# Supplementary material for: Label-free quantitative proteomics reveals aberrant expression levels of LRG, C9, FN, A1AT and AGP1 in the plasma of patients with colorectal cancer
Source: Clin Proteomics. 2023 Apr 6;20:15. doi: 10.1186/s12014-023-09407-y (PMC10077704; doi:10.1186/s12014-023-09407-y)
Supplement: Supplementary file 1 — Supplementary Table S1: List of Plasma samples of patients with coloreactal cancer (CRC) and healthy controls and their clinical data used in the study-and validation-cohorts [file 12014_2023_9407_MOESM1_ESM.xlsx]

## Sheet: Lists of plasma samples
Supplementary Table S1: List of Plasma samples of patients with coloreactal cancer (CRC) and healthy controls and their clinical data used in the study-and validation-cohorts
Study-Cohort							Validation-Cohort
No.	Samples	Sex	Age	Stage	CRC-disease stages		No.	Samples	Sex	Age	Stage	CRC-disease stages
1	M1	M	64	3	Metastasis		1	UM-01	F	52	3	Metastasis
2	M2	M	69	4	Metastasis		2	UM-02	M	48	3	Metastasis
3	M3	F	59	3	Metastasis		3	UM-03	F	66	3	Metastasis
4	M4	M	58	4	Metastasis		4	UM-04	F	70	4	Metastasis
5	M5	F	52	3	Metastasis		5	UM-05	F	62	3	Metastasis
6	M6	F	41	3	Metastasis		6	UM-06	F	63	3	Metastasis
7	M7	F	62	4	Metastasis		7	UM-07	F	58	4	Metastasis
8	M8	M	45	4	Metastasis		8	UM-08	M	51	4	Metastasis
9	M9	F	72	4	Metastasis		9	UM-09	F	54	3	Metastasis
10	M10	M	46	4	Metastasis		10	UC10	F	82	4	Metastasis
							11	UM-11	F	63	4	Metastasis
							12	UM-12	F	64	4	Metastasis
							13	UM-13	F	40	4	Metastasis
							14	UM-14	M	54	4	Metastasis
							15	UM-15	M	72	4	Metastasis
							16	UM-16	M	60	3	Metastasis
1	NM1	F	43	2	Non-metastasis		1	UNM-01	F	82	2	Non-metastasis
2	NM2	F	43	2	Non-metastasis		2	UNM-02	M	67	1	Non-metastasis
3	NM3	M	61	2	Non-metastasis		3	UNM-03	M	71	1	Non-metastasis
4	NM4	F	43	2	Non-metastasis		4	UNM-04	M	75	1	Non-metastasis
5	NM5	F	61	2	Non-metastasis		5	UNM-05	M	63	1	Non-metastasis
6	NM6	M	68	1	Non-metastasis		6	UNM-06	F	51	1	Non-metastasis
7	NM7	M	78	2	Non-metastasis		7	UNM-07	M	61	1	Non-metastasis
8	NM8	M	49	2	Non-metastasis		8	UNM-08	M	65	1	Non-metastasis
9	NM9	M	54	1	Non-metastasis		9	UNM-09	F	83	1	Non-metastasis
10	NM10	M	70	2	Non-metastasis		10	UNM-10	F	85	1	Non-metastasis
							11	UNM-11	M	54	2	Non-metastasis
							12	UNM-12	M	67	2	Non-metastasis
							13	UNM-13	F	72	2	Non-metastasis
							14	UNM-14	M	71	1	Non-metastasis
1	N1 (N28)	F	50	-	-		1	N35	F	48	-	-
2	N2 (N25)	F	50	-	-		2	N36	F	43	-	-
3	N3 (N26)	F	54	-	-		3	N37	F	42	-	-
4	N4 (N27)	F	51	-	-		4	N38	F	51	-	-
5	N5 (N24)	M	66	-	-		5	N39	F	48	-	-
6	N6 (N4)	M	50	-	-		6	N40	F	48	-	-
7	N7 (N50)	M	43	-	-		7	N42	F	55	-	-
8	N8 (N58)	M	40	-	-		8	N43	F	49	-	-
9	N9 (N17)	M	56	-	-		9	N47	F	40	-	-
10	N10 (N19)	M	55	-	-		10	N49	F	46	-	-
							11	N52	F	43	-	-
							12	N62	F	48	-	-
							13	N69	F	42	-	-
							14	N79	F	44	-	-
							15	N83	F	43	-	-
	Name Code:	M = Metastatic patients
		NM = Non-Metastatic patients
		N = Healthy controls
