# Supplementary material for: Label-free quantitative proteomics reveals aberrant expression levels of LRG, C9, FN, A1AT and AGP1 in the plasma of patients with colorectal cancer
Source: Clin Proteomics. 2023 Apr 6;20:15. doi: 10.1186/s12014-023-09407-y (PMC10077704; doi:10.1186/s12014-023-09407-y)
Supplement: Supplementary file 2 — Supplementary Table S2: Label-free Quantitative MS [file 12014_2023_9407_MOESM2_ESM.xlsx]

## Sheet: Note
Supplementary Table S2: Label-free Quantitative MS
Pink sheets = a series of MARS14 Flow-throuth (FT) sample analysis
Green sheets = a seires of MARS14 Eluted sample analysis
List of Abbreviations	Description
#	Query
m/z	Mass to charge ratio
Measured mass	Measured mass of peptides
Score	Score of identified peptide ion
Max fold change	Maximum fold change of peptides
Maximum CV	Maximum coefficient of variation
N_Elute	Elute fraction of pooled normal samples
NM_Elute	Elute fraction of pooled non-metastatic CRC samples
M_Elute	Elute fraction of pooled metastatic CRC samples
N_FT	Flow-through fraction of pooled normal samples
NM_FT	Flow-through fraction of pooled non-metastatic CRC samples
M_FT	Flow-through fraction of pooled metastatic CRC samples
Sample runs for LC-MS/MS analysis	Description
UC-PN-MUB_RE5_01_4562	Pooled normal, FT fraction, Technical replicate 1
UC-PN-MUB_RE5_01_4563	Pooled normal, FT fraction, Technical replicate 2
UC-PN-MUB_RE5_01_4564	Pooled normal, FT fraction, Technical replicate 3
UC-PNM-MUB_RE7_01_4572	Pooled non-metastatic CRC, FT fraction, Technical replicate 1
UC-PNM-MUB_RE7_01_4573	Pooled non-metastatic CRC, FT fraction, Technical replicate 2
UC-PNM-MUB_RE7_01_4574	Pooled non-metastatic CRC, FT fraction, Technical replicate 3
UC-PM-MUB_RE8_01_4576	Pooled metastatic CRC, FT fraction, Technical replicate 1
UC-PM-MUB_RE8_01_4577	Pooled metastatic CRC, FT fraction, Technical replicate 2
UC-PM-MUB_RE8_01_4578	Pooled metastatic CRC, FT fraction, Technical replicate 3
UC-PN-MB_RE1_01_4544	Pooled normal, Elute fraction, Technical replicate 1
UC-PN-MB_RE1_01_4545	Pooled normal, Elute fraction, Technical replicate 2
UC-PN-MB_RE1_01_4546	Pooled normal, Elute fraction, Technical replicate 3
UC-PNM-MB_RC3_01_4555	Pooled non-metastatic CRC, Elute fraction, Technical replicate 1
UC-PNM-MB_RC3_01_4556	Pooled non-metastatic CRC, Elute fraction, Technical replicate 2
UC-PNM-MB_RC3_01_4557	Pooled non-metastatic CRC, Elute fraction, Technical replicate 3
UC-PM-MB_RC4_01_4558	Pooled metastatic CRC, Elute fraction, Technical replicate 1
UC-PM-MB_RC4_01_4559	Pooled metastatic CRC, Elute fraction, Technical replicate 2
UC-PM-MB_RC4_01_4560	Pooled metastatic CRC, Elute fraction, Technical replicate 3
Statistical analysis (one-way ANOVA + Bonferroni)	Description
ns	no statistical significant
*	statistical significant at p-value < 0.05
**	statistical significant at p-value < 0.01
***	statistical significant at p-value < 0.001
****	statistical significant at p-value < 0.0001

## Sheet: MARS14_FT (Pep-ions)
																			Normalized abundance									Raw abundance									Spectral counts
																			N_FT			NM_FT			M_FT			N_FT			NM_FT			M_FT			N_FT			NM_FT			M_FT
#	Retention time (min)	Charge	m/z	Measured mass	Mass error (u)	Mass error (ppm)	Score	Sequence	Modifications	Accession	All accessions (for this sequence)	Description	Use in quantitation	Max fold change	Highest mean condition	Lowest mean condition	Anova	Maximum CV	UC-PN-MUB_RE5_01_4562	UC-PN-MUB_RE5_01_4563	UC-PN-MUB_RE5_01_4564	UC-PNM-MUB_RE7_01_4572	UC-PNM-MUB_RE7_01_4573	UC-PNM-MUB_RE7_01_4574	UC-PM-MUB_RE8_01_4576	UC-PM-MUB_RE8_01_4577	UC-PM-MUB_RE8_01_4578	UC-PN-MUB_RE5_01_4562	UC-PN-MUB_RE5_01_4563	UC-PN-MUB_RE5_01_4564	UC-PNM-MUB_RE7_01_4572	UC-PNM-MUB_RE7_01_4573	UC-PNM-MUB_RE7_01_4574	UC-PM-MUB_RE8_01_4576	UC-PM-MUB_RE8_01_4577	UC-PM-MUB_RE8_01_4578	UC-PN-MUB_RE5_01_4562	UC-PN-MUB_RE5_01_4563	UC-PN-MUB_RE5_01_4564	UC-PNM-MUB_RE7_01_4572	UC-PNM-MUB_RE7_01_4573	UC-PNM-MUB_RE7_01_4574	UC-PM-MUB_RE8_01_4576	UC-PM-MUB_RE8_01_4577	UC-PM-MUB_RE8_01_4578
28	22.0926	2	781.482	1560.95	0.165777	106.214	7.74	DLGQCDRFKPIR	[N-term] Carbamidomethyl (N-term)|[5] Carbamidomethyl (C)	APOB_HUMAN	APOB_HUMAN	Apolipoprotein B-100 OS=Homo sapiens OX=9606 GN=APOB PE=1 SV=2	FALSE	1.04416	N_FT	NM_FT	0.356226	3.80658	2.34943e+07	2.36963e+07	2.5176e+07	2.2663e+07	2.28498e+07	2.3793e+07	2.39472e+07	2.42157e+07	2.26553e+07	2.50611e+07	2.44164e+07	2.39652e+07	2.28991e+07	2.29695e+07	2.3793e+07	2.24346e+07	2.14838e+07	1.96035e+07	0	0	0	0	0	0	0	0	1
33	18.7234	2	571.368	1140.72	0.117291	102.832	45.27	HINIDQFVR		APOB_HUMAN	APOB_HUMAN	Apolipoprotein B-100 OS=Homo sapiens OX=9606 GN=APOB PE=1 SV=2	FALSE	1.03168	M_FT	N_FT	0.797203	6.95416	1.90638e+07	1.92625e+07	2.15615e+07	2.01106e+07	2.07115e+07	2.0173e+07	1.90103e+07	2.14066e+07	2.13684e+07	2.03352e+07	1.98478e+07	2.05245e+07	2.03201e+07	2.082e+07	2.0173e+07	1.78096e+07	1.89917e+07	1.84899e+07	2	3	1	2	2	2	2	2	2
37	22.6999	2	748.856	1495.7	-0.885373	-591.597	19.15	SEYQADYESLR	[N-term] Carbamidomethyl (N-term)|[9] Phospho (ST)	APOB_HUMAN	APOB_HUMAN	Apolipoprotein B-100 OS=Homo sapiens OX=9606 GN=APOB PE=1 SV=2	TRUE	5.14261	N_FT	M_FT	0.0107888	55.1786	1.14939e+07	7.26057e+06	1.38679e+07	1.27301e+07	1.06578e+07	4.28449e+06	1.61818e+06	3.44737e+06	1.27798e+06	1.22604e+07	7.48121e+06	1.32009e+07	1.28627e+07	1.07136e+07	4.28449e+06	1.51597e+06	3.05846e+06	1.10583e+06	0	0	0	1	0	0	1	0	0
40	29.8946	2	922.176	1842.34	0.312359	169.573	11.91	VSALLTPAEQTGTWKLK		APOB_HUMAN	APOB_HUMAN	Apolipoprotein B-100 OS=Homo sapiens OX=9606 GN=APOB PE=1 SV=2	FALSE	1.22092	M_FT	NM_FT	0.000572964	3.59465	1.64679e+07	1.57016e+07	1.6856e+07	1.55026e+07	1.52942e+07	1.46302e+07	1.88241e+07	1.86294e+07	1.80092e+07	1.75662e+07	1.61788e+07	1.60453e+07	1.56641e+07	1.53743e+07	1.46302e+07	1.76351e+07	1.65277e+07	1.55832e+07	0	0	0	2	0	0	0	0	0
57	23.9763	2	906.555	1811.1	0.295834	163.372	1.99	ITEVALMGHLSCDTK	[N-term] Carbamidomethyl (N-term)|[12] Carbamidomethyl (C)|[14] Phospho (ST)	APOB_HUMAN	APOB_HUMAN	Apolipoprotein B-100 OS=Homo sapiens OX=9606 GN=APOB PE=1 SV=2	FALSE	1.04413	M_FT	N_FT	0.431643	6.31899	1.40679e+07	1.39579e+07	1.40682e+07	1.45239e+07	1.42477e+07	1.46488e+07	1.52393e+07	1.51287e+07	1.35834e+07	1.50061e+07	1.4382e+07	1.33916e+07	1.46752e+07	1.43223e+07	1.46488e+07	1.42768e+07	1.3422e+07	1.17536e+07	0	0	0	1	0	0	0	0	0
1021	23.9763	3	604.747	1811.22	0.419939	231.908	---	ITEVALMGHLSCDTK	[N-term] Carbamidomethyl (N-term)|[12] Carbamidomethyl (C)|[14] Phospho (ST)	APOB_HUMAN	APOB_HUMAN	Apolipoprotein B-100 OS=Homo sapiens OX=9606 GN=APOB PE=1 SV=2	FALSE	1.58792	N_FT	NM_FT	0.000623085	10.0263	1.85163e+06	1.88301e+06	1.80794e+06	1.1216e+06	1.25095e+06	1.11791e+06	1.49753e+06	1.28927e+06	1.56965e+06	1.97511e+06	1.94024e+06	1.72099e+06	1.13329e+06	1.2575e+06	1.11791e+06	1.40294e+06	1.14382e+06	1.3582e+06	0	0	0	0	0	0	0	0	0
74	25.1402	2	862.599	1723.18	0.253153	146.931	86.93	IVQILPWEQNEQVK		APOB_HUMAN	APOB_HUMAN	Apolipoprotein B-100 OS=Homo sapiens OX=9606 GN=APOB PE=1 SV=2	FALSE	1.10452	M_FT	N_FT	0.0474641	4.43952	1.01574e+07	1.01143e+07	1.08091e+07	1.04373e+07	1.12791e+07	1.12872e+07	1.1388e+07	1.11352e+07	1.18062e+07	1.08348e+07	1.04217e+07	1.02892e+07	1.0546e+07	1.13382e+07	1.12872e+07	1.06687e+07	9.87903e+06	1.02158e+07	4	4	5	5	3	5	3	3	4
79	13.4457	2	598.9	1195.79	0.210645	176.187	12.57	NMEVSVATTTK	[2] Oxidation (M)	APOB_HUMAN	APOB_HUMAN	Apolipoprotein B-100 OS=Homo sapiens OX=9606 GN=APOB PE=1 SV=2	FALSE	1.2632	N_FT	M_FT	0.00804306	6.8452	7.64613e+06	7.37339e+06	8.08234e+06	6.69465e+06	7.55912e+06	6.76681e+06	5.67206e+06	6.305e+06	6.31134e+06	8.15606e+06	7.59746e+06	7.69362e+06	6.76439e+06	7.5987e+06	6.76681e+06	5.3138e+06	5.59371e+06	5.46115e+06	0	0	1	0	0	0	0	0	0
86	18.9392	3	772.176	2313.51	0.656054	283.656	9.4	YTYNYEAESSSGVPGTADSR	[2] Phospho (ST)|[16] Phospho (ST)	APOB_HUMAN	APOB_HUMAN	Apolipoprotein B-100 OS=Homo sapiens OX=9606 GN=APOB PE=1 SV=2	FALSE	1.18324	N_FT	NM_FT	0.0118378	7.66122	1.0945e+07	1.05421e+07	1.21918e+07	9.21715e+06	9.67478e+06	9.57148e+06	9.83036e+06	1.00136e+07	1.0049e+07	1.16749e+07	1.08625e+07	1.16054e+07	9.31317e+06	9.72544e+06	9.57148e+06	9.20945e+06	8.88393e+06	8.69533e+06	0	1	0	0	0	0	0	0	0
1173	18.9392	2	1157.58	2313.14	0.28447	122.995	---	YTYNYEAESSSGVPGTADSR	[2] Phospho (ST)|[16] Phospho (ST)	APOB_HUMAN	APOB_HUMAN	Apolipoprotein B-100 OS=Homo sapiens OX=9606 GN=APOB PE=1 SV=2	FALSE	1.16284	NM_FT	M_FT	0.485878	19.5934	1.43064e+06	1.02857e+06	1.3361e+06	1.51131e+06	1.25887e+06	1.62309e+06	1.49635e+06	1.00389e+06	1.27782e+06	1.52606e+06	1.05983e+06	1.27184e+06	1.52705e+06	1.26546e+06	1.62309e+06	1.40184e+06	890636	1.10568e+06	0	0	0	0	0	0	0	0	0
90	33.2584	2	887.205	1772.4	-0.280926	-158.476	6.34	MTSNFPVDLSDYPK	[2] Phospho (ST)|[10] Phospho (ST)	APOB_HUMAN	APOB_HUMAN	Apolipoprotein B-100 OS=Homo sapiens OX=9606 GN=APOB PE=1 SV=2	FALSE	1.13166	NM_FT	M_FT	0.0102415	4.08076	1.48883e+07	1.53472e+07	1.54379e+07	1.58461e+07	1.70982e+07	1.60747e+07	1.38729e+07	1.47636e+07	1.46796e+07	1.58812e+07	1.58135e+07	1.46954e+07	1.60112e+07	1.71877e+07	1.60747e+07	1.29966e+07	1.3098e+07	1.27021e+07	0	0	0	0	0	0	1	0	0
110	25.0321	2	829.592	1657.17	0.300504	181.368	120.45	SVSDGIAALDLNAVANK		APOB_HUMAN	APOB_HUMAN	Apolipoprotein B-100 OS=Homo sapiens OX=9606 GN=APOB PE=1 SV=2	TRUE	1.0899	NM_FT	M_FT	0.0498661	4.59111	8.41251e+06	7.76914e+06	7.78562e+06	8.13414e+06	8.42079e+06	8.11711e+06	7.29354e+06	7.7093e+06	7.6341e+06	8.97356e+06	8.00524e+06	7.41117e+06	8.21887e+06	8.46488e+06	8.11711e+06	6.83286e+06	6.83959e+06	6.60572e+06	3	3	3	4	4	3	3	6	3
4384	25.8298	2	829.495	1656.98	0.10683	64.4768	20.74	SVSDGIAALDLNAVANK		APOB_HUMAN	APOB_HUMAN	Apolipoprotein B-100 OS=Homo sapiens OX=9606 GN=APOB PE=1 SV=2	TRUE	1.34287	M_FT	NM_FT	0.0160314	9.95511	587460	567916	490843	471704	536379	575807	737343	746380	643240	626638	585174	467236	476618	539188	575807	690770	662178	556590	1	0	0	0	0	1	0	0	1
127	22.9483	2	888.481	1774.95	0.0734091	41.3601	109.74	NLQNNAEWVYQGAIR		APOB_HUMAN	APOB_HUMAN	Apolipoprotein B-100 OS=Homo sapiens OX=9606 GN=APOB PE=1 SV=2	TRUE	1.1743	N_FT	M_FT	0.168104	13.7406	9.0828e+06	8.17399e+06	1.07021e+07	8.98953e+06	8.84442e+06	9.2726e+06	8.37624e+06	8.25277e+06	7.17989e+06	9.68855e+06	8.42239e+06	1.01873e+07	9.08317e+06	8.89073e+06	9.2726e+06	7.84717e+06	7.32175e+06	6.2127e+06	3	3	3	3	3	4	3	3	2
130	28.3885	2	809.031	1616.05	0.165732	102.564	49.15	TSSFALNLPTLPEVK		APOB_HUMAN	APOB_HUMAN	Apolipoprotein B-100 OS=Homo sapiens OX=9606 GN=APOB PE=1 SV=2	FALSE	1.46294	N_FT	M_FT	0.000444873	7.27422	1.15395e+07	1.27903e+07	1.33166e+07	9.07801e+06	9.51554e+06	9.11004e+06	8.04038e+06	9.10978e+06	8.58319e+06	1.23091e+07	1.3179e+07	1.26762e+07	9.17257e+06	9.56537e+06	9.11004e+06	7.53253e+06	8.08207e+06	7.42696e+06	3	2	3	1	2	3	4	2	2
157	21.4263	2	698.494	1394.97	0.251211	180.115	7.74	YGMVAQVTQTLK	[N-term] Carbamidomethyl (N-term)	APOB_HUMAN	APOB_HUMAN	Apolipoprotein B-100 OS=Homo sapiens OX=9606 GN=APOB PE=1 SV=2	FALSE	1.19921	NM_FT	M_FT	0.0107792	6.04202	8.93247e+06	7.96603e+06	8.76717e+06	9.36384e+06	8.60181e+06	8.37752e+06	7.22385e+06	7.5851e+06	7.15819e+06	9.52819e+06	8.20811e+06	8.34551e+06	9.46138e+06	8.64685e+06	8.37752e+06	6.76758e+06	6.7294e+06	6.19392e+06	0	0	0	0	0	1	0	0	0
1939	21.4263	3	465.992	1394.95	0.231539	166.011	---	YGMVAQVTQTLK	[N-term] Carbamidomethyl (N-term)	APOB_HUMAN	APOB_HUMAN	Apolipoprotein B-100 OS=Homo sapiens OX=9606 GN=APOB PE=1 SV=2	FALSE	1.57119	M_FT	NM_FT	0.454248	52.9094	205340	455574	676950	329082	367308	461395	383886	768957	666261	219035	469419	644391	332510	369232	461395	359639	682208	576510	0	0	0	0	0	0	0	0	0
160	32.7419	2	937.658	1873.3	0.254892	136.084	91.75	FSVPAGIVIPSFQALTAR		APOB_HUMAN	APOB_HUMAN	Apolipoprotein B-100 OS=Homo sapiens OX=9606 GN=APOB PE=1 SV=2	FALSE	1.10785	N_FT	M_FT	0.0542903	5.93479	8.38289e+06	8.95403e+06	7.95679e+06	7.76992e+06	8.30369e+06	7.93036e+06	7.6567e+06	7.58311e+06	7.59147e+06	8.94196e+06	9.22613e+06	7.5741e+06	7.85086e+06	8.34717e+06	7.93036e+06	7.17308e+06	6.72763e+06	6.56883e+06	4	2	5	5	5	3	4	3	4
200	20.1171	3	738.133	2211.38	0.564643	255.401	---	LSLESLTSYFSIESSTK	[2] Phospho (ST)|[14] Phospho (ST)|[15] Phospho (ST)|[16] Phospho (ST)	APOB_HUMAN	APOB_HUMAN	Apolipoprotein B-100 OS=Homo sapiens OX=9606 GN=APOB PE=1 SV=2	FALSE	1.2811	N_FT	NM_FT	0.0040802	7.33697	7.37446e+06	7.69557e+06	8.05703e+06	5.69098e+06	6.39949e+06	5.96209e+06	6.96523e+06	7.8915e+06	7.96812e+06	7.86628e+06	7.92943e+06	7.66953e+06	5.75026e+06	6.433e+06	5.96209e+06	6.52529e+06	7.00123e+06	6.89475e+06	0	0	0	0	0	0	0	0	0
1043	20.1171	2	1106.5	2210.99	0.18105	81.8929	6.06	LSLESLTSYFSIESSTK	[2] Phospho (ST)|[14] Phospho (ST)|[15] Phospho (ST)|[16] Phospho (ST)	APOB_HUMAN	APOB_HUMAN	Apolipoprotein B-100 OS=Homo sapiens OX=9606 GN=APOB PE=1 SV=2	FALSE	1.14867	N_FT	M_FT	0.00333958	3.47764	1.54688e+06	1.63606e+06	1.58205e+06	1.52759e+06	1.43934e+06	1.5316e+06	1.39418e+06	1.34722e+06	1.40686e+06	1.65005e+06	1.68578e+06	1.50596e+06	1.5435e+06	1.44687e+06	1.5316e+06	1.30612e+06	1.19523e+06	1.21735e+06	0	0	0	0	0	1	0	1	0
210	29.9335	2	874.1	1746.19	0.302896	173.492	104.55	VNWEEEAASGLLTSLK		APOB_HUMAN	APOB_HUMAN	Apolipoprotein B-100 OS=Homo sapiens OX=9606 GN=APOB PE=1 SV=2	FALSE	1.35514	N_FT	NM_FT	0.000982185	6.19926	8.93145e+06	8.00594e+06	8.0703e+06	6.4941e+06	5.86711e+06	6.0927e+06	7.21515e+06	7.34913e+06	6.85941e+06	9.5271e+06	8.24923e+06	7.68216e+06	6.56175e+06	5.89783e+06	6.0927e+06	6.75943e+06	6.52005e+06	5.93539e+06	4	3	5	3	5	5	3	4	4
210	29.9335	2	874.1	1746.19	0.287596	164.727	22.78	IEGNLIFDPNNYLPK		APOB_HUMAN	APOB_HUMAN	Apolipoprotein B-100 OS=Homo sapiens OX=9606 GN=APOB PE=1 SV=2	FALSE	1.35514	N_FT	NM_FT	0.000982185	6.19926	8.93145e+06	8.00594e+06	8.0703e+06	6.4941e+06	5.86711e+06	6.0927e+06	7.21515e+06	7.34913e+06	6.85941e+06	9.5271e+06	8.24923e+06	7.68216e+06	6.56175e+06	5.89783e+06	6.0927e+06	6.75943e+06	6.52005e+06	5.93539e+06	1	1	0	0	0	0	0	0	0
252	29.5046	2	874.103	1746.19	0.292115	167.315	70.45	IEGNLIFDPNNYLPK		APOB_HUMAN	APOB_HUMAN	Apolipoprotein B-100 OS=Homo sapiens OX=9606 GN=APOB PE=1 SV=2	FALSE	1.08019	N_FT	NM_FT	0.165818	5.86036	6.93922e+06	7.4569e+06	7.80059e+06	6.70302e+06	6.64573e+06	7.20017e+06	7.14151e+06	6.87128e+06	6.90337e+06	7.40201e+06	7.6835e+06	7.42541e+06	6.77284e+06	6.68053e+06	7.20017e+06	6.69044e+06	6.09611e+06	5.97343e+06	3	4	3	4	3	3	4	3	3
225	23.6834	3	837.172	2508.49	0.432992	172.64	52.88	DFSAEYEEDGKYEGLQEWEGK		APOB_HUMAN	APOB_HUMAN	Apolipoprotein B-100 OS=Homo sapiens OX=9606 GN=APOB PE=1 SV=2	TRUE	1.16758	M_FT	NM_FT	0.0699711	8.8687	5.52901e+06	6.38531e+06	5.46525e+06	5.34786e+06	5.02136e+06	4.86332e+06	5.62727e+06	5.76358e+06	6.39435e+06	5.89775e+06	6.57935e+06	5.2024e+06	5.40357e+06	5.04765e+06	4.86332e+06	5.27184e+06	5.11337e+06	5.53298e+06	2	2	1	3	1	2	2	3	1
2813	23.6834	2	1254.99	2507.97	-0.094894	-37.8356	72.7	DFSAEYEEDGKYEGLQEWEGK		APOB_HUMAN	APOB_HUMAN	Apolipoprotein B-100 OS=Homo sapiens OX=9606 GN=APOB PE=1 SV=2	TRUE	1.37251	NM_FT	M_FT	0.00979092	13.5675	471446	430405	453378	596471	559116	605674	464650	457736	360853	502888	443484	431572	602684	562043	605674	435301	406097	312243	0	0	0	2	1	1	0	0	0
228	23.2803	2	554.857	1107.7	0.130184	117.54	12.97	LSNVLQQVK	[2] Phospho (ST)	APOB_HUMAN	APOB_HUMAN	Apolipoprotein B-100 OS=Homo sapiens OX=9606 GN=APOB PE=1 SV=2	FALSE	1.16562	M_FT	NM_FT	0.0382967	6.90251	3.63244e+06	4.06719e+06	4.13378e+06	3.47944e+06	3.32962e+06	3.76865e+06	4.06403e+06	4.2422e+06	4.02338e+06	3.8747e+06	4.19078e+06	3.93496e+06	3.51569e+06	3.34705e+06	3.76865e+06	3.80733e+06	3.76362e+06	3.4814e+06	0	0	0	0	0	0	1	1	0
245	17.0487	2	760.908	1519.8	0.168521	110.896	4.45	INNQLTLDSNTK	[9] Phospho (ST)|[11] Phospho (ST)	APOB_HUMAN	APOB_HUMAN	Apolipoprotein B-100 OS=Homo sapiens OX=9606 GN=APOB PE=1 SV=2	FALSE	1.23977	NM_FT	M_FT	0.0337137	10.3055	4.92673e+06	4.5634e+06	5.58501e+06	5.51709e+06	6.19936e+06	5.73795e+06	4.77335e+06	4.39071e+06	4.91465e+06	5.25531e+06	4.70208e+06	5.3164e+06	5.57457e+06	6.23182e+06	5.73795e+06	4.47185e+06	3.89538e+06	4.25261e+06	0	0	0	0	1	0	0	0	0
1192	17.0487	3	507.64	1519.9	0.266247	175.205	---	INNQLTLDSNTK	[9] Phospho (ST)|[11] Phospho (ST)	APOB_HUMAN	APOB_HUMAN	Apolipoprotein B-100 OS=Homo sapiens OX=9606 GN=APOB PE=1 SV=2	FALSE	1.34596	N_FT	NM_FT	0.184159	23.2964	1.05856e+06	1.27146e+06	1.14515e+06	775281	1.03365e+06	772986	805415	1.29981e+06	1.09046e+06	1.12915e+06	1.31009e+06	1.09007e+06	783357	1.03907e+06	772986	754543	1.15317e+06	943566	0	0	0	0	0	0	0	0	0
254	26.8399	2	839.067	1676.12	0.319072	190.4	10.19	NKYGMVAQVTQTLK	[5] Oxidation (M)|[10] Phospho (ST)	APOB_HUMAN	APOB_HUMAN	Apolipoprotein B-100 OS=Homo sapiens OX=9606 GN=APOB PE=1 SV=2	FALSE	1.09835	N_FT	M_FT	0.0521579	7.05876	8.79686e+06	8.8201e+06	8.58442e+06	8.73157e+06	8.61455e+06	8.81763e+06	8.51916e+06	7.39678e+06	7.9393e+06	9.38354e+06	9.08813e+06	8.17155e+06	8.82253e+06	8.65966e+06	8.81763e+06	7.98107e+06	6.56232e+06	6.86981e+06	0	1	0	0	0	0	0	0	0
255	31.6887	2	862.172	1722.33	-0.414076	-240.358	6.07	GMALFGEGKAEFTGR	[N-term] Carbamidomethyl (N-term)|[2] Oxidation (M)|[13] Phospho (ST)	APOB_HUMAN	APOB_HUMAN	Apolipoprotein B-100 OS=Homo sapiens OX=9606 GN=APOB PE=1 SV=2	FALSE	1.0416	M_FT	NM_FT	0.778849	9.23803	4.88817e+06	5.36361e+06	5.81409e+06	5.67762e+06	4.73839e+06	5.0658e+06	5.29399e+06	5.14012e+06	5.69177e+06	5.21417e+06	5.52661e+06	5.53446e+06	5.73677e+06	4.7632e+06	5.0658e+06	4.9596e+06	4.56025e+06	4.92505e+06	1	0	0	0	0	0	0	0	1
690	31.6887	3	575.132	1722.37	-0.369607	-214.546	10.47	GMALFGEGKAEFTGR	[N-term] Carbamidomethyl (N-term)|[2] Oxidation (M)|[13] Phospho (ST)	APOB_HUMAN	APOB_HUMAN	Apolipoprotein B-100 OS=Homo sapiens OX=9606 GN=APOB PE=1 SV=2	FALSE	1.23463	N_FT	NM_FT	0.24982	16.8078	1.86768e+06	2.37983e+06	1.93826e+06	1.49884e+06	1.5957e+06	1.91568e+06	1.60268e+06	2.13424e+06	1.62577e+06	1.99224e+06	2.45215e+06	1.84504e+06	1.51445e+06	1.60406e+06	1.91568e+06	1.50145e+06	1.89346e+06	1.40677e+06	0	0	0	0	0	1	0	0	0
265	22.5117	2	640.928	1279.84	0.127963	99.9938	48.65	TEVIPPLIENR		APOB_HUMAN	APOB_HUMAN	Apolipoprotein B-100 OS=Homo sapiens OX=9606 GN=APOB PE=1 SV=2	TRUE	1.1744	N_FT	NM_FT	0.0314452	8.21726	5.7341e+06	5.61166e+06	6.51351e+06	5.1885e+06	4.91748e+06	5.10111e+06	4.87715e+06	5.39998e+06	5.29983e+06	6.11652e+06	5.78219e+06	6.20024e+06	5.24255e+06	4.94323e+06	5.10111e+06	4.5691e+06	4.79079e+06	4.5859e+06	3	3	2	2	3	2	2	3	2
283	18.7234	3	748.084	2241.23	0.313825	140.043	4.61	SRATLYALSHAVNNYHK	[N-term] Carbamidomethyl (N-term)|[1] Phospho (ST)|[4] Phospho (ST)|[9] Phospho (ST)	APOB_HUMAN	APOB_HUMAN	Apolipoprotein B-100 OS=Homo sapiens OX=9606 GN=APOB PE=1 SV=2	FALSE	2.21346	M_FT	NM_FT	0.000178961	10.7243	5.43747e+06	6.18905e+06	6.74623e+06	3.40947e+06	3.85515e+06	3.21498e+06	6.92069e+06	7.91131e+06	8.36423e+06	5.8001e+06	6.37713e+06	6.42177e+06	3.44499e+06	3.87534e+06	3.21498e+06	6.48356e+06	7.0188e+06	7.2375e+06	0	1	0	0	0	0	0	0	0
1317	18.688	2	1121.44	2240.87	-0.0475145	-21.2032	---	SRATLYALSHAVNNYHK	[N-term] Carbamidomethyl (N-term)|[1] Phospho (ST)|[4] Phospho (ST)|[9] Phospho (ST)	APOB_HUMAN	APOB_HUMAN	Apolipoprotein B-100 OS=Homo sapiens OX=9606 GN=APOB PE=1 SV=2	FALSE	1.70431	M_FT	NM_FT	0.00953844	20.8807	1.2759e+06	1.38075e+06	1.37362e+06	858775	898137	1.043e+06	1.91574e+06	1.25189e+06	1.60429e+06	1.36099e+06	1.42271e+06	1.30755e+06	867721	902840	1.043e+06	1.79474e+06	1.11066e+06	1.38818e+06	0	0	0	0	0	0	0	0	0
293	21.4263	2	728.94	1455.86	0.0464997	31.9406	9.79	TLADLTLLDSPIK	[N-term] Carbamidomethyl (N-term)	APOB_HUMAN	APOB_HUMAN	Apolipoprotein B-100 OS=Homo sapiens OX=9606 GN=APOB PE=1 SV=2	FALSE	1.16012	NM_FT	M_FT	0.136485	12.0614	3.79614e+06	3.81609e+06	4.50651e+06	4.52302e+06	4.75597e+06	4.72173e+06	3.71614e+06	4.58219e+06	3.77004e+06	4.04931e+06	3.93206e+06	4.28977e+06	4.57014e+06	4.78087e+06	4.72173e+06	3.48142e+06	4.06526e+06	3.26218e+06	0	0	1	0	0	0	0	0	0
313	24.2448	2	780.01	1558.01	0.217176	139.413	128.93	ITENDIQIALDDAK		APOB_HUMAN	APOB_HUMAN	Apolipoprotein B-100 OS=Homo sapiens OX=9606 GN=APOB PE=1 SV=2	TRUE	1.8016	N_FT	NM_FT	5.88188e-05	7.1322	4.61165e+06	4.77905e+06	5.00368e+06	2.76739e+06	2.76163e+06	2.46076e+06	3.34426e+06	2.89891e+06	3.12326e+06	4.9192e+06	4.92428e+06	4.76302e+06	2.79622e+06	2.77609e+06	2.46076e+06	3.13303e+06	2.57188e+06	2.70253e+06	3	3	1	1	2	1	2	2	2
316	21.3086	2	636.413	1270.81	0.134599	105.927	62.1	SVSLPSLDPASAK		APOB_HUMAN	APOB_HUMAN	Apolipoprotein B-100 OS=Homo sapiens OX=9606 GN=APOB PE=1 SV=2	TRUE	1.16936	NM_FT	M_FT	0.0162207	7.13453	4.78241e+06	4.35123e+06	5.01424e+06	4.66948e+06	4.58015e+06	5.00639e+06	4.07227e+06	4.14023e+06	3.97877e+06	5.10136e+06	4.48346e+06	4.77308e+06	4.71812e+06	4.60413e+06	5.00639e+06	3.81505e+06	3.67316e+06	3.4428e+06	2	2	3	2	2	2	2	2	2
318	16.2471	3	761.399	2281.18	0.162474	71.2288	24.16	KYTYNYEAESSSGVPGTADSR		APOB_HUMAN	APOB_HUMAN	Apolipoprotein B-100 OS=Homo sapiens OX=9606 GN=APOB PE=1 SV=2	TRUE	1.11468	M_FT	NM_FT	0.00241428	2.72324	4.68869e+06	4.71205e+06	4.75087e+06	4.25097e+06	4.35189e+06	4.48777e+06	4.74323e+06	4.99565e+06	4.85298e+06	5.00139e+06	4.85525e+06	4.52237e+06	4.29525e+06	4.37468e+06	4.48777e+06	4.44364e+06	4.43207e+06	4.19925e+06	2	1	2	1	1	1	2	1	1
2013	16.2471	2	1141.47	2280.93	-0.0834258	-36.574	96.53	KYTYNYEAESSSGVPGTADSR		APOB_HUMAN	APOB_HUMAN	Apolipoprotein B-100 OS=Homo sapiens OX=9606 GN=APOB PE=1 SV=2	TRUE	1.27281	NM_FT	N_FT	0.319554	24.8294	731386	579451	667499	913888	731192	872970	862092	519597	781129	780163	597060	635395	923409	735021	872970	807640	460980	675904	1	0	1	1	1	1	2	1	1
331	21.9133	2	924.497	1846.98	0.120249	65.1101	92.48	EYSGTIASEANTYLNSK		APOB_HUMAN	APOB_HUMAN	Apolipoprotein B-100 OS=Homo sapiens OX=9606 GN=APOB PE=1 SV=2	TRUE	1.01429	N_FT	M_FT	0.947095	7.48286	5.63717e+06	5.41228e+06	5.97215e+06	5.8971e+06	5.49576e+06	5.51283e+06	5.53636e+06	6.03831e+06	5.2071e+06	6.01312e+06	5.57675e+06	5.68492e+06	5.95853e+06	5.52453e+06	5.51283e+06	5.18667e+06	5.35711e+06	4.50566e+06	3	3	3	3	4	3	2	3	2
333	22.3919	2	694.024	1386.03	0.256359	184.993	94.99	IAELSATAQEIIK		APOB_HUMAN	APOB_HUMAN	Apolipoprotein B-100 OS=Homo sapiens OX=9606 GN=APOB PE=1 SV=2	FALSE	1.35175	N_FT	NM_FT	0.00360432	7.97674	1.02367e+07	1.02834e+07	1.14256e+07	8.12299e+06	7.16359e+06	8.34631e+06	9.33039e+06	9.0616e+06	8.55295e+06	1.09194e+07	1.05959e+07	1.0876e+07	8.20761e+06	7.2011e+06	8.34631e+06	8.74106e+06	8.03933e+06	7.40079e+06	2	2	1	3	2	3	3	3	2
334	19.8832	2	621.889	1241.76	0.13325	107.318	79.55	ATGVLYDYVNK		APOB_HUMAN	APOB_HUMAN	Apolipoprotein B-100 OS=Homo sapiens OX=9606 GN=APOB PE=1 SV=2	TRUE	1.05455	M_FT	NM_FT	0.533241	7.22738	4.7039e+06	4.17617e+06	4.7807e+06	4.38981e+06	4.57042e+06	4.44933e+06	4.93476e+06	4.78698e+06	4.41928e+06	5.01761e+06	4.30308e+06	4.55077e+06	4.43554e+06	4.59435e+06	4.44933e+06	4.62307e+06	4.24695e+06	3.82397e+06	1	2	2	2	3	2	3	2	2
500	25.0677	2	621.965	1241.92	0.286377	230.646	13.19	ATGVLYDYVNK		APOB_HUMAN	APOB_HUMAN	Apolipoprotein B-100 OS=Homo sapiens OX=9606 GN=APOB PE=1 SV=2	FALSE	1.51977	M_FT	NM_FT	9.27967e-05	8.33359	2.54395e+06	2.68163e+06	2.62478e+06	2.52158e+06	2.62498e+06	2.64383e+06	3.68542e+06	3.83828e+06	4.3159e+06	2.71361e+06	2.76312e+06	2.49854e+06	2.54785e+06	2.63872e+06	2.64383e+06	3.45263e+06	3.40527e+06	3.73451e+06	0	0	0	0	0	1	0	0	0
348	26.4142	2	998.059	1994.1	0.17488	87.7064	114.85	LPQQANDYLNSFNWER		APOB_HUMAN	APOB_HUMAN	Apolipoprotein B-100 OS=Homo sapiens OX=9606 GN=APOB PE=1 SV=2	FALSE	1.78238	NM_FT	M_FT	1.84672e-05	5.59477	4.10968e+06	4.25349e+06	3.87146e+06	5.92252e+06	5.69288e+06	5.49787e+06	3.26651e+06	2.99774e+06	3.33708e+06	4.38376e+06	4.38275e+06	3.68526e+06	5.98422e+06	5.72268e+06	5.49787e+06	3.06019e+06	2.65955e+06	2.88755e+06	1	1	1	3	2	3	2	2	2
361	21.7663	2	801.537	1601.06	0.21427	133.848	65.16	VSALLTPAEQTGTWK		APOB_HUMAN	APOB_HUMAN	Apolipoprotein B-100 OS=Homo sapiens OX=9606 GN=APOB PE=1 SV=2	FALSE	1.95501	NM_FT	M_FT	7.43166e-06	7.22115	3.5286e+06	3.36887e+06	3.79928e+06	6.80449e+06	6.90692e+06	6.90638e+06	3.41603e+06	3.32623e+06	3.80388e+06	3.76393e+06	3.47125e+06	3.61655e+06	6.87537e+06	6.94308e+06	6.90638e+06	3.20026e+06	2.95098e+06	3.29146e+06	2	3	2	3	2	3	2	2	3
374	26.0494	3	747.861	2240.56	-0.418076	-186.559	9.74	ITEVALMGHLSCDTKEER	[N-term] Carbamidomethyl (N-term)|[7] Oxidation (M)|[12] Carbamidomethyl (C)|[14] Phospho (ST)	APOB_HUMAN	APOB_HUMAN	Apolipoprotein B-100 OS=Homo sapiens OX=9606 GN=APOB PE=1 SV=2	FALSE	1.1383	M_FT	N_FT	0.0658114	7.81212	1.67191e+07	1.55784e+07	1.72982e+07	1.71987e+07	1.68791e+07	1.58175e+07	1.81651e+07	2.05018e+07	1.7788e+07	1.78342e+07	1.60519e+07	1.64662e+07	1.73778e+07	1.69674e+07	1.58175e+07	1.70177e+07	1.81889e+07	1.53918e+07	0	0	1	0	0	0	1	0	0
5181	26.0494	2	1121.52	2241.02	0.0439073	19.5929	---	ITEVALMGHLSCDTKEER	[N-term] Carbamidomethyl (N-term)|[7] Oxidation (M)|[12] Carbamidomethyl (C)|[14] Phospho (ST)	APOB_HUMAN	APOB_HUMAN	Apolipoprotein B-100 OS=Homo sapiens OX=9606 GN=APOB PE=1 SV=2	FALSE	1.78739	M_FT	N_FT	0.00322429	17.0896	480870	356576	494036	715770	615579	577884	824935	789859	765085	512940	367412	470275	723227	618802	577884	772830	700752	662022	0	0	0	0	0	0	0	0	0
375	26.0494	3	737.565	2209.67	0.505957	229.026	53.48	QVFLYPEKDEPTYILNIK		APOB_HUMAN	APOB_HUMAN	Apolipoprotein B-100 OS=Homo sapiens OX=9606 GN=APOB PE=1 SV=2	FALSE	1.1502	M_FT	NM_FT	0.204742	9.46934	4.57509e+06	5.41317e+06	4.98194e+06	4.81172e+06	5.08509e+06	4.21417e+06	5.53924e+06	4.97672e+06	5.7145e+06	4.88021e+06	5.57767e+06	4.74234e+06	4.86184e+06	5.11172e+06	4.21417e+06	5.18937e+06	4.41528e+06	4.94471e+06	2	2	4	2	3	3	2	1	1
1607	26.0494	2	1105.55	2209.09	-0.072139	-32.6544	29.45	QVFLYPEKDEPTYILNIK		APOB_HUMAN	APOB_HUMAN	Apolipoprotein B-100 OS=Homo sapiens OX=9606 GN=APOB PE=1 SV=2	FALSE	1.23838	NM_FT	N_FT	0.221293	19.5665	934942	781622	1.04558e+06	1.1785e+06	1.07258e+06	1.16949e+06	1.15052e+06	1.32247e+06	887316	997294	805374	995292	1.19078e+06	1.0782e+06	1.16949e+06	1.07785e+06	1.17327e+06	767787	1	0	1	1	1	1	1	0	1
377	34.5119	2	940.722	1879.43	0.387847	206.407	1.09	RGIISALLVPPETEEAK	[N-term] Carbamidomethyl (N-term)	APOB_HUMAN	APOB_HUMAN	Apolipoprotein B-100 OS=Homo sapiens OX=9606 GN=APOB PE=1 SV=2	FALSE	1.29118	M_FT	N_FT	0.126935	17.6157	3.59254e+06	3.86769e+06	3.10653e+06	4.00313e+06	4.09043e+06	3.5027e+06	3.99171e+06	5.46614e+06	4.18577e+06	3.83214e+06	3.98522e+06	2.95712e+06	4.04483e+06	4.11185e+06	3.5027e+06	3.73958e+06	4.84948e+06	3.62192e+06	0	0	0	0	0	0	1	0	0
383	25.2549	3	833.541	2497.6	0.440348	176.339	67.78	ADSVVDLLSYNVQGSGETTYDHK		APOB_HUMAN	APOB_HUMAN	Apolipoprotein B-100 OS=Homo sapiens OX=9606 GN=APOB PE=1 SV=2	TRUE	2.07016	NM_FT	N_FT	6.2288e-05	9.18228	2.559e+06	2.51355e+06	2.15513e+06	4.81636e+06	5.33438e+06	4.81167e+06	2.86663e+06	2.42475e+06	2.55684e+06	2.72966e+06	2.58993e+06	2.05148e+06	4.86653e+06	5.36231e+06	4.81167e+06	2.68557e+06	2.1512e+06	2.21242e+06	2	2	2	2	2	3	1	2	2
3096	25.2549	2	1249.57	2497.12	-0.0442458	-17.7184	69.92	ADSVVDLLSYNVQGSGETTYDHK		APOB_HUMAN	APOB_HUMAN	Apolipoprotein B-100 OS=Homo sapiens OX=9606 GN=APOB PE=1 SV=2	TRUE	3.71379	NM_FT	M_FT	5.66157e-05	17.4768	252705	220139	310232	706680	682091	853630	211467	217061	175276	269559	226829	295311	714041	685662	853630	198111	192573	151665	0	0	0	1	2	2	0	0	0
390	27.2945	4	788.284	3149.11	-0.345718	-109.771	5.24	CSLLVLENELNAELGLSGASMKLTTNGR	[1] Carbamidomethyl (C)|[24] Phospho (ST)|[25] Phospho (ST)	APOB_HUMAN	APOB_HUMAN	Apolipoprotein B-100 OS=Homo sapiens OX=9606 GN=APOB PE=1 SV=2	FALSE	80.5544	M_FT	N_FT	5.29695e-08	18.094	101710	132511	95344	1.23876e+06	1.48389e+06	1.45241e+06	9.21129e+06	7.66957e+06	9.66698e+06	108493	136538	90758.4	1.25166e+06	1.49166e+06	1.45241e+06	8.62948e+06	6.80434e+06	8.36476e+06	0	0	0	0	0	0	0	0	1
408	31.5231	2	917.609	1833.2	0.236862	129.223	69.91	ATFQTPDFIVPLTDLR		APOB_HUMAN	APOB_HUMAN	Apolipoprotein B-100 OS=Homo sapiens OX=9606 GN=APOB PE=1 SV=2	TRUE	1.4634	NM_FT	M_FT	7.5665e-05	6.54597	2.99784e+06	3.38492e+06	3.06809e+06	4.15719e+06	4.22047e+06	3.99486e+06	2.78676e+06	2.84796e+06	2.8199e+06	3.19777e+06	3.48779e+06	2.92053e+06	4.2005e+06	4.24257e+06	3.99486e+06	2.61074e+06	2.52667e+06	2.44003e+06	2	4	4	4	4	4	3	3	4
409	29.8166	2	654.969	1307.92	0.247025	188.903	84.56	GFEPTLEALFGK		APOB_HUMAN	APOB_HUMAN	Apolipoprotein B-100 OS=Homo sapiens OX=9606 GN=APOB PE=1 SV=2	TRUE	1.21718	N_FT	NM_FT	0.0560583	11.8146	3.58023e+06	4.52763e+06	4.24614e+06	3.35408e+06	3.35821e+06	3.43743e+06	3.59574e+06	3.87702e+06	3.95001e+06	3.819e+06	4.66523e+06	4.04192e+06	3.38902e+06	3.3758e+06	3.43743e+06	3.36863e+06	3.43964e+06	3.41791e+06	5	3	3	3	3	3	2	2	3
428	21.3086	2	634.941	1267.87	0.153062	120.738	89.75	DLKVEDIPLAR		APOB_HUMAN	APOB_HUMAN	Apolipoprotein B-100 OS=Homo sapiens OX=9606 GN=APOB PE=1 SV=2	FALSE	1.30168	N_FT	M_FT	0.00583255	7.451	2.82652e+06	2.51994e+06	2.77472e+06	2.20806e+06	2.53158e+06	2.50645e+06	2.18323e+06	2.01769e+06	2.03806e+06	3.01502e+06	2.59651e+06	2.64127e+06	2.23106e+06	2.54483e+06	2.50645e+06	2.04533e+06	1.79006e+06	1.76351e+06	3	2	1	2	1	2	2	1	1
435	30.6764	2	853.588	1705.16	0.3046	178.666	92.63	NIQEYLSILTDPDGK		APOB_HUMAN	APOB_HUMAN	Apolipoprotein B-100 OS=Homo sapiens OX=9606 GN=APOB PE=1 SV=2	TRUE	1.5314	N_FT	NM_FT	0.00252399	11.9848	4.57639e+06	5.56308e+06	4.52281e+06	3.162e+06	2.92216e+06	3.49026e+06	4.05439e+06	4.0772e+06	4.07879e+06	4.88159e+06	5.73213e+06	4.30528e+06	3.19494e+06	2.93746e+06	3.49026e+06	3.79831e+06	3.61724e+06	3.52935e+06	5	5	3	3	4	3	4	2	3
441	31.3148	2	838.102	1674.19	0.283065	169.105	103.26	VELEVPQLCSFILK	[9] Carbamidomethyl (C)	APOB_HUMAN	APOB_HUMAN	Apolipoprotein B-100 OS=Homo sapiens OX=9606 GN=APOB PE=1 SV=2	TRUE	1.15035	N_FT	M_FT	0.197142	9.05246	3.91634e+06	4.5274e+06	3.85683e+06	3.41108e+06	3.9538e+06	3.8072e+06	3.21826e+06	3.79081e+06	3.68382e+06	4.17753e+06	4.66499e+06	3.67134e+06	3.44661e+06	3.9745e+06	3.8072e+06	3.01498e+06	3.36315e+06	3.18758e+06	4	5	4	3	4	3	3	2	2
443	23.3912	2	817.014	1632.01	0.182781	112.01	82.72	ALYWVNGQVPDGVSK		APOB_HUMAN	APOB_HUMAN	Apolipoprotein B-100 OS=Homo sapiens OX=9606 GN=APOB PE=1 SV=2	TRUE	1.13517	M_FT	N_FT	0.282611	16.9573	2.54824e+06	2.60942e+06	3.4166e+06	3.22421e+06	3.03653e+06	3.27464e+06	3.13479e+06	3.1745e+06	3.42398e+06	2.71819e+06	2.68872e+06	3.25228e+06	3.2578e+06	3.05243e+06	3.27464e+06	2.93679e+06	2.81637e+06	2.96274e+06	2	1	1	2	3	2	2	2	4
459	28.5465	2	695.497	1388.98	0.320682	230.929	5.81	EVGTVLSQVYSK	[4] Phospho (ST)	APOB_HUMAN	APOB_HUMAN	Apolipoprotein B-100 OS=Homo sapiens OX=9606 GN=APOB PE=1 SV=2	FALSE	3.60691	NM_FT	M_FT	1.05877e-05	13.5066	2.62954e+06	3.21064e+06	3.44014e+06	4.22577e+06	4.89554e+06	4.79061e+06	1.20689e+06	1.3432e+06	1.30694e+06	2.80491e+06	3.3082e+06	3.27469e+06	4.26979e+06	4.92118e+06	4.79061e+06	1.13066e+06	1.19167e+06	1.13088e+06	0	0	0	0	0	0	1	0	0
460	17.3263	3	665.425	1993.25	0.366149	183.728	8.68	FEVDSPVYNATWSASLK	[13] Phospho (ST)	APOB_HUMAN	APOB_HUMAN	Apolipoprotein B-100 OS=Homo sapiens OX=9606 GN=APOB PE=1 SV=2	FALSE	1.27489	NM_FT	M_FT	0.00269462	8.65881	3.55256e+06	3.43029e+06	4.03179e+06	3.7539e+06	3.91417e+06	3.74467e+06	2.94644e+06	3.05632e+06	2.94918e+06	3.78948e+06	3.53454e+06	3.83788e+06	3.793e+06	3.93466e+06	3.74467e+06	2.76033e+06	2.71152e+06	2.5519e+06	0	0	0	0	0	0	1	0	0
3065	17.3692	2	997.481	1992.95	0.0614293	30.8243	---	FEVDSPVYNATWSASLK	[13] Phospho (ST)	APOB_HUMAN	APOB_HUMAN	Apolipoprotein B-100 OS=Homo sapiens OX=9606 GN=APOB PE=1 SV=2	FALSE	1.65617	NM_FT	M_FT	0.0324072	20.6942	721893	1.0669e+06	1.02476e+06	1.29435e+06	901375	940938	698955	616700	578270	770037	1.09932e+06	975477	1.30783e+06	906095	940938	654807	547128	500372	0	0	0	0	0	0	0	0	0
461	16.8161	2	618.359	1234.7	0.109687	88.8449	104.96	ENFAGEATLQR		APOB_HUMAN	APOB_HUMAN	Apolipoprotein B-100 OS=Homo sapiens OX=9606 GN=APOB PE=1 SV=2	FALSE	1.06714	M_FT	NM_FT	0.788236	15.974	2.22378e+06	1.97668e+06	2.4149e+06	1.88366e+06	2.55201e+06	2.06248e+06	2.05802e+06	2.33674e+06	2.53968e+06	2.37208e+06	2.03675e+06	2.29875e+06	1.90328e+06	2.56537e+06	2.06248e+06	1.92803e+06	2.07312e+06	2.19757e+06	3	1	2	2	2	3	1	2	2
492	24.6859	2	506.875	1011.74	0.102502	101.323	70.89	TGISPLALIK		APOB_HUMAN	APOB_HUMAN	Apolipoprotein B-100 OS=Homo sapiens OX=9606 GN=APOB PE=1 SV=2	TRUE	1.15886	NM_FT	M_FT	0.0521602	7.11757	1.9298e+06	2.08767e+06	2.04235e+06	2.23729e+06	2.01308e+06	1.99835e+06	1.86648e+06	1.64975e+06	1.87589e+06	2.0585e+06	2.15111e+06	1.94412e+06	2.26059e+06	2.02363e+06	1.99835e+06	1.74858e+06	1.46364e+06	1.62319e+06	2	2	2	2	2	2	3	1	1
494	18.7234	2	509.309	1016.6	0.0161111	15.8482	18.45	LATALSLSNK		APOB_HUMAN	APOB_HUMAN	Apolipoprotein B-100 OS=Homo sapiens OX=9606 GN=APOB PE=1 SV=2	FALSE	1.38039	N_FT	NM_FT	0.0029162	9.01507	1.01535e+07	9.75337e+06	1.15538e+07	7.45196e+06	7.93982e+06	7.39947e+06	9.07642e+06	1.03891e+07	1.01214e+07	1.08307e+07	1.00498e+07	1.09982e+07	7.52958e+06	7.98139e+06	7.39947e+06	8.50313e+06	9.21711e+06	8.75794e+06	1	1	2	1	1	0	1	2	3
894	17.2879	2	509.321	1016.63	0.0410285	40.3591	78.57	LATALSLSNK		APOB_HUMAN	APOB_HUMAN	Apolipoprotein B-100 OS=Homo sapiens OX=9606 GN=APOB PE=1 SV=2	TRUE	1.53988	M_FT	N_FT	0.0241474	17.0722	831573	1.03105e+06	1.17597e+06	1.13338e+06	1.16786e+06	894790	1.34076e+06	1.72676e+06	1.61155e+06	887032	1.06239e+06	1.11941e+06	1.14519e+06	1.17398e+06	894790	1.25607e+06	1.53196e+06	1.39446e+06	1	1	1	1	1	1	2	2	2
533	19.769	2	569.827	1137.64	0.0937595	82.4226	48.12	QGFFPDSVNK		APOB_HUMAN	APOB_HUMAN	Apolipoprotein B-100 OS=Homo sapiens OX=9606 GN=APOB PE=1 SV=2	FALSE	1.03021	N_FT	M_FT	0.719828	6.43809	2.11145e+06	2.33474e+06	2.38781e+06	2.34464e+06	2.20502e+06	2.24799e+06	2.13852e+06	2.22549e+06	2.26959e+06	2.25226e+06	2.40569e+06	2.27297e+06	2.36906e+06	2.21657e+06	2.24799e+06	2.00345e+06	1.97442e+06	1.96386e+06	1	1	2	2	2	2	2	2	2
535	20.3728	2	655.414	1308.81	0.121729	93.0159	72.98	EVGTVLSQVYSK		APOB_HUMAN	APOB_HUMAN	Apolipoprotein B-100 OS=Homo sapiens OX=9606 GN=APOB PE=1 SV=2	TRUE	1.32272	NM_FT	M_FT	0.00268648	8.50742	3.56915e+06	3.02394e+06	3.43716e+06	3.86379e+06	3.7313e+06	3.96993e+06	3.01936e+06	2.85577e+06	2.86827e+06	3.80718e+06	3.11583e+06	3.27185e+06	3.90404e+06	3.75084e+06	3.96993e+06	2.82865e+06	2.5336e+06	2.48189e+06	1	1	2	2	2	2	1	2	2
536	20.8147	3	683.434	2047.28	0.417859	204.146	13.34	LLLQMDSSATAYGSTVSK	[5] Oxidation (M)|[7] Phospho (ST)|[10] Phospho (ST)	APOB_HUMAN	APOB_HUMAN	Apolipoprotein B-100 OS=Homo sapiens OX=9606 GN=APOB PE=1 SV=2	FALSE	1.19319	M_FT	N_FT	0.088853	12.6103	2.58242e+06	2.85398e+06	3.30997e+06	2.89835e+06	3.05935e+06	2.90573e+06	3.15106e+06	3.67553e+06	3.60948e+06	2.75465e+06	2.94071e+06	3.15077e+06	2.92854e+06	3.07537e+06	2.90573e+06	2.95203e+06	3.26088e+06	3.12325e+06	1	0	0	0	0	0	0	0	0
1161	20.8518	2	1024.5	2046.99	0.12489	61.0154	---	LLLQMDSSATAYGSTVSK	[5] Oxidation (M)|[7] Phospho (ST)|[10] Phospho (ST)	APOB_HUMAN	APOB_HUMAN	Apolipoprotein B-100 OS=Homo sapiens OX=9606 GN=APOB PE=1 SV=2	FALSE	1.07848	M_FT	N_FT	0.629188	13.4502	1.83382e+06	1.62784e+06	1.71701e+06	1.87336e+06	1.9235e+06	1.71794e+06	2.00202e+06	1.57261e+06	2.01049e+06	1.95612e+06	1.67731e+06	1.63443e+06	1.89287e+06	1.93357e+06	1.71794e+06	1.87557e+06	1.3952e+06	1.73966e+06	0	0	0	0	0	0	0	0	0
536	20.8147	3	683.434	2047.28	0.417859	204.146	7.39	LLLQMDSSATAYGSTVSK	[5] Oxidation (M)|[7] Phospho (ST)|[14] Phospho (ST)	APOB_HUMAN	APOB_HUMAN	Apolipoprotein B-100 OS=Homo sapiens OX=9606 GN=APOB PE=1 SV=2	FALSE	1.19319	M_FT	N_FT	0.088853	12.6103	2.58242e+06	2.85398e+06	3.30997e+06	2.89835e+06	3.05935e+06	2.90573e+06	3.15106e+06	3.67553e+06	3.60948e+06	2.75465e+06	2.94071e+06	3.15077e+06	2.92854e+06	3.07537e+06	2.90573e+06	2.95203e+06	3.26088e+06	3.12325e+06	0	0	0	0	0	0	1	0	0
1161	20.8518	2	1024.5	2046.99	0.12489	61.0154	---	LLLQMDSSATAYGSTVSK	[5] Oxidation (M)|[7] Phospho (ST)|[14] Phospho (ST)	APOB_HUMAN	APOB_HUMAN	Apolipoprotein B-100 OS=Homo sapiens OX=9606 GN=APOB PE=1 SV=2	FALSE	1.07848	M_FT	N_FT	0.629188	13.4502	1.83382e+06	1.62784e+06	1.71701e+06	1.87336e+06	1.9235e+06	1.71794e+06	2.00202e+06	1.57261e+06	2.01049e+06	1.95612e+06	1.67731e+06	1.63443e+06	1.89287e+06	1.93357e+06	1.71794e+06	1.87557e+06	1.3952e+06	1.73966e+06	0	0	0	0	0	0	0	0	0
544	22.3559	2	431.267	860.52	0.0439292	51.0522	31.38	ITLPDFR		APOB_HUMAN	APOB_HUMAN	Apolipoprotein B-100 OS=Homo sapiens OX=9606 GN=APOB PE=1 SV=2	TRUE	1.58015	N_FT	NM_FT	0.00158557	11.4545	1.73884e+06	1.68162e+06	1.74649e+06	973525	1.07459e+06	1.2218e+06	1.38835e+06	1.47859e+06	1.67274e+06	1.85481e+06	1.73272e+06	1.66249e+06	983666	1.08022e+06	1.2218e+06	1.30066e+06	1.31178e+06	1.4474e+06	2	1	1	1	1	2	1	1	1
553	34.8258	2	1233.75	2465.48	0.108952	44.1929	86.27	IADFELPTIIVPEQTIEIPSIK		APOB_HUMAN	APOB_HUMAN	Apolipoprotein B-100 OS=Homo sapiens OX=9606 GN=APOB PE=1 SV=2	FALSE	1.22461	NM_FT	N_FT	0.295338	26.2685	3.18958e+06	3.30917e+06	1.96929e+06	3.53268e+06	3.20673e+06	3.63059e+06	3.32609e+06	3.21566e+06	3.45017e+06	3.4023e+06	3.40973e+06	1.87457e+06	3.56948e+06	3.22352e+06	3.63059e+06	3.11601e+06	2.85289e+06	2.9854e+06	3	4	3	4	3	3	2	3	3
3880	34.8258	3	823.019	2466.04	0.669609	271.606	46.19	IADFELPTIIVPEQTIEIPSIK		APOB_HUMAN	APOB_HUMAN	Apolipoprotein B-100 OS=Homo sapiens OX=9606 GN=APOB PE=1 SV=2	FALSE	1.42949	M_FT	N_FT	0.317904	43.1465	218824	406789	190866	281336	366886	222099	348539	493164	325447	233417	419151	181686	284267	368807	222099	326525	437528	281607	1	1	1	1	2	1	1	2	2
554	20.2962	2	758.466	1514.92	0.238952	157.758	11.78	STSPPKQAEAVLK	[2] Phospho (ST)|[3] Phospho (ST)	APOB_HUMAN	APOB_HUMAN	Apolipoprotein B-100 OS=Homo sapiens OX=9606 GN=APOB PE=1 SV=2	FALSE	1.29738	NM_FT	N_FT	0.0165335	11.4909	2.74769e+06	2.87301e+06	3.39881e+06	3.64967e+06	3.96985e+06	4.08217e+06	3.63231e+06	3.56737e+06	4.04977e+06	2.93094e+06	2.96032e+06	3.23534e+06	3.68769e+06	3.99064e+06	4.08217e+06	3.40288e+06	3.16492e+06	3.50423e+06	0	0	0	0	1	0	1	0	1
564	23.0202	3	691.773	2072.3	0.244014	117.764	13.3	ASGSLPYTQTLQDHLNSLK		APOB_HUMAN	APOB_HUMAN	Apolipoprotein B-100 OS=Homo sapiens OX=9606 GN=APOB PE=1 SV=2	FALSE	1.39569	NM_FT	N_FT	0.00111649	7.75913	5.47992e+06	5.51881e+06	6.19187e+06	7.92917e+06	7.99032e+06	8.07318e+06	6.67388e+06	6.11966e+06	5.72039e+06	5.84539e+06	5.68652e+06	5.89407e+06	8.01177e+06	8.03216e+06	8.07318e+06	6.25234e+06	5.42927e+06	4.9498e+06	0	0	0	2	1	1	0	0	0
2402	22.9847	2	1037.02	2072.03	-0.0268258	-12.9465	48.62	ASGSLPYTQTLQDHLNSLK		APOB_HUMAN	APOB_HUMAN	Apolipoprotein B-100 OS=Homo sapiens OX=9606 GN=APOB PE=1 SV=2	FALSE	2.13976	NM_FT	M_FT	0.00245661	22.9511	1.20817e+06	1.21461e+06	1.43153e+06	1.71406e+06	1.87987e+06	1.98557e+06	1.06315e+06	879780	664603	1.28874e+06	1.25152e+06	1.36268e+06	1.73191e+06	1.88972e+06	1.98557e+06	996002	780529	575076	0	0	0	0	1	0	0	0	0
568	25.7578	2	622.913	1243.81	0.16669	134.033	79.79	IDDIWNLEVK		APOB_HUMAN	APOB_HUMAN	Apolipoprotein B-100 OS=Homo sapiens OX=9606 GN=APOB PE=1 SV=2	FALSE	1.12251	N_FT	NM_FT	0.401937	12.2457	2.54606e+06	2.95701e+06	3.11251e+06	2.87556e+06	2.5506e+06	2.24911e+06	2.57191e+06	2.87211e+06	2.71287e+06	2.71586e+06	3.04687e+06	2.96282e+06	2.90552e+06	2.56395e+06	2.24911e+06	2.40946e+06	2.5481e+06	2.34743e+06	2	1	2	2	2	2	2	2	1
576	25.1039	2	679.014	1356.01	0.207066	152.725	71.83	LPYTIITTPPLK		APOB_HUMAN	APOB_HUMAN	Apolipoprotein B-100 OS=Homo sapiens OX=9606 GN=APOB PE=1 SV=2	TRUE	1.26166	M_FT	N_FT	0.00144121	6.11168	2.92346e+06	2.66893e+06	2.60871e+06	2.9178e+06	3.00916e+06	3.0778e+06	3.43534e+06	3.35205e+06	3.5596e+06	3.11843e+06	2.75004e+06	2.48324e+06	2.9482e+06	3.02492e+06	3.0778e+06	3.21836e+06	2.97389e+06	3.08009e+06	2	2	2	2	2	2	2	2	2
578	15.3332	2	483.804	965.593	0.129275	133.9	15.14	GMALFGEGK	[N-term] Carbamidomethyl (N-term)	APOB_HUMAN	APOB_HUMAN	Apolipoprotein B-100 OS=Homo sapiens OX=9606 GN=APOB PE=1 SV=2	FALSE	1.16485	M_FT	N_FT	0.113264	9.57884	1.65035e+06	1.85661e+06	1.96965e+06	1.80179e+06	1.95778e+06	1.82579e+06	2.08498e+06	2.34772e+06	1.94673e+06	1.76041e+06	1.91303e+06	1.87492e+06	1.82056e+06	1.96804e+06	1.82579e+06	1.95328e+06	2.08287e+06	1.68449e+06	0	0	0	0	1	0	0	0	0
591	22.3194	2	524.345	1046.67	0.109819	104.932	74.4	FPEVDVLTK		APOB_HUMAN	APOB_HUMAN	Apolipoprotein B-100 OS=Homo sapiens OX=9606 GN=APOB PE=1 SV=2	FALSE	1.1946	N_FT	M_FT	0.0652404	9.60851	2.62942e+06	2.58311e+06	2.98003e+06	2.29681e+06	2.30035e+06	2.70357e+06	2.33921e+06	2.32947e+06	2.18929e+06	2.80478e+06	2.66161e+06	2.8367e+06	2.32073e+06	2.3124e+06	2.70357e+06	2.19146e+06	2.06667e+06	1.89437e+06	2	3	4	2	2	2	2	2	2
615	20.2239	2	744.944	1487.87	0.0885292	59.5041	121.4	AHLDIAGSLEGHLR		APOB_HUMAN	APOB_HUMAN	Apolipoprotein B-100 OS=Homo sapiens OX=9606 GN=APOB PE=1 SV=2	FALSE	1.57898	NM_FT	N_FT	0.000133507	6.20623	3.14977e+06	3.01029e+06	3.38805e+06	5.03003e+06	4.75798e+06	5.28827e+06	3.52545e+06	3.11368e+06	3.35064e+06	3.35983e+06	3.10177e+06	3.2251e+06	5.08242e+06	4.78289e+06	5.28827e+06	3.30277e+06	2.76242e+06	2.89928e+06	3	1	2	3	5	5	2	3	4
617	15.2082	2	700.388	1398.76	0.11945	85.4041	102.62	AASGTTGTYQEWK		APOB_HUMAN	APOB_HUMAN	Apolipoprotein B-100 OS=Homo sapiens OX=9606 GN=APOB PE=1 SV=2	FALSE	1.3523	M_FT	NM_FT	0.00107908	8.69887	4.66083e+06	4.48743e+06	4.5153e+06	3.7838e+06	4.44921e+06	3.91595e+06	5.53191e+06	5.35903e+06	5.53805e+06	4.97167e+06	4.62379e+06	4.29814e+06	3.82322e+06	4.4725e+06	3.91595e+06	5.1825e+06	4.75446e+06	4.79203e+06	3	3	3	3	2	3	3	2	2
622	31.8538	2	946.603	1891.19	0.244495	129.298	111.18	LSLESLTSYFSIESSTK		APOB_HUMAN	APOB_HUMAN	Apolipoprotein B-100 OS=Homo sapiens OX=9606 GN=APOB PE=1 SV=2	TRUE	1.43477	M_FT	NM_FT	0.0396163	20.443	2.58489e+06	2.82858e+06	1.87302e+06	2.16285e+06	2.13264e+06	2.36859e+06	3.34244e+06	3.30482e+06	2.91414e+06	2.75728e+06	2.91454e+06	1.78294e+06	2.18538e+06	2.14381e+06	2.36859e+06	3.13132e+06	2.93199e+06	2.52158e+06	2	4	3	2	2	2	2	4	2
642	23.0935	4	938.45	3749.77	0.175413	46.7819	8.16	IPSRFSTPEFTILNTFHIPSFTIDFVEMK	[3] Phospho (ST)|[15] Phospho (ST)|[20] Phospho (ST)|[22] Phospho (ST)|[28] Oxidation (M)	APOB_HUMAN	APOB_HUMAN	Apolipoprotein B-100 OS=Homo sapiens OX=9606 GN=APOB PE=1 SV=2	FALSE	2.32738	M_FT	N_FT	3.2357e-06	6.38132	3.59543e+06	3.75782e+06	3.57234e+06	5.05939e+06	4.54908e+06	4.98165e+06	8.86187e+06	8.70838e+06	7.85777e+06	3.83521e+06	3.87202e+06	3.40052e+06	5.11209e+06	4.57289e+06	4.98165e+06	8.30213e+06	7.72596e+06	6.79926e+06	1	0	0	0	0	0	0	0	0
664	17.0105	2	753.439	1504.86	0.0898012	59.6776	91.77	IGQDGISTSATTNLK		APOB_HUMAN	APOB_HUMAN	Apolipoprotein B-100 OS=Homo sapiens OX=9606 GN=APOB PE=1 SV=2	FALSE	1.62702	NM_FT	N_FT	0.000631866	10.8845	2.26504e+06	2.06259e+06	2.55951e+06	3.72389e+06	3.85409e+06	3.62756e+06	2.62044e+06	2.9933e+06	2.8199e+06	2.4161e+06	2.12527e+06	2.43641e+06	3.76268e+06	3.87427e+06	3.62756e+06	2.45493e+06	2.65561e+06	2.44004e+06	1	2	0	2	1	2	1	2	1
676	19.8453	2	1082.97	2163.93	-0.00427426	-1.97523	105.93	TQFNNNEYSQDLDAYNTK		APOB_HUMAN	APOB_HUMAN	Apolipoprotein B-100 OS=Homo sapiens OX=9606 GN=APOB PE=1 SV=2	FALSE	2.44089	NM_FT	M_FT	5.07125e-05	13.425	1.47349e+06	1.25326e+06	1.45004e+06	3.4612e+06	3.10302e+06	3.45407e+06	1.54923e+06	1.37315e+06	1.18199e+06	1.57176e+06	1.29134e+06	1.3803e+06	3.49725e+06	3.11927e+06	3.45407e+06	1.45138e+06	1.21824e+06	1.02277e+06	1	2	1	3	2	2	2	1	2
680	33.2584	3	748.633	2242.88	0.569222	253.855	90.35	VPSYTLILPSLELPVLHVPR		APOB_HUMAN	APOB_HUMAN	Apolipoprotein B-100 OS=Homo sapiens OX=9606 GN=APOB PE=1 SV=2	TRUE	1.59219	M_FT	N_FT	0.0112559	17.5833	4.44924e+06	4.61216e+06	3.67732e+06	5.08601e+06	4.67982e+06	4.7044e+06	5.58051e+06	7.95788e+06	6.74401e+06	4.74597e+06	4.75231e+06	3.50046e+06	5.13899e+06	4.70433e+06	4.7044e+06	5.22803e+06	7.06012e+06	5.83554e+06	5	4	5	6	5	5	5	4	4
1645	33.3006	2	1122.17	2242.33	0.0251291	11.2068	109.44	VPSYTLILPSLELPVLHVPR		APOB_HUMAN	APOB_HUMAN	Apolipoprotein B-100 OS=Homo sapiens OX=9606 GN=APOB PE=1 SV=2	TRUE	1.46111	NM_FT	N_FT	0.00497179	9.36753	1.19343e+06	1.11231e+06	1.29376e+06	1.56482e+06	1.82766e+06	1.8668e+06	1.59667e+06	1.40718e+06	1.67607e+06	1.27302e+06	1.14611e+06	1.23154e+06	1.58112e+06	1.83723e+06	1.8668e+06	1.49582e+06	1.24843e+06	1.45029e+06	3	4	3	5	4	5	3	3	2
688	21.3086	2	763.506	1525	0.272006	178.396	70.79	AEPLAFTFSHDYK		APOB_HUMAN	APOB_HUMAN	Apolipoprotein B-100 OS=Homo sapiens OX=9606 GN=APOB PE=1 SV=2	TRUE	2.39804	NM_FT	M_FT	2.09241e-06	7.97186	2.81045e+06	2.55424e+06	2.99678e+06	5.58623e+06	5.55825e+06	5.58346e+06	2.35479e+06	2.40571e+06	2.21518e+06	2.99789e+06	2.63186e+06	2.85265e+06	5.64442e+06	5.58735e+06	5.58346e+06	2.20605e+06	2.13431e+06	1.91677e+06	1	1	1	3	3	2	1	1	1
703	25.4123	2	1064.56	2127.1	0.0434934	20.4477	140.82	YEDGTLSLTSTSDLQSGIIK		APOB_HUMAN	APOB_HUMAN	Apolipoprotein B-100 OS=Homo sapiens OX=9606 GN=APOB PE=1 SV=2	FALSE	2.59189	NM_FT	M_FT	1.75622e-06	7.3804	1.70123e+06	1.64097e+06	1.47268e+06	3.36806e+06	3.52923e+06	3.48224e+06	1.41802e+06	1.27012e+06	1.31648e+06	1.81469e+06	1.69084e+06	1.40185e+06	3.40314e+06	3.54771e+06	3.48224e+06	1.32845e+06	1.12683e+06	1.13914e+06	2	2	2	3	3	2	1	1	1
717	21.9133	2	537.889	1073.76	0.151051	140.694	34.93	NIILPVYDK		APOB_HUMAN	APOB_HUMAN	Apolipoprotein B-100 OS=Homo sapiens OX=9606 GN=APOB PE=1 SV=2	TRUE	1.31534	N_FT	NM_FT	0.00779869	8.01601	2.30828e+06	2.11676e+06	2.46015e+06	1.6916e+06	1.9035e+06	1.63941e+06	1.6543e+06	1.90767e+06	1.80443e+06	2.46222e+06	2.18108e+06	2.34183e+06	1.70922e+06	1.91347e+06	1.63941e+06	1.54981e+06	1.69246e+06	1.56135e+06	2	2	1	1	1	1	1	1	1
723	17.2879	2	680.885	1359.76	0.162221	119.316	89.7	SEYQADYESLR		APOB_HUMAN	APOB_HUMAN	Apolipoprotein B-100 OS=Homo sapiens OX=9606 GN=APOB PE=1 SV=2	TRUE	2.20773	NM_FT	M_FT	2.36161e-05	9.33459	1.14122e+06	1.31913e+06	1.36735e+06	2.72065e+06	2.58314e+06	2.37054e+06	1.13043e+06	1.11881e+06	1.22688e+06	1.21733e+06	1.35921e+06	1.30158e+06	2.74899e+06	2.59666e+06	2.37054e+06	1.05902e+06	992594	1.06161e+06	1	2	1	2	2	1	2	1	1
725	14.4535	2	638.387	1274.76	0.226753	177.911	5.55	QGFFPDSVNK	[N-term] Carbamidomethyl (N-term)|[7] Phospho (ST)	APOB_HUMAN	APOB_HUMAN	Apolipoprotein B-100 OS=Homo sapiens OX=9606 GN=APOB PE=1 SV=2	FALSE	1.594	N_FT	M_FT	8.82588e-05	6.66406	4.9485e+06	4.9091e+06	5.31365e+06	4.53335e+06	5.1756e+06	4.94733e+06	2.97538e+06	3.27484e+06	3.26751e+06	5.27852e+06	5.05828e+06	5.05809e+06	4.58058e+06	5.2027e+06	4.94733e+06	2.78745e+06	2.9054e+06	2.82735e+06	1	0	0	0	0	0	0	0	0
748	19.769	2	873.967	1745.92	0.115148	65.9571	54.39	WNFYYSPQSSPDKK		APOB_HUMAN	APOB_HUMAN	Apolipoprotein B-100 OS=Homo sapiens OX=9606 GN=APOB PE=1 SV=2	TRUE	1.10588	N_FT	NM_FT	0.594836	16.6395	2.38524e+06	2.02335e+06	2.34515e+06	2.05671e+06	1.68695e+06	2.36343e+06	2.19833e+06	1.77378e+06	2.21468e+06	2.54431e+06	2.08484e+06	2.23236e+06	2.07813e+06	1.69579e+06	2.36343e+06	2.05948e+06	1.57367e+06	1.91634e+06	2	3	2	1	2	2	2	2	2
763	19.6562	2	511.332	1020.65	0.124989	122.475	58.25	NNALDFVTK		APOB_HUMAN	APOB_HUMAN	Apolipoprotein B-100 OS=Homo sapiens OX=9606 GN=APOB PE=1 SV=2	FALSE	1.42477	N_FT	M_FT	0.0128012	15.6546	1.0338e+06	1.21823e+06	1.41659e+06	1.13194e+06	1.10575e+06	1.01391e+06	874624	853589	846679	1.10275e+06	1.25525e+06	1.34846e+06	1.14373e+06	1.11154e+06	1.01391e+06	819380	757292	732624	1	1	1	2	1	1	1	1	1
774	19.5448	2	790.979	1579.94	0.195852	123.977	56.84	SGSSTASWIQNVDTK		APOB_HUMAN	APOB_HUMAN	Apolipoprotein B-100 OS=Homo sapiens OX=9606 GN=APOB PE=1 SV=2	TRUE	1.89353	NM_FT	M_FT	9.2834e-05	11.7517	1.90808e+06	1.64787e+06	2.08754e+06	2.20762e+06	2.18014e+06	2.32549e+06	1.18295e+06	1.17953e+06	1.18287e+06	2.03533e+06	1.69795e+06	1.98714e+06	2.23061e+06	2.19155e+06	2.32549e+06	1.10823e+06	1.04646e+06	1.02353e+06	2	2	1	2	1	2	2	1	2
776	27.5342	2	783.485	1564.96	0.163763	104.655	77.54	AVSMPSFSILGSDVR		APOB_HUMAN	APOB_HUMAN	Apolipoprotein B-100 OS=Homo sapiens OX=9606 GN=APOB PE=1 SV=2	TRUE	2.11174	NM_FT	M_FT	0.000395109	15.1805	2.25361e+06	2.60296e+06	2.59276e+06	3.43089e+06	3.24259e+06	3.07648e+06	1.2769e+06	1.72535e+06	1.61477e+06	2.40391e+06	2.68206e+06	2.46806e+06	3.46663e+06	3.25957e+06	3.07648e+06	1.19625e+06	1.5307e+06	1.39725e+06	1	1	2	2	2	1	1	0	1
789	16.9303	2	589.859	1177.7	0.0908178	77.1202	68.94	VLVDHFGYTK		APOB_HUMAN	APOB_HUMAN	Apolipoprotein B-100 OS=Homo sapiens OX=9606 GN=APOB PE=1 SV=2	TRUE	1.08182	NM_FT	M_FT	0.453368	9.44913	1.38918e+06	1.31249e+06	1.49212e+06	1.3942e+06	1.45052e+06	1.5655e+06	1.34338e+06	1.23894e+06	1.49434e+06	1.48183e+06	1.35238e+06	1.42035e+06	1.40872e+06	1.45811e+06	1.5655e+06	1.25853e+06	1.09917e+06	1.29304e+06	2	2	2	1	1	1	2	2	2
802	28.8688	2	965.069	1928.12	0.228238	118.387	106.8	NLTDFAEQYSIQDWAK		APOB_HUMAN	APOB_HUMAN	Apolipoprotein B-100 OS=Homo sapiens OX=9606 GN=APOB PE=1 SV=2	FALSE	1.62461	N_FT	M_FT	4.29302e-05	5.12669	3.10923e+06	2.89041e+06	3.19516e+06	2.04503e+06	2.20344e+06	2.18256e+06	1.89107e+06	1.97921e+06	1.78941e+06	3.31659e+06	2.97824e+06	3.04148e+06	2.06633e+06	2.21498e+06	2.18256e+06	1.77162e+06	1.75592e+06	1.54836e+06	2	1	1	2	2	1	2	1	2
805	26.7687	2	653.959	1305.9	0.206502	158.155	48.15	EFQVPTFTIPK		APOB_HUMAN	APOB_HUMAN	Apolipoprotein B-100 OS=Homo sapiens OX=9606 GN=APOB PE=1 SV=2	TRUE	2.56927	NM_FT	N_FT	2.60919e-06	10.0891	1.29647e+06	1.38028e+06	1.57517e+06	3.57553e+06	3.63829e+06	3.71051e+06	1.69607e+06	1.74202e+06	1.7354e+06	1.38294e+06	1.42222e+06	1.49941e+06	3.61277e+06	3.65734e+06	3.71051e+06	1.58894e+06	1.5455e+06	1.50163e+06	2	1	2	3	2	2	1	1	1
807	28.4326	3	871.265	2610.77	0.406872	155.868	72.07	NFVASHIANILNSEELDIQDLKK		APOB_HUMAN	APOB_HUMAN	Apolipoprotein B-100 OS=Homo sapiens OX=9606 GN=APOB PE=1 SV=2	FALSE	1.44253	M_FT	N_FT	0.000122334	5.9656	8.72224e+06	9.22649e+06	8.55502e+06	1.06161e+07	1.05657e+07	1.03936e+07	1.19718e+07	1.27689e+07	1.34918e+07	9.30394e+06	9.50687e+06	8.14356e+06	1.07267e+07	1.0621e+07	1.03936e+07	1.12157e+07	1.13284e+07	1.16743e+07	6	8	6	8	9	9	9	8	9
2933	30.8089	3	871.278	2610.81	0.447691	171.505	29.35	NFVASHIANILNSEELDIQDLKK		APOB_HUMAN	APOB_HUMAN	Apolipoprotein B-100 OS=Homo sapiens OX=9606 GN=APOB PE=1 SV=2	FALSE	1.50118	N_FT	M_FT	0.0254956	16.0581	1.14455e+06	1.29565e+06	1.46423e+06	940113	823957	1.13087e+06	987389	774524	838998	1.22088e+06	1.33502e+06	1.39381e+06	949907	828272	1.13087e+06	925023	687147	725978	2	2	3	0	0	2	0	0	0
810	21.234	4	727.698	2906.76	-0.179508	-61.7513	11.46	LSLESLTSYFSIESSTKGDVK	[N-term] Carbamidomethyl (N-term)|[5] Phospho (ST)|[7] Phospho (ST)|[8] Phospho (ST)|[11] Phospho (ST)|[14] Phospho (ST)|[15] Phospho (ST)|[16] Phospho (ST)	APOB_HUMAN	APOB_HUMAN	Apolipoprotein B-100 OS=Homo sapiens OX=9606 GN=APOB PE=1 SV=2	FALSE	3.14906	M_FT	N_FT	4.27228e-07	6.83416	2.18951e+06	2.05802e+06	2.27438e+06	3.63273e+06	4.02963e+06	3.5525e+06	6.69417e+06	6.97821e+06	6.86549e+06	2.33554e+06	2.12056e+06	2.16499e+06	3.67058e+06	4.05073e+06	3.5525e+06	6.27135e+06	6.19097e+06	5.94065e+06	0	0	1	0	0	0	0	0	0
818	27.2555	2	911.004	1819.99	0.0222531	12.2272	10.21	DAVEKPQEFTIVAFVK		APOB_HUMAN	APOB_HUMAN	Apolipoprotein B-100 OS=Homo sapiens OX=9606 GN=APOB PE=1 SV=2	FALSE	2.4429	M_FT	N_FT	7.40649e-05	14.1983	2.13246e+06	2.15291e+06	1.65597e+06	2.67033e+06	2.34827e+06	2.58258e+06	4.86896e+06	5.02115e+06	4.624e+06	2.27468e+06	2.21834e+06	1.57633e+06	2.69815e+06	2.36057e+06	2.58258e+06	4.56142e+06	4.45469e+06	4.00111e+06	0	0	0	1	0	0	1	1	0
1117	25.7578	2	911.134	1820.25	0.281965	154.928	38.83	DAVEKPQEFTIVAFVK		APOB_HUMAN	APOB_HUMAN	Apolipoprotein B-100 OS=Homo sapiens OX=9606 GN=APOB PE=1 SV=2	FALSE	2.0996	NM_FT	N_FT	0.00197618	19.1616	1.28472e+06	1.08363e+06	1.50437e+06	2.61447e+06	2.67354e+06	2.84319e+06	1.3548e+06	1.9586e+06	1.53648e+06	1.3704e+06	1.11656e+06	1.43202e+06	2.64171e+06	2.68754e+06	2.84319e+06	1.26923e+06	1.73764e+06	1.32951e+06	1	0	0	2	1	2	1	1	1
828	17.4505	3	726.154	2175.44	0.311853	143.372	42.18	LEIQSQVDSQHVGHSVLTAK		APOB_HUMAN	APOB_HUMAN	Apolipoprotein B-100 OS=Homo sapiens OX=9606 GN=APOB PE=1 SV=2	FALSE	1.56609	NM_FT	N_FT	0.00393593	13.6235	1.65487e+06	1.52113e+06	1.97635e+06	2.67727e+06	2.6045e+06	2.78728e+06	2.44272e+06	2.11601e+06	2.62836e+06	1.76524e+06	1.56735e+06	1.8813e+06	2.70516e+06	2.61814e+06	2.78728e+06	2.28843e+06	1.8773e+06	2.2743e+06	2	1	1	1	2	2	2	2	2
11767	17.4094	2	1088.55	2175.08	-0.0515736	-23.7106	---	LEIQSQVDSQHVGHSVLTAK		APOB_HUMAN	APOB_HUMAN	Apolipoprotein B-100 OS=Homo sapiens OX=9606 GN=APOB PE=1 SV=2	FALSE	1.78901	NM_FT	N_FT	0.279443	48.0198	90233.4	101592	154301	301215	103481	214529	148339	100030	134168	96251.2	104679	146880	304353	104023	214529	138969	88745.3	116094	0	0	0	0	0	0	0	0	0
833	16.4262	2	601.364	1200.71	0.067227	55.9924	89.26	LTISEQNIQR		APOB_HUMAN	APOB_HUMAN	Apolipoprotein B-100 OS=Homo sapiens OX=9606 GN=APOB PE=1 SV=2	FALSE	1.21474	N_FT	M_FT	0.227587	17.2848	1.88936e+06	1.77599e+06	2.20299e+06	1.68473e+06	1.79559e+06	1.88077e+06	1.30493e+06	1.67625e+06	1.84977e+06	2.01536e+06	1.82996e+06	2.09703e+06	1.70228e+06	1.80499e+06	1.88077e+06	1.22251e+06	1.48714e+06	1.60059e+06	1	2	2	1	1	2	1	1	2
845	16.4987	2	681.357	1360.7	0.00566292	4.16179	5.03	KGNVATEISTER	[N-term] Carbamidomethyl (N-term)	APOB_HUMAN	APOB_HUMAN	Apolipoprotein B-100 OS=Homo sapiens OX=9606 GN=APOB PE=1 SV=2	FALSE	1.76574	N_FT	M_FT	0.00475028	15.7063	2.59129e+06	2.18108e+06	2.71123e+06	2.1303e+06	1.70774e+06	1.95107e+06	1.20934e+06	1.37951e+06	1.64937e+06	2.7641e+06	2.24736e+06	2.58083e+06	2.15249e+06	1.71668e+06	1.95107e+06	1.13296e+06	1.22388e+06	1.42719e+06	0	0	1	0	0	0	0	0	0
5781	12.585	2	681.405	1360.8	0.100922	74.1697	48.24	KGNVATEISTER	[N-term] Carbamidomethyl (N-term)	APOB_HUMAN	APOB_HUMAN	Apolipoprotein B-100 OS=Homo sapiens OX=9606 GN=APOB PE=1 SV=2	TRUE	1.54275	NM_FT	M_FT	0.0329692	23.3287	308318	278164	266757	231264	372341	333467	210375	199332	197696	328880	286617	253927	233673	374290	333467	197087	176844	171064	1	1	1	0	0	1	0	0	1
846	16.9708	2	508.307	1014.6	0.0613079	60.4294	48.71	VSTAFVYTK		APOB_HUMAN	APOB_HUMAN	Apolipoprotein B-100 OS=Homo sapiens OX=9606 GN=APOB PE=1 SV=2	TRUE	1.32276	M_FT	NM_FT	0.0372015	13.7097	1.29349e+06	1.37388e+06	1.66985e+06	1.19497e+06	1.43758e+06	1.42408e+06	1.66203e+06	1.88129e+06	1.82261e+06	1.37975e+06	1.41563e+06	1.58954e+06	1.20742e+06	1.4451e+06	1.42408e+06	1.55705e+06	1.66906e+06	1.57709e+06	1	1	1	1	1	1	2	1	1
888	23.9032	2	410.254	818.494	0.0399857	48.8552	13.13	LSLPDFK		APOB_HUMAN	APOB_HUMAN	Apolipoprotein B-100 OS=Homo sapiens OX=9606 GN=APOB PE=1 SV=2	FALSE	1.86293	N_FT	NM_FT	0.0041978	18.4892	1.07012e+06	1.5047e+06	1.15688e+06	660813	779178	563144	1.01439e+06	1.03564e+06	1.01365e+06	1.14149e+06	1.55043e+06	1.10124e+06	667697	783258	563144	950323	918802	877105	0	0	1	0	0	0	0	0	0
1059	22.0551	2	410.24	818.465	0.0108401	13.2447	49.13	LSLPDFK		APOB_HUMAN	APOB_HUMAN	Apolipoprotein B-100 OS=Homo sapiens OX=9606 GN=APOB PE=1 SV=2	TRUE	1.44693	M_FT	N_FT	0.0224241	15.7638	615619	684959	702715	755093	628757	761217	1.02136e+06	1.08326e+06	794001	656676	705774	668917	762959	632049	761217	956850	961050	687043	1	1	1	1	1	1	1	1	1
915	18.9035	2	405.765	809.515	0.00233606	2.88577	29.87	AQIPILR		APOB_HUMAN	APOB_HUMAN	Apolipoprotein B-100 OS=Homo sapiens OX=9606 GN=APOB PE=1 SV=2	TRUE	1.21737	M_FT	NM_FT	0.382128	27.4637	633564	782019	1.08244e+06	722060	870099	733539	902040	942733	986464	675818	805784	1.03038e+06	729582	874655	733539	845065	836380	853579	1	1	1	1	1	1	1	2	1
934	17.3692	2	481.313	960.611	0.0874624	91.057	79.05	LDVTTSIGR		APOB_HUMAN	APOB_HUMAN	Apolipoprotein B-100 OS=Homo sapiens OX=9606 GN=APOB PE=1 SV=2	TRUE	1.45869	N_FT	NM_FT	0.00921445	16.5965	1.50616e+06	1.56431e+06	2.02044e+06	1.0912e+06	1.20672e+06	1.19213e+06	1.5284e+06	1.49664e+06	1.49644e+06	1.60661e+06	1.61185e+06	1.92327e+06	1.10256e+06	1.21304e+06	1.19213e+06	1.43186e+06	1.3278e+06	1.29485e+06	1	1	2	2	1	1	1	2	2
945	18.3824	3	514.378	1540.11	0.251206	163.135	14.91	LLSGGNTLHLVSTTK		APOB_HUMAN	APOB_HUMAN	Apolipoprotein B-100 OS=Homo sapiens OX=9606 GN=APOB PE=1 SV=2	FALSE	1.14702	N_FT	M_FT	0.496173	18.5189	1.48468e+06	1.61949e+06	1.91295e+06	1.56535e+06	1.60212e+06	1.34109e+06	1.168e+06	1.70214e+06	1.5039e+06	1.58369e+06	1.6687e+06	1.82095e+06	1.58166e+06	1.61051e+06	1.34109e+06	1.09423e+06	1.51012e+06	1.30131e+06	0	1	0	1	1	1	1	0	1
975	28.3885	2	1005.03	2008.04	0.129664	64.5767	4.67	NPNGYSFSIPVKVLADK	[6] Phospho (ST)|[8] Phospho (ST)	APOB_HUMAN	APOB_HUMAN	Apolipoprotein B-100 OS=Homo sapiens OX=9606 GN=APOB PE=1 SV=2	FALSE	2.85682	NM_FT	M_FT	1.30593e-05	11.0092	2.21444e+06	2.29052e+06	2.70606e+06	3.4543e+06	3.45488e+06	3.45567e+06	1.22962e+06	1.31172e+06	1.08677e+06	2.36212e+06	2.36012e+06	2.57591e+06	3.49029e+06	3.47297e+06	3.45567e+06	1.15196e+06	1.16374e+06	940369	0	0	1	0	0	0	0	0	0
980	18.3002	2	1077.44	2152.86	-0.0619569	-28.7781	103.23	YTYNYEAESSSGVPGTADSR		APOB_HUMAN	APOB_HUMAN	Apolipoprotein B-100 OS=Homo sapiens OX=9606 GN=APOB PE=1 SV=2	TRUE	1.21042	N_FT	M_FT	0.0705383	12.1896	1.90115e+06	1.53082e+06	1.91248e+06	1.4532e+06	1.45603e+06	1.53587e+06	1.60621e+06	1.36761e+06	1.44155e+06	2.02794e+06	1.57734e+06	1.8205e+06	1.46834e+06	1.46366e+06	1.53587e+06	1.50476e+06	1.21333e+06	1.24736e+06	2	2	1	1	1	1	2	1	2
985	19.7303	2	401.259	800.503	0.023415	29.2512	41.44	FIIPSPK		APOB_HUMAN	APOB_HUMAN	Apolipoprotein B-100 OS=Homo sapiens OX=9606 GN=APOB PE=1 SV=2	TRUE	1.20781	N_FT	NM_FT	0.160839	13.9176	918650	1.17579e+06	1.18865e+06	852379	882617	983235	951481	1.06316e+06	1.10012e+06	979916	1.21152e+06	1.13148e+06	861258	887238	983235	891383	943222	951924	1	1	1	1	1	1	1	1	1
989	28.2689	2	700.496	1398.98	0.180775	129.236	102.22	TLADLTLLDSPIK		APOB_HUMAN	APOB_HUMAN	Apolipoprotein B-100 OS=Homo sapiens OX=9606 GN=APOB PE=1 SV=2	TRUE	1.76138	NM_FT	M_FT	0.000160988	10.4548	1.39709e+06	1.26957e+06	1.42934e+06	2.31976e+06	2.22765e+06	2.46751e+06	1.18689e+06	1.33134e+06	1.4644e+06	1.49026e+06	1.30815e+06	1.36059e+06	2.34392e+06	2.23931e+06	2.46751e+06	1.11192e+06	1.18115e+06	1.26713e+06	1	1	1	2	3	2	1	1	3
992	36.5934	2	885.669	1769.32	0.43988	248.677	12.46	MKALVEQGFTVPEIK	[10] Phospho (ST)	APOB_HUMAN	APOB_HUMAN	Apolipoprotein B-100 OS=Homo sapiens OX=9606 GN=APOB PE=1 SV=2	FALSE	2.49402	M_FT	N_FT	0.0227956	39.5309	1.58417e+06	1.51293e+06	687085	2.10662e+06	1.90057e+06	1.71943e+06	3.79233e+06	3.16655e+06	2.47895e+06	1.68982e+06	1.55891e+06	654039	2.12857e+06	1.91052e+06	1.71943e+06	3.5528e+06	2.80932e+06	2.14502e+06	0	0	0	0	0	2	0	0	0
1001	24.5735	2	807.48	1612.94	0.200678	124.433	63.56	MTSNFPVDLSDYPK		APOB_HUMAN	APOB_HUMAN	Apolipoprotein B-100 OS=Homo sapiens OX=9606 GN=APOB PE=1 SV=2	TRUE	2.1445	NM_FT	M_FT	5.96399e-06	7.59872	2.42985e+06	2.27618e+06	2.32701e+06	3.10721e+06	3.27133e+06	3.60348e+06	1.49074e+06	1.5652e+06	1.59876e+06	2.5919e+06	2.34535e+06	2.21509e+06	3.13958e+06	3.28846e+06	3.60348e+06	1.39659e+06	1.38862e+06	1.38339e+06	1	1	1	1	1	2	1	1	0
1066	27.5701	2	862.5	1722.99	0.0455078	26.4129	20.38	GIISALLVPPETEEAK	[N-term] Carbamidomethyl (N-term)	APOB_HUMAN	APOB_HUMAN	Apolipoprotein B-100 OS=Homo sapiens OX=9606 GN=APOB PE=1 SV=2	TRUE	1.85719	N_FT	M_FT	7.9798e-05	10.4841	2.26003e+06	2.72977e+06	2.72406e+06	2.24609e+06	2.22093e+06	2.092e+06	1.40982e+06	1.34772e+06	1.39597e+06	2.41075e+06	2.81273e+06	2.59305e+06	2.26949e+06	2.23256e+06	2.092e+06	1.32077e+06	1.19568e+06	1.20792e+06	0	1	0	1	0	0	0	0	0
1074	17.4896	2	619.893	1237.77	0.126397	102.127	73.52	SEILAHWSPAK		APOB_HUMAN	APOB_HUMAN	Apolipoprotein B-100 OS=Homo sapiens OX=9606 GN=APOB PE=1 SV=2	TRUE	1.91194	NM_FT	N_FT	0.00045668	14.0358	880655	856114	979424	1.9486e+06	1.77575e+06	1.46886e+06	1.08957e+06	1.00582e+06	1.09335e+06	939388	882131	932318	1.96889e+06	1.78505e+06	1.46886e+06	1.02075e+06	892350	946064	1	1	1	2	1	1	1	1	1
1079	16.1752	2	487.304	972.594	0.106064	109.065	59.68	QIDDIDVR		APOB_HUMAN	APOB_HUMAN	Apolipoprotein B-100 OS=Homo sapiens OX=9606 GN=APOB PE=1 SV=2	TRUE	1.04967	M_FT	NM_FT	0.893058	20.7373	1.04164e+06	732640	1.10433e+06	836571	938622	1.0727e+06	928866	1.07208e+06	988410	1.11111e+06	754904	1.05121e+06	845286	943537	1.0727e+06	870196	951136	855263	2	1	1	1	1	1	1	1	1
1089	26.8766	2	535.905	1069.8	0.177937	166.356	42.17	IEIPLPFGGK		APOB_HUMAN	APOB_HUMAN	Apolipoprotein B-100 OS=Homo sapiens OX=9606 GN=APOB PE=1 SV=2	TRUE	2.41371	NM_FT	N_FT	0.000839626	19.4618	715474	882137	804701	1.72507e+06	2.17823e+06	1.8952e+06	1.04207e+06	813568	1.20973e+06	763190	908945	765998	1.74304e+06	2.18963e+06	1.8952e+06	976252	721786	1.04677e+06	1	1	1	2	1	1	1	1	1
1097	15.8893	2	500.308	998.601	0.126209	126.402	9.64	MGLAFESTK	[1] Oxidation (M)	APOB_HUMAN	APOB_HUMAN	Apolipoprotein B-100 OS=Homo sapiens OX=9606 GN=APOB PE=1 SV=2	TRUE	1.17392	M_FT	NM_FT	0.0853505	9.06883	1.13674e+06	1.12288e+06	1.29144e+06	943007	1.0791e+06	1.02187e+06	1.0687e+06	1.27303e+06	1.23165e+06	1.21255e+06	1.157e+06	1.22933e+06	952830	1.08475e+06	1.02187e+06	1.0012e+06	1.12941e+06	1.06574e+06	0	0	0	0	0	0	0	1	0
1098	21.802	2	661.928	1321.84	0.17388	131.561	66.52	NPNGYSFSIPVK		APOB_HUMAN	APOB_HUMAN	Apolipoprotein B-100 OS=Homo sapiens OX=9606 GN=APOB PE=1 SV=2	TRUE	1.2362	N_FT	NM_FT	0.340023	21.8352	1.57893e+06	1.65946e+06	1.94648e+06	1.63894e+06	1.08922e+06	1.46603e+06	1.05371e+06	1.56828e+06	1.60264e+06	1.68423e+06	1.70989e+06	1.85287e+06	1.65601e+06	1.09493e+06	1.46603e+06	987153	1.39135e+06	1.38675e+06	1	1	2	2	1	1	1	1	2
1100	20.8518	3	556.362	1666.06	0.341104	204.778	9.98	GMALFGEGKAEFTGR	[2] Oxidation (M)|[13] Phospho (ST)	APOB_HUMAN	APOB_HUMAN	Apolipoprotein B-100 OS=Homo sapiens OX=9606 GN=APOB PE=1 SV=2	FALSE	3.90382	NM_FT	M_FT	1.86192e-05	16.1446	1.32505e+06	1.2454e+06	1.5352e+06	1.40252e+06	1.90613e+06	1.85871e+06	424708	432879	466084	1.41342e+06	1.28324e+06	1.46137e+06	1.41713e+06	1.91611e+06	1.85871e+06	397882	384044	403299	0	1	0	0	1	0	0	0	0
1111	24.0949	2	704.987	1407.96	0.240164	170.605	56.69	EQHLFLPFSYK		APOB_HUMAN	APOB_HUMAN	Apolipoprotein B-100 OS=Homo sapiens OX=9606 GN=APOB PE=1 SV=2	TRUE	1.32783	M_FT	N_FT	0.168899	30.1959	1.78278e+06	1.55142e+06	2.69979e+06	2.73023e+06	2.24422e+06	2.48449e+06	2.74636e+06	2.80688e+06	2.45889e+06	1.90168e+06	1.59857e+06	2.56994e+06	2.75867e+06	2.25598e+06	2.48449e+06	2.57289e+06	2.49023e+06	2.12766e+06	1	1	1	2	2	2	2	2	1
1209	24.057	3	470.323	1407.95	0.229532	163.053	22.15	EQHLFLPFSYK		APOB_HUMAN	APOB_HUMAN	Apolipoprotein B-100 OS=Homo sapiens OX=9606 GN=APOB PE=1 SV=2	TRUE	1.11978	M_FT	NM_FT	0.412429	14.3715	921033	1.188e+06	1.04623e+06	1.04726e+06	789112	988655	1.02398e+06	1.08772e+06	1.05171e+06	982458	1.22411e+06	995908	1.05816e+06	793244	988655	959300	965007	910037	1	1	1	0	1	1	1	1	1
1116	21.0756	2	992.507	1983	0.252794	127.497	11.1	NNALDFVTKSYNETK	[8] Phospho (ST)|[10] Phospho (ST)|[14] Phospho (ST)	APOB_HUMAN	APOB_HUMAN	Apolipoprotein B-100 OS=Homo sapiens OX=9606 GN=APOB PE=1 SV=2	FALSE	1.07459	M_FT	NM_FT	0.537643	9.30509	3.3204e+06	3.12096e+06	3.10272e+06	2.82173e+06	3.21887e+06	3.36242e+06	3.69405e+06	3.06896e+06	3.34134e+06	3.54184e+06	3.2158e+06	2.95349e+06	2.85112e+06	3.23572e+06	3.36242e+06	3.46073e+06	2.72274e+06	2.89123e+06	1	1	1	0	0	0	1	1	1
1160	22.0551	2	899.976	1797.94	0.0476884	26.5246	94.11	VNQNLVYESGSLNFSK		APOB_HUMAN	APOB_HUMAN	Apolipoprotein B-100 OS=Homo sapiens OX=9606 GN=APOB PE=1 SV=2	FALSE	1.25912	NM_FT	N_FT	0.00783142	8.95568	1.87292e+06	1.82799e+06	2.00419e+06	2.35453e+06	2.36286e+06	2.46604e+06	2.17475e+06	2.00506e+06	1.81688e+06	1.99783e+06	1.88354e+06	1.9078e+06	2.37906e+06	2.37524e+06	2.46604e+06	2.03739e+06	1.77886e+06	1.57213e+06	1	2	1	2	2	1	2	0	1
1167	11.9255	2	509.375	1016.74	0.17465	171.805	17.19	GDVKGSVLSR		APOB_HUMAN	APOB_HUMAN	Apolipoprotein B-100 OS=Homo sapiens OX=9606 GN=APOB PE=1 SV=2	FALSE	1.40882	M_FT	N_FT	0.0113829	14.0379	1.05387e+06	1.04536e+06	1.08254e+06	939773	1.21887e+06	1.2055e+06	1.35085e+06	1.53973e+06	1.59196e+06	1.12416e+06	1.07713e+06	1.03048e+06	949563	1.22525e+06	1.2055e+06	1.26553e+06	1.36602e+06	1.37751e+06	2	1	1	2	1	1	1	0	0
1174	19.0902	2	774.894	1547.77	-0.0329446	-21.2847	8.64	QTIIVVLENVQR	[N-term] Carbamidomethyl (N-term)|[2] Phospho (ST)	APOB_HUMAN	APOB_HUMAN	Apolipoprotein B-100 OS=Homo sapiens OX=9606 GN=APOB PE=1 SV=2	FALSE	1.04894	N_FT	M_FT	0.881884	21.0237	1.25076e+06	1.23645e+06	1.39695e+06	1.15601e+06	1.05602e+06	1.55498e+06	1.2405e+06	1.17427e+06	1.28815e+06	1.33417e+06	1.27403e+06	1.32976e+06	1.16805e+06	1.06155e+06	1.55498e+06	1.16214e+06	1.0418e+06	1.11462e+06	0	0	0	0	0	0	0	1	0
1175	33.6106	4	694.253	2772.98	0.678394	244.704	15.69	ATGVLYDYVNKYHWEHTGLTLR	[N-term] Carbamidomethyl (N-term)|[17] Phospho (ST)	APOB_HUMAN	APOB_HUMAN	Apolipoprotein B-100 OS=Homo sapiens OX=9606 GN=APOB PE=1 SV=2	FALSE	1.44551	NM_FT	M_FT	0.012219	16.461	2.9625e+06	2.82102e+06	2.148e+06	3.78847e+06	3.78868e+06	3.85273e+06	2.33165e+06	2.88041e+06	2.69512e+06	3.16008e+06	2.90675e+06	2.04469e+06	3.82794e+06	3.80852e+06	3.85273e+06	2.18438e+06	2.55546e+06	2.33207e+06	0	1	0	0	0	0	1	0	0
1200	28.95	3	1319.85	3956.54	0.847153	214.16	4.51	TFQIPGYTVPVVNVEVSPFTIEMSAFGYVFPK	[N-term] Carbamidomethyl (N-term)|[1] Phospho (ST)|[8] Phospho (ST)|[17] Phospho (ST)|[23] Oxidation (M)|[24] Phospho (ST)	APOB_HUMAN	APOB_HUMAN	Apolipoprotein B-100 OS=Homo sapiens OX=9606 GN=APOB PE=1 SV=2	TRUE	1.25295	NM_FT	N_FT	0.0311009	10.6717	1.70184e+06	1.37307e+06	1.55617e+06	1.96765e+06	1.80175e+06	2.03314e+06	1.44147e+06	1.58873e+06	1.68873e+06	1.81534e+06	1.4148e+06	1.48133e+06	1.98815e+06	1.81118e+06	2.03314e+06	1.35043e+06	1.4095e+06	1.46125e+06	0	0	1	0	0	0	0	0	0
1206	31.191	2	1027.13	2052.25	0.124974	60.8998	98.14	ILGEELGFASLHDLQLLGK		APOB_HUMAN	APOB_HUMAN	Apolipoprotein B-100 OS=Homo sapiens OX=9606 GN=APOB PE=1 SV=2	FALSE	1.57102	M_FT	N_FT	0.000382795	10.1344	3.9515e+06	3.67114e+06	3.55587e+06	5.93964e+06	5.60401e+06	4.85727e+06	5.74987e+06	5.92875e+06	5.88303e+06	4.21503e+06	3.78271e+06	3.38484e+06	6.00151e+06	5.63335e+06	4.85727e+06	5.38669e+06	5.25991e+06	5.09054e+06	5	7	5	5	6	4	4	3	6
1233	20.8909	2	669.921	1337.83	0.126119	94.2803	88.96	YGMVAQVTQTLK		APOB_HUMAN	APOB_HUMAN	Apolipoprotein B-100 OS=Homo sapiens OX=9606 GN=APOB PE=1 SV=2	TRUE	2.49098	NM_FT	M_FT	3.56238e-05	10.4937	1.37265e+06	1.43872e+06	1.58241e+06	2.35614e+06	2.07643e+06	2.31149e+06	798477	925148	983761	1.46419e+06	1.48244e+06	1.5063e+06	2.38068e+06	2.0873e+06	2.31149e+06	748043	820778	851240	1	1	1	2	1	2	0	0	0
1251	12.5428	2	652.929	1303.84	0.169913	130.334	89.73	KGNVATEISTER		APOB_HUMAN	APOB_HUMAN	Apolipoprotein B-100 OS=Homo sapiens OX=9606 GN=APOB PE=1 SV=2	TRUE	1.11534	NM_FT	N_FT	0.577431	15.4525	969489	734755	978440	846608	1.0734e+06	1.07209e+06	935728	887752	964952	1.03415e+06	757083	931381	855428	1.07902e+06	1.07209e+06	876625	787601	834965	3	2	2	3	2	2	2	2	2
1266	13.7457	2	407.278	812.542	0.0874692	107.66	53.06	TPALHFK		APOB_HUMAN	APOB_HUMAN	Apolipoprotein B-100 OS=Homo sapiens OX=9606 GN=APOB PE=1 SV=2	TRUE	1.05661	M_FT	N_FT	0.665328	9.71293	884658	960773	1.01476e+06	986674	986312	907033	894408	1.06569e+06	1.06201e+06	943657	989970	965959	996952	991476	907033	837915	945463	918952	2	1	1	1	2	2	2	1	1
1277	33.3006	3	946.576	2836.71	0.382742	134.943	5.29	GMTRPLSTLISSSQSCQYTLDAKR	[N-term] Carbamidomethyl (N-term)|[16] Carbamidomethyl (C)|[19] Phospho (ST)	APOB_HUMAN	APOB_HUMAN	Apolipoprotein B-100 OS=Homo sapiens OX=9606 GN=APOB PE=1 SV=2	FALSE	2.21364	M_FT	NM_FT	0.0343496	34.0465	1.76282e+06	1.60514e+06	863497	916175	912962	627584	2.21875e+06	1.70162e+06	1.51793e+06	1.88038e+06	1.65392e+06	821967	925719	917742	627584	2.0786e+06	1.50965e+06	1.31346e+06	0	0	0	0	0	0	0	1	0
1292	17.0105	2	456.798	911.581	0.0738285	80.996	24.04	VEDIPLAR		APOB_HUMAN	APOB_HUMAN	Apolipoprotein B-100 OS=Homo sapiens OX=9606 GN=APOB PE=1 SV=2	FALSE	1.35533	N_FT	NM_FT	0.017361	13.3383	1.12693e+06	1.20427e+06	1.44889e+06	892765	1.0011e+06	895174	1.09602e+06	1.23412e+06	1.27192e+06	1.20209e+06	1.24086e+06	1.3792e+06	902065	1.00635e+06	895174	1.0268e+06	1.09489e+06	1.10058e+06	1	1	1	0	0	1	0	1	1
1302	26.1227	2	1026.55	2051.09	0.14039	68.4512	69.45	LPQQANDYLNSFNWER	[N-term] Carbamidomethyl (N-term)	APOB_HUMAN	APOB_HUMAN	Apolipoprotein B-100 OS=Homo sapiens OX=9606 GN=APOB PE=1 SV=2	FALSE	1.40674	N_FT	M_FT	0.0208098	17.3962	1.8218e+06	1.73394e+06	1.77127e+06	1.52586e+06	1.53385e+06	1.66872e+06	1.33091e+06	1.43932e+06	1.01655e+06	1.9433e+06	1.78664e+06	1.68608e+06	1.54175e+06	1.54188e+06	1.66872e+06	1.24685e+06	1.27695e+06	879616	0	0	1	0	1	0	0	0	0
1318	18.0297	2	462.256	922.497	0.0206204	22.3534	36	QSFDLSVK		APOB_HUMAN	APOB_HUMAN	Apolipoprotein B-100 OS=Homo sapiens OX=9606 GN=APOB PE=1 SV=2	TRUE	1.23904	NM_FT	N_FT	0.221635	16.1435	551670	497850	478074	742549	566469	583737	494516	661049	667655	588461	512979	455081	750284	569435	583737	463281	586473	577716	1	1	1	1	1	2	1	1	1
1323	17.6063	2	472.805	943.596	0.0625762	66.3211	62.52	LTLDIQNK		APOB_HUMAN	APOB_HUMAN	Apolipoprotein B-100 OS=Homo sapiens OX=9606 GN=APOB PE=1 SV=2	TRUE	1.17108	N_FT	NM_FT	0.0727916	9.31539	706429	615820	739469	604406	587586	568535	594334	626581	663483	753542	634534	703904	610702	590662	568535	556794	555894	574106	1	1	1	1	1	2	1	1	1
1345	24.9585	2	912.065	1822.12	0.0964457	52.9334	14.47	RGIISALLVPPETEEAK		APOB_HUMAN	APOB_HUMAN	Apolipoprotein B-100 OS=Homo sapiens OX=9606 GN=APOB PE=1 SV=2	FALSE	1.20757	N_FT	M_FT	0.10495	10.9503	2.83546e+06	2.8402e+06	3.11326e+06	2.43445e+06	2.56637e+06	2.99269e+06	2.24039e+06	2.32858e+06	2.70919e+06	3.02456e+06	2.92651e+06	2.96353e+06	2.45981e+06	2.57981e+06	2.99269e+06	2.09888e+06	2.06589e+06	2.34424e+06	1	1	0	0	1	1	0	0	0
1413	30.2181	2	454.78	907.546	0.0654399	72.1116	41.27	SLWDFLK		APOB_HUMAN	APOB_HUMAN	Apolipoprotein B-100 OS=Homo sapiens OX=9606 GN=APOB PE=1 SV=2	TRUE	1.49887	N_FT	NM_FT	0.0171196	17.1134	552586	781137	703416	400368	479390	479358	612195	574311	603256	589439	804875	669585	404539	481900	479358	573527	509521	521993	1	1	2	1	1	1	2	1	1
1493	15.774	2	680.917	1359.82	0.120312	88.4839	34.59	INNQLTLDSNTK		APOB_HUMAN	APOB_HUMAN	Apolipoprotein B-100 OS=Homo sapiens OX=9606 GN=APOB PE=1 SV=2	TRUE	1.43595	NM_FT	N_FT	0.0252789	15.1091	469471	518067	621702	745044	786027	779721	519910	597988	702645	500780	533810	591801	752805	790142	779721	487071	530527	607992	0	1	0	1	0	0	0	0	1
1529	30.0946	3	844.565	2530.67	-0.275428	-108.824	8.54	QELNGNTKSKPTVSSSMEFK	[7] Phospho (ST)|[9] Phospho (ST)|[15] Phospho (ST)|[16] Phospho (ST)	APOB_HUMAN	APOB_HUMAN	Apolipoprotein B-100 OS=Homo sapiens OX=9606 GN=APOB PE=1 SV=2	FALSE	1.29522	M_FT	N_FT	0.0555998	14.2838	1.70671e+06	1.91339e+06	1.43367e+06	1.88333e+06	1.76984e+06	1.77971e+06	2.3054e+06	2.31579e+06	1.92456e+06	1.82053e+06	1.97154e+06	1.36472e+06	1.90295e+06	1.77911e+06	1.77971e+06	2.15978e+06	2.05454e+06	1.6653e+06	0	1	0	0	0	0	0	0	1
1573	15.8893	2	1016.97	2031.93	-0.0242941	-11.956	88.32	IHSGSFQSQVELSNDQEK		APOB_HUMAN	APOB_HUMAN	Apolipoprotein B-100 OS=Homo sapiens OX=9606 GN=APOB PE=1 SV=2	TRUE	1.08621	N_FT	NM_FT	0.444384	9.29526	1.29409e+06	1.178e+06	1.41907e+06	1.14475e+06	1.22712e+06	1.21045e+06	1.29762e+06	1.15785e+06	1.36738e+06	1.38039e+06	1.21379e+06	1.35082e+06	1.15667e+06	1.23355e+06	1.21045e+06	1.21566e+06	1.02723e+06	1.18318e+06	2	1	2	1	1	1	2	1	2
1589	21.5397	2	523.386	1044.76	0.15973	152.911	46.19	IPSVQINFK		APOB_HUMAN	APOB_HUMAN	Apolipoprotein B-100 OS=Homo sapiens OX=9606 GN=APOB PE=1 SV=2	TRUE	1.61111	NM_FT	M_FT	7.37096e-06	3.88099	802244	801222	850294	1.06627e+06	1.01001e+06	1.03333e+06	620366	669924	639815	855747	825570	809399	1.07738e+06	1.0153e+06	1.03333e+06	581182	594347	553627	1	1	1	1	1	1	0	0	1
1594	20.8147	2	802.036	1602.06	0.237708	148.399	74.14	LALWGEHTGQLYSK		APOB_HUMAN	APOB_HUMAN	Apolipoprotein B-100 OS=Homo sapiens OX=9606 GN=APOB PE=1 SV=2	TRUE	1.87529	NM_FT	M_FT	4.73477e-05	8.01987	2.02972e+06	2.09659e+06	2.30015e+06	2.83727e+06	2.85758e+06	2.76518e+06	1.5851e+06	1.36521e+06	1.56101e+06	2.16508e+06	2.1603e+06	2.18952e+06	2.86683e+06	2.87254e+06	2.76518e+06	1.48498e+06	1.2112e+06	1.35073e+06	0	0	0	2	1	2	0	1	0
79815	42.9452	2	801.661	1601.31	-0.511896	-319.571	5.34	LALWGEHTGQLYSK		APOB_HUMAN	APOB_HUMAN	Apolipoprotein B-100 OS=Homo sapiens OX=9606 GN=APOB PE=1 SV=2	FALSE	2.48374	M_FT	NM_FT	0.606335	127.868	12689.6	0	2907.53	6770.05	0	5009.52	17918.8	9107.45	2231.06	13535.9	0	2767.7	6840.58	0	5009.52	16787	8080	1930.52	0	0	0	0	0	0	0	1	0
1629	13.2753	2	583.878	1165.74	0.168541	144.599	28.23	FRETLEDTR		APOB_HUMAN	APOB_HUMAN	Apolipoprotein B-100 OS=Homo sapiens OX=9606 GN=APOB PE=1 SV=2	TRUE	1.65375	NM_FT	M_FT	0.000320627	7.43497	678045	595355	680351	848613	961606	921708	536188	521883	593889	723265	613448	647630	857453	966641	921708	502321	463007	513887	1	1	1	1	2	1	1	1	1
1675	14.7529	2	588.83	1175.65	0.0678618	57.7263	87.37	GNVATEISTER		APOB_HUMAN	APOB_HUMAN	Apolipoprotein B-100 OS=Homo sapiens OX=9606 GN=APOB PE=1 SV=2	TRUE	1.09984	NM_FT	N_FT	0.682406	16.4272	586456	642421	626565	572807	782317	685558	558793	701745	778883	625567	661943	596430	578774	786413	685558	523498	622579	673961	1	1	1	1	1	1	1	1	1
1743	25.0677	2	786.076	1570.14	0.283547	180.62	52.64	TLQGIPQMIGEVIR	[8] Oxidation (M)	APOB_HUMAN	APOB_HUMAN	Apolipoprotein B-100 OS=Homo sapiens OX=9606 GN=APOB PE=1 SV=2	TRUE	1.78041	M_FT	NM_FT	0.00271917	15.9007	1.19203e+06	1.17535e+06	885423	691062	772738	730067	1.15306e+06	1.3814e+06	1.37152e+06	1.27153e+06	1.21106e+06	842838	698261	776784	730067	1.08023e+06	1.22556e+06	1.18676e+06	0	0	1	1	0	1	1	0	1
1756	29.8166	2	1199.56	2397.11	0.0470609	19.6327	1.27	RPVKLLSGGNTLHLVSTTK	[N-term] Carbamidomethyl (N-term)|[11] Phospho (ST)|[16] Phospho (ST)|[17] Phospho (ST)|[18] Phospho (ST)	APOB_HUMAN	APOB_HUMAN	Apolipoprotein B-100 OS=Homo sapiens OX=9606 GN=APOB PE=1 SV=2	FALSE	1.8538	N_FT	M_FT	0.00149404	18.1162	1.2225e+06	1.4025e+06	1.26274e+06	902931	820338	879980	839403	664460	593308	1.30403e+06	1.44512e+06	1.20201e+06	912337	824634	879980	786384	589500	513385	0	0	0	0	0	1	0	0	0
1767	27.3641	3	1066.57	3196.68	0.316674	99.0733	7.39	YLSLVGQVYSTLVTYISDWWTLAAK	[3] Phospho (ST)|[10] Phospho (ST)|[11] Phospho (ST)|[14] Phospho (ST)	APOB_HUMAN	APOB_HUMAN	Apolipoprotein B-100 OS=Homo sapiens OX=9606 GN=APOB PE=1 SV=2	TRUE	1.47975	M_FT	N_FT	0.0219742	15.9839	2.34858e+06	1.98118e+06	1.92739e+06	2.51141e+06	2.16924e+06	2.39972e+06	3.30964e+06	3.42852e+06	2.52086e+06	2.50521e+06	2.04138e+06	1.83469e+06	2.53758e+06	2.18059e+06	2.39972e+06	3.10059e+06	3.04174e+06	2.18128e+06	0	0	0	0	0	1	0	0	0
1777	17.4094	2	632.405	1262.8	0.166179	131.613	67.83	IYSLWEHSTK		APOB_HUMAN	APOB_HUMAN	Apolipoprotein B-100 OS=Homo sapiens OX=9606 GN=APOB PE=1 SV=2	FALSE	1.80929	NM_FT	M_FT	0.00449638	25.1694	718313	664331	1.0403e+06	1.30972e+06	1.26949e+06	1.3536e+06	706146	702794	764731	766218	684520	990262	1.32336e+06	1.27614e+06	1.3536e+06	661544	623509	661716	0	0	0	1	0	0	1	1	1
2168	17.8043	3	421.911	1262.71	0.0811207	64.2475	14.83	IYSLWEHSTK		APOB_HUMAN	APOB_HUMAN	Apolipoprotein B-100 OS=Homo sapiens OX=9606 GN=APOB PE=1 SV=2	TRUE	1.64199	M_FT	NM_FT	0.0224319	18.0048	620818	729505	557493	410173	519693	502205	621647	878762	851040	662222	751674	530680	414446	522414	502205	582382	779625	736398	0	0	1	0	1	0	1	1	1
1790	28.9086	2	1265.1	2528.18	-0.0338219	-13.3778	99.9	NSLFFSAQPFEITASTNNEGNLK		APOB_HUMAN	APOB_HUMAN	Apolipoprotein B-100 OS=Homo sapiens OX=9606 GN=APOB PE=1 SV=2	TRUE	2.98241	NM_FT	N_FT	0.000130813	18.8855	364688	308035	304068	988964	987586	936649	782631	688613	532842	389010	317396	289444	999266	992757	936649	733198	610928	461064	0	0	0	1	1	1	1	1	1
1806	16.6182	2	422.745	843.475	-0.00619392	-7.34328	53.99	IGVELTGR		APOB_HUMAN	APOB_HUMAN	Apolipoprotein B-100 OS=Homo sapiens OX=9606 GN=APOB PE=1 SV=2	TRUE	2.03427	NM_FT	N_FT	0.0156113	28.1283	404144	231134	296486	605973	700260	589227	300097	454512	434047	431097	238157	282227	612285	703927	589227	281142	403237	375577	0	1	0	1	1	1	0	2	0
1833	26.2275	2	890.999	1779.98	0.030869	17.3426	50.28	IVQILPWEQNEQVK	[N-term] Carbamidomethyl (N-term)	APOB_HUMAN	APOB_HUMAN	Apolipoprotein B-100 OS=Homo sapiens OX=9606 GN=APOB PE=1 SV=2	TRUE	1.93062	N_FT	M_FT	0.000996456	14.2844	2.68169e+06	2.52019e+06	2.99113e+06	1.67071e+06	1.84181e+06	1.46876e+06	1.64494e+06	1.26732e+06	1.33146e+06	2.86054e+06	2.59677e+06	2.84727e+06	1.68812e+06	1.85145e+06	1.46876e+06	1.54104e+06	1.12435e+06	1.1521e+06	1	1	1	1	1	1	0	0	1
1868	29.8946	2	683.514	1365.01	0.31513	230.915	51.85	GFEPTLEALFGK	[N-term] Carbamidomethyl (N-term)	APOB_HUMAN	APOB_HUMAN	Apolipoprotein B-100 OS=Homo sapiens OX=9606 GN=APOB PE=1 SV=2	TRUE	1.895	N_FT	NM_FT	0.00233292	16.3018	1.16427e+06	1.42573e+06	1.44358e+06	678311	790003	660230	886073	646768	852825	1.24192e+06	1.46906e+06	1.37415e+06	685377	794140	660230	830106	573803	737943	2	1	1	1	0	0	0	0	0
3387	29.9335	2	683.344	1364.67	-0.0250044	-18.3223	43.06	GFEPTLEALFGK	[N-term] Carbamidomethyl (N-term)	APOB_HUMAN	APOB_HUMAN	Apolipoprotein B-100 OS=Homo sapiens OX=9606 GN=APOB PE=1 SV=2	TRUE	2.28121	N_FT	NM_FT	0.0210636	41.2477	387948	337674	412758	234988	166272	97764.1	139269	218136	190082	413820	347935	392906	237436	167143	97764.1	130472	193527	164477	0	0	1	0	1	0	0	0	0
1879	23.0202	2	936.495	1870.97	0.0399207	21.3373	108.58	LLLQMDSSATAYGSTVSK		APOB_HUMAN	APOB_HUMAN	Apolipoprotein B-100 OS=Homo sapiens OX=9606 GN=APOB PE=1 SV=2	TRUE	3.90757	NM_FT	M_FT	7.53834e-06	13.37	457939	451438	502982	1.32129e+06	1.10459e+06	1.16158e+06	351246	295270	271564	488480	465157	478791	1.33506e+06	1.11038e+06	1.16158e+06	329061	261960	234982	0	0	0	2	1	1	0	0	0
1988	18.0659	2	746.936	1491.86	0.133258	89.3318	36.93	LDNIYSSDKFYK		APOB_HUMAN	APOB_HUMAN	Apolipoprotein B-100 OS=Homo sapiens OX=9606 GN=APOB PE=1 SV=2	FALSE	1.55178	NM_FT	M_FT	0.00299145	12.556	785726	721860	868264	1.2756e+06	998962	1.09112e+06	689710	765421	713781	838127	743797	826505	1.28889e+06	1.00419e+06	1.09112e+06	646146	679071	617629	0	0	0	1	1	1	0	0	1
2063	20.3728	2	643.91	1285.81	0.0822078	63.9389	80.91	NTLELSNGVIVK		APOB_HUMAN	APOB_HUMAN	Apolipoprotein B-100 OS=Homo sapiens OX=9606 GN=APOB PE=1 SV=2	TRUE	1.20521	NM_FT	N_FT	0.233204	16.2671	630221	566542	656336	654321	845805	733257	697756	860798	629917	672252	583759	624770	661137	850234	733257	653684	763688	545062	0	0	1	1	1	1	1	1	2
2154	18.3824	2	492.279	982.544	0.0644486	65.5979	47.57	MGLAFESTK		APOB_HUMAN	APOB_HUMAN	Apolipoprotein B-100 OS=Homo sapiens OX=9606 GN=APOB PE=1 SV=2	TRUE	1.52734	NM_FT	M_FT	0.0389999	20.5222	542444	560721	773359	668256	804478	647872	388939	493056	506439	578621	577761	736164	675217	808690	647872	364373	437433	438217	0	1	0	1	1	1	0	0	0
2164	13.0966	2	536.829	1071.64	0.106227	99.1348	18.35	TGLKEFLK	[N-term] Carbamidomethyl (N-term)|[1] Phospho (ST)	APOB_HUMAN	APOB_HUMAN	Apolipoprotein B-100 OS=Homo sapiens OX=9606 GN=APOB PE=1 SV=2	TRUE	1.12048	N_FT	NM_FT	0.340488	12.4713	587937	637616	631737	630460	527461	499664	545602	531015	633363	627148	656993	601353	637028	530223	499664	511140	471109	548044	0	0	0	0	0	1	0	0	0
2182	12.411	2	457.341	912.668	0.197203	216.12	38.32	FFGEGTKK		APOB_HUMAN	APOB_HUMAN	Apolipoprotein B-100 OS=Homo sapiens OX=9606 GN=APOB PE=1 SV=2	FALSE	1.29644	N_FT	NM_FT	0.072953	14.3483	754132	643904	859870	543274	623472	574867	633909	673786	542584	804426	663472	818514	548934	626737	574867	593870	597773	469494	1	1	1	1	1	1	1	1	1
2193	15.0005	2	653.882	1305.75	0.1029	78.8113	46.93	IISDYHQQFR		APOB_HUMAN	APOB_HUMAN	Apolipoprotein B-100 OS=Homo sapiens OX=9606 GN=APOB PE=1 SV=2	FALSE	1.77941	NM_FT	M_FT	0.00220071	14.6242	592736	525304	516785	658402	815198	623203	422168	346412	409792	632267	541268	491930	665261	819466	623203	395503	307332	354589	1	1	1	1	1	2	1	0	0
2220	21.0756	2	663.385	1324.76	0.0200558	15.1395	13.91	DLKVEDIPLAR	[N-term] Carbamidomethyl (N-term)	APOB_HUMAN	APOB_HUMAN	Apolipoprotein B-100 OS=Homo sapiens OX=9606 GN=APOB PE=1 SV=2	FALSE	1.88291	NM_FT	M_FT	0.000176996	9.51627	1.88721e+06	1.80473e+06	1.56974e+06	2.21526e+06	2.2568e+06	2.17788e+06	1.07799e+06	1.15502e+06	1.29872e+06	2.01308e+06	1.85958e+06	1.49424e+06	2.23834e+06	2.26862e+06	2.17788e+06	1.0099e+06	1.02472e+06	1.12377e+06	0	0	0	1	0	0	0	0	0
2952	21.9133	2	663.462	1324.91	0.174611	131.808	19.28	DLKVEDIPLAR	[N-term] Carbamidomethyl (N-term)	APOB_HUMAN	APOB_HUMAN	Apolipoprotein B-100 OS=Homo sapiens OX=9606 GN=APOB PE=1 SV=2	FALSE	1.9819	M_FT	N_FT	0.0302709	29.9826	522018	676873	602380	668897	477126	882377	876991	1.24441e+06	1.44853e+06	556832	697443	573409	675865	479624	882377	821598	1.10403e+06	1.2534e+06	0	1	0	0	0	1	0	0	0
2222	29.3428	4	833.595	3330.35	-0.117752	-35.3561	8.87	SEILAHWSPAKLLLQMDSSATAYGSTVSK	[1] Phospho (ST)|[26] Phospho (ST)|[28] Phospho (ST)	APOB_HUMAN	APOB_HUMAN	Apolipoprotein B-100 OS=Homo sapiens OX=9606 GN=APOB PE=1 SV=2	FALSE	1.16675	N_FT	M_FT	0.589048	24.2207	1.24774e+06	2.04308e+06	1.63531e+06	1.42419e+06	1.52031e+06	1.65641e+06	1.36757e+06	1.30666e+06	1.54788e+06	1.33095e+06	2.10517e+06	1.55666e+06	1.43902e+06	1.52827e+06	1.65641e+06	1.28119e+06	1.15925e+06	1.33937e+06	0	0	1	0	0	0	0	0	0
2243	25.3373	2	945.054	1888.09	0.150228	79.5724	58.64	VIGNMGQTMEQLTPELK		APOB_HUMAN	APOB_HUMAN	Apolipoprotein B-100 OS=Homo sapiens OX=9606 GN=APOB PE=1 SV=2	TRUE	3.41008	NM_FT	M_FT	4.35951e-07	7.30672	704484	739782	785894	1.16953e+06	1.22865e+06	1.19197e+06	341250	331548	380010	751468	762264	748096	1.18172e+06	1.23508e+06	1.19197e+06	319696	294145	328819	0	1	0	1	2	2	0	0	0
2276	18.831	2	643.401	1284.79	0.186554	145.224	14.64	DEPTYILNIK	[4] Phospho (ST)	APOB_HUMAN	APOB_HUMAN	Apolipoprotein B-100 OS=Homo sapiens OX=9606 GN=APOB PE=1 SV=2	FALSE	1.17916	N_FT	NM_FT	0.231568	14.377	1.19885e+06	954957	1.26663e+06	899553	1.0215e+06	979682	1.09909e+06	940994	907391	1.2788e+06	983977	1.20571e+06	908924	1.02685e+06	979682	1.02967e+06	834837	785158	0	0	0	0	0	0	1	0	0
2284	13.0966	3	773.473	2317.4	0.298138	128.668	10.77	RPVKLLSGGNTLHLVSTTK	[N-term] Carbamidomethyl (N-term)|[7] Phospho (ST)|[17] Phospho (ST)|[18] Phospho (ST)	APOB_HUMAN	APOB_HUMAN	Apolipoprotein B-100 OS=Homo sapiens OX=9606 GN=APOB PE=1 SV=2	TRUE	1.38258	M_FT	N_FT	0.0552183	18.0863	428048	344491	300695	409435	527105	490351	435726	520980	527128	456596	354960	286233	413700	529865	490351	408205	462206	456120	0	0	0	0	0	1	0	0	0
2326	17.6859	2	514.808	1027.6	-0.00155398	-1.51224	16.77	LSNVLQQVK		APOB_HUMAN	APOB_HUMAN	Apolipoprotein B-100 OS=Homo sapiens OX=9606 GN=APOB PE=1 SV=2	FALSE	1.42563	N_FT	NM_FT	0.0367552	14.972	579281	562260	677299	356488	437181	482150	435752	418034	538680	617914	579346	644724	360201	439471	482150	408229	370874	466115	0	1	0	0	0	0	0	0	0
2339	27.9375	3	791.195	2370.56	-0.453422	-191.235	12.03	QELNGNTKSKPTVSSSMEFK	[9] Phospho (ST)|[12] Phospho (ST)	APOB_HUMAN	APOB_HUMAN	Apolipoprotein B-100 OS=Homo sapiens OX=9606 GN=APOB PE=1 SV=2	FALSE	1.37097	M_FT	N_FT	0.862354	53.9666	243841	168655	149733	270698	134169	265735	105363	377394	288040	260103	173781	142531	273518	134872	265735	98708.1	334819	249238	0	0	0	0	0	1	0	0	0
2347	14.4974	2	414.747	827.48	0.061827	74.7229	28.31	NYQLYK		APOB_HUMAN	APOB_HUMAN	Apolipoprotein B-100 OS=Homo sapiens OX=9606 GN=APOB PE=1 SV=2	TRUE	1.13811	N_FT	NM_FT	0.427476	14.3001	333658	417188	442286	373563	370234	304551	391879	417924	354177	355910	429866	421014	377454	372173	304551	367127	370777	306466	1	1	1	1	1	0	1	1	1
2358	29.9335	3	955.988	2864.94	0.637884	222.701	4.88	FFSLLSGSLNSHGLELNADILGTDK	[N-term] Carbamidomethyl (N-term)|[8] Phospho (ST)|[23] Phospho (ST)	APOB_HUMAN	APOB_HUMAN	Apolipoprotein B-100 OS=Homo sapiens OX=9606 GN=APOB PE=1 SV=2	FALSE	1.84484	M_FT	N_FT	0.000336607	9.97079	1.98113e+06	1.63091e+06	1.8991e+06	2.18646e+06	2.05729e+06	1.82582e+06	3.13523e+06	3.63879e+06	3.39316e+06	2.11325e+06	1.68048e+06	1.80776e+06	2.20924e+06	2.06806e+06	1.82582e+06	2.9372e+06	3.22828e+06	2.93608e+06	1	0	0	0	0	0	0	0	0
2359	29.9335	2	902.6	1803.18	0.264198	146.539	72.01	IEGNLIFDPNNYLPK	[N-term] Carbamidomethyl (N-term)	APOB_HUMAN	APOB_HUMAN	Apolipoprotein B-100 OS=Homo sapiens OX=9606 GN=APOB PE=1 SV=2	TRUE	2.47878	N_FT	M_FT	0.000341318	16.139	1.73903e+06	1.7276e+06	1.56108e+06	965107	1.22532e+06	981314	662688	574312	791303	1.85501e+06	1.7801e+06	1.486e+06	975161	1.23173e+06	981314	620831	509522	684708	2	2	2	1	1	1	0	0	0
2359	29.9335	2	902.6	1803.18	0.279498	155.026	69.57	VNWEEEAASGLLTSLK	[N-term] Carbamidomethyl (N-term)	APOB_HUMAN	APOB_HUMAN	Apolipoprotein B-100 OS=Homo sapiens OX=9606 GN=APOB PE=1 SV=2	TRUE	2.47878	N_FT	M_FT	0.000341318	16.139	1.73903e+06	1.7276e+06	1.56108e+06	965107	1.22532e+06	981314	662688	574312	791303	1.85501e+06	1.7801e+06	1.486e+06	975161	1.23173e+06	981314	620831	509522	684708	1	2	1	0	1	0	0	0	0
2413	31.482	2	974.097	1946.18	0.125475	64.4768	88.26	TILGTMPAFEVSLQALQK		APOB_HUMAN	APOB_HUMAN	Apolipoprotein B-100 OS=Homo sapiens OX=9606 GN=APOB PE=1 SV=2	FALSE	2.98997	NM_FT	M_FT	0.000957314	30.7847	523682	840376	497091	1.17611e+06	1.52189e+06	1.27322e+06	450686	459197	418296	558608	865914	473183	1.18836e+06	1.52986e+06	1.27322e+06	422219	407393	361948	2	1	0	3	2	2	0	0	0
2446	18.6136	3	471.65	1411.93	0.227771	161.345	13.75	YHWEHTGLTLR		APOB_HUMAN	APOB_HUMAN	Apolipoprotein B-100 OS=Homo sapiens OX=9606 GN=APOB PE=1 SV=2	TRUE	1.59396	M_FT	N_FT	0.0389995	19.362	583270	550381	778694	625010	851722	811848	947627	898306	1.20227e+06	622170	567107	741242	631521	856182	811848	887772	796965	1.04032e+06	0	0	0	0	0	0	0	1	1
2448	29.1831	3	976.944	2927.81	0.426212	145.595	24.18	FSDEGTHESQISFTIEGPLTSFGLSNK		APOB_HUMAN	APOB_HUMAN	Apolipoprotein B-100 OS=Homo sapiens OX=9606 GN=APOB PE=1 SV=2	TRUE	1.77161	NM_FT	N_FT	0.00173804	14.5094	439764	487204	419025	895000	782265	707310	867408	697187	667299	469093	502009	398872	904323	786361	707310	812621	618535	577408	0	0	0	2	1	1	1	0	2
2457	33.3888	2	890.66	1779.31	-0.455057	-255.684	6.32	LLSGGNTLHLVSTTK	[7] Phospho (ST)|[13] Phospho (ST)|[14] Phospho (ST)	APOB_HUMAN	APOB_HUMAN	Apolipoprotein B-100 OS=Homo sapiens OX=9606 GN=APOB PE=1 SV=2	FALSE	1.66584	N_FT	M_FT	0.0264171	23.01	780135	720055	890115	567428	617353	447623	476544	589222	369129	832163	741937	847305	573339	620585	447623	446444	522749	319405	1	0	0	0	0	0	0	0	0
2478	30.7209	3	1253.2	3756.58	-0.272864	-72.631	7.61	LEVANMQAELVAKPSVSVEFVTNMGIIIPDFAR	[N-term] Carbamidomethyl (N-term)|[6] Oxidation (M)|[17] Phospho (ST)|[24] Oxidation (M)	APOB_HUMAN	APOB_HUMAN	Apolipoprotein B-100 OS=Homo sapiens OX=9606 GN=APOB PE=1 SV=2	TRUE	1.64057	M_FT	N_FT	0.0328052	19.3031	802763	1.05061e+06	765370	764431	1.05799e+06	1.02832e+06	1.38664e+06	1.72842e+06	1.18118e+06	856300	1.08254e+06	728559	772395	1.06353e+06	1.02832e+06	1.29905e+06	1.53343e+06	1.02206e+06	0	0	0	0	0	0	0	1	0
2496	32.9965	3	991.261	2970.76	0.263274	88.6295	55.46	LNDLNSVLVMPTFHVPFTDLQVPSCK	[25] Carbamidomethyl (C)	APOB_HUMAN	APOB_HUMAN	Apolipoprotein B-100 OS=Homo sapiens OX=9606 GN=APOB PE=1 SV=2	TRUE	1.76949	NM_FT	M_FT	0.0161006	22.3292	1.16759e+06	1.22768e+06	790270	1.40098e+06	1.57914e+06	1.35372e+06	808564	934189	706455	1.24545e+06	1.26498e+06	752261	1.41557e+06	1.58741e+06	1.35372e+06	757493	828799	611289	4	4	3	3	4	3	0	2	1
24561	34.1949	3	991.24	2970.7	0.198618	66.8636	11.41	LNDLNSVLVMPTFHVPFTDLQVPSCK	[25] Carbamidomethyl (C)	APOB_HUMAN	APOB_HUMAN	Apolipoprotein B-100 OS=Homo sapiens OX=9606 GN=APOB PE=1 SV=2	FALSE	1.54923	NM_FT	N_FT	0.581591	96.7699	41396.9	67643.4	11121.7	67274.9	84857.8	34026.4	11760.4	25126.4	86271.6	44157.8	69699	10586.8	67975.8	85302.1	34026.4	11017.6	22291.8	74650.1	0	1	0	0	1	0	0	0	0
2544	31.0247	3	1015.54	3043.6	0.48244	158.535	5.14	KGISTSAASPAVGTVGMDMDEDDDFSK	[N-term] Carbamidomethyl (N-term)|[4] Phospho (ST)|[14] Phospho (ST)|[17] Oxidation (M)|[26] Phospho (ST)	APOB_HUMAN	APOB_HUMAN	Apolipoprotein B-100 OS=Homo sapiens OX=9606 GN=APOB PE=1 SV=2	TRUE	2.37098	M_FT	N_FT	0.00148783	19.67	775206	985550	672578	1.16507e+06	1.20965e+06	1.31204e+06	2.13399e+06	2.08351e+06	1.55188e+06	826906	1.0155e+06	640230	1.17721e+06	1.21599e+06	1.31204e+06	1.9992e+06	1.84846e+06	1.34283e+06	0	0	0	0	0	0	1	0	0
2586	14.2957	2	768.425	1534.84	0.0511224	33.3092	11.32	CVQSTKPSLMIQK	[1] Carbamidomethyl (C)|[10] Oxidation (M)	APOB_HUMAN	APOB_HUMAN	Apolipoprotein B-100 OS=Homo sapiens OX=9606 GN=APOB PE=1 SV=2	FALSE	1.22004	NM_FT	N_FT	0.151988	16.3709	577532	502074	631698	600475	822076	665315	557387	598159	574275	616048	517331	601316	606730	826381	665315	522181	530679	496915	0	0	0	0	1	0	0	0	0
2663	18.5372	2	746.917	1491.82	0.215983	144.799	2.22	LSNDMMGSYAEMK	[6] Oxidation (M)	APOB_HUMAN	APOB_HUMAN	Apolipoprotein B-100 OS=Homo sapiens OX=9606 GN=APOB PE=1 SV=2	TRUE	1.24357	N_FT	M_FT	0.550032	26.6475	544796	338028	576965	421768	377304	534952	343986	441711	388176	581129	348300	549216	426162	379279	534952	322259	391880	335886	0	0	0	0	0	1	0	0	0
2666	30.9825	4	820.27	3277.05	-0.321371	-98.0575	7.62	FSLDGKAALTELSLGSAYQAMILGVDSK	[N-term] Carbamidomethyl (N-term)|[10] Phospho (ST)|[13] Phospho (ST)|[16] Phospho (ST)|[21] Oxidation (M)|[27] Phospho (ST)	APOB_HUMAN	APOB_HUMAN	Apolipoprotein B-100 OS=Homo sapiens OX=9606 GN=APOB PE=1 SV=2	FALSE	3.38061	N_FT	NM_FT	9.52223e-05	16.4854	481198	630130	476839	133646	177038	159102	442753	392175	353133	513289	649279	453905	135038	177965	159102	414788	347932	305563	0	0	0	0	0	0	0	1	0
2698	15.3332	3	747.516	2239.53	-0.342057	-152.713	11.4	SVMAPFTMTIDAHTNGNGK	[N-term] Carbamidomethyl (N-term)|[1] Phospho (ST)|[3] Oxidation (M)|[8] Oxidation (M)|[14] Phospho (ST)	APOB_HUMAN	APOB_HUMAN	Apolipoprotein B-100 OS=Homo sapiens OX=9606 GN=APOB PE=1 SV=2	FALSE	5.99091	M_FT	N_FT	2.82025e-06	14.9389	171353	149170	154761	205905	239301	277855	849503	961483	1.0364e+06	182781	153703	147318	208050	240554	277855	795846	853015	896786	0	0	0	0	0	0	0	0	1
2706	48.6744	2	724.4	1446.79	0.0204065	14.1049	25.63	HKLIDVISMYR	[N-term] Carbamidomethyl (N-term)|[9] Oxidation (M)	APOB_HUMAN	APOB_HUMAN	Apolipoprotein B-100 OS=Homo sapiens OX=9606 GN=APOB PE=1 SV=2	TRUE	1.43957	NM_FT	M_FT	0.100949	24.0138	181742	297915	258813	204867	301031	239197	173136	176359	168088	193863	306969	246365	207001	302607	239197	162200	156463	145445	0	1	1	1	1	2	1	0	0
2723	27.3292	3	594.419	1780.23	0.403495	226.704	14.22	ADTVAKVQGVEFSHR	[N-term] Carbamidomethyl (N-term)|[13] Phospho (ST)	APOB_HUMAN	APOB_HUMAN	Apolipoprotein B-100 OS=Homo sapiens OX=9606 GN=APOB PE=1 SV=2	FALSE	3.48236	N_FT	M_FT	0.00232	30.9754	372712	593007	525914	349235	239255	192169	145171	164066	119103	397569	611028	500620	352873	240508	192169	136001	145557	103059	0	1	0	0	0	0	0	0	0
2754	33.7888	2	966.147	1930.28	0.211611	109.639	58.64	FSVPAGIVIPSFQALTAR	[N-term] Carbamidomethyl (N-term)	APOB_HUMAN	APOB_HUMAN	Apolipoprotein B-100 OS=Homo sapiens OX=9606 GN=APOB PE=1 SV=2	TRUE	2.96017	N_FT	M_FT	0.000314768	24.284	732753	702908	729320	515277	435902	540680	194892	226868	309610	781622	724269	694243	520644	438184	540680	182582	201274	267903	1	4	3	1	2	1	1	1	1
2780	14.2086	2	527.774	1053.53	0.0348082	33.0406	53.75	LDNIYSSDK		APOB_HUMAN	APOB_HUMAN	Apolipoprotein B-100 OS=Homo sapiens OX=9606 GN=APOB PE=1 SV=2	TRUE	1.64849	NM_FT	M_FT	0.00527958	17.4717	429832	483689	602387	497517	545407	588833	330538	361138	298172	458498	498388	573415	502700	548263	588833	309660	320397	258006	0	0	1	1	1	1	0	0	0
2787	21.234	2	903.517	1805.02	0.329303	182.47	7.99	AVSMPSFSILGSDVR	[6] Phospho (ST)|[8] Phospho (ST)|[12] Phospho (ST)	APOB_HUMAN	APOB_HUMAN	Apolipoprotein B-100 OS=Homo sapiens OX=9606 GN=APOB PE=1 SV=2	FALSE	1.35008	NM_FT	N_FT	0.0067695	9.54289	1.61589e+06	1.33457e+06	1.50547e+06	1.86861e+06	2.15856e+06	1.98869e+06	1.38302e+06	1.45661e+06	1.62e+06	1.72365e+06	1.37512e+06	1.43307e+06	1.88808e+06	2.16986e+06	1.98869e+06	1.29567e+06	1.29228e+06	1.40177e+06	0	0	0	0	0	0	1	0	0
2896	10.9015	2	667.481	1332.95	0.295361	221.634	77.97	VRESDEETQIK		APOB_HUMAN	APOB_HUMAN	Apolipoprotein B-100 OS=Homo sapiens OX=9606 GN=APOB PE=1 SV=2	FALSE	1.08086	M_FT	N_FT	0.769819	25.9898	312455	360023	309308	237446	341388	406756	346230	380421	334526	333293	370963	294431	239920	343175	406756	324361	337504	289462	2	1	1	1	1	2	2	2	2
2921	16.8943	2	606.805	1211.59	0.0704734	58.1692	70.77	NSEEFAAAMSR		APOB_HUMAN	APOB_HUMAN	Apolipoprotein B-100 OS=Homo sapiens OX=9606 GN=APOB PE=1 SV=2	TRUE	1.97146	NM_FT	M_FT	0.0014598	15.2076	439448	534738	590474	664464	612144	588543	298808	369400	277867	468755	550989	562075	671386	615350	588543	279934	327726	240436	0	0	1	1	1	1	0	0	0
2934	12.3253	2	467.323	932.632	0.150883	161.808	64.61	IEDGTLASK		APOB_HUMAN	APOB_HUMAN	Apolipoprotein B-100 OS=Homo sapiens OX=9606 GN=APOB PE=1 SV=2	TRUE	1.45042	N_FT	NM_FT	0.0502589	22.3141	356471	417796	549147	339000	288900	284537	383973	382757	370081	380245	430492	522735	342531	290413	284537	359721	339577	320228	1	1	1	1	1	1	2	1	2
2943	29.3833	4	717.303	2865.18	0.060878	21.248	9.92	EELCTMFIREVGTVLSQVYSK	[N-term] Carbamidomethyl (N-term)|[4] Carbamidomethyl (C)|[5] Phospho (ST)|[13] Phospho (ST)|[16] Phospho (ST)|[20] Phospho (ST)	APOB_HUMAN	APOB_HUMAN	Apolipoprotein B-100 OS=Homo sapiens OX=9606 GN=APOB PE=1 SV=2	FALSE	3.57594	M_FT	N_FT	9.15851e-05	19.7343	332281	277364	349482	364132	457808	543750	1.2268e+06	1.04543e+06	1.15755e+06	354441	285793	332674	367926	460205	543750	1.14931e+06	927495	1.00161e+06	0	0	0	0	0	1	0	0	0
3022	12.7969	2	529.838	1057.66	0.131873	124.699	54.12	VQGVEFSHR		APOB_HUMAN	APOB_HUMAN	Apolipoprotein B-100 OS=Homo sapiens OX=9606 GN=APOB PE=1 SV=2	TRUE	1.67708	NM_FT	M_FT	0.00241018	14.1605	367169	293419	387404	562765	534260	596955	308519	316687	384873	391656	302336	368772	568627	537057	596955	289032	280960	333027	1	1	0	2	1	1	1	1	1
3028	34.6912	3	839.63	2515.87	0.611379	243.068	44.94	EFNLQNMGLPDFHIPENLFLK		APOB_HUMAN	APOB_HUMAN	Apolipoprotein B-100 OS=Homo sapiens OX=9606 GN=APOB PE=1 SV=2	TRUE	4.90139	NM_FT	N_FT	6.04996e-05	22.0575	234282	258109	192602	1.21948e+06	1.21424e+06	923696	195642	306251	250303	249906	265953	183339	1.23218e+06	1.2206e+06	923696	183285	271701	216585	1	1	1	2	2	2	0	0	0
3051	31.0247	4	780.511	3118.02	-0.268702	-86.1699	7.31	YEDGTLSLTSTSDLQSGIIKNTASLK	[N-term] Carbamidomethyl (N-term)|[12] Phospho (ST)|[16] Phospho (ST)|[22] Phospho (ST)|[24] Phospho (ST)	APOB_HUMAN	APOB_HUMAN	Apolipoprotein B-100 OS=Homo sapiens OX=9606 GN=APOB PE=1 SV=2	FALSE	3.94994	NM_FT	M_FT	0.00318181	44.0875	1.41607e+06	2.02535e+06	783616	1.71758e+06	1.69824e+06	1.91864e+06	368478	433986	548053	1.51051e+06	2.0869e+06	745927	1.73547e+06	1.70713e+06	1.91864e+06	345204	385026	474225	0	0	0	0	0	1	0	0	0
3102	23.9402	2	462.736	923.457	0.0179549	19.4435	28.46	DFSLWEK		APOB_HUMAN	APOB_HUMAN	Apolipoprotein B-100 OS=Homo sapiens OX=9606 GN=APOB PE=1 SV=2	TRUE	1.20378	M_FT	NM_FT	0.292624	16.7478	273747	341900	248657	249094	289378	231375	349275	288045	289403	292003	352290	236697	251689	290893	231375	327213	255550	250418	0	0	0	0	0	0	0	0	1
3115	11.8824	2	475.844	949.674	0.187022	196.971	46.83	FVTQAEGAK		APOB_HUMAN	APOB_HUMAN	Apolipoprotein B-100 OS=Homo sapiens OX=9606 GN=APOB PE=1 SV=2	FALSE	1.06082	N_FT	NM_FT	0.557595	8.05381	418631	413227	408853	354754	414938	399882	389304	436920	375409	446550	425784	389189	358450	417111	399882	364715	387629	324838	2	1	1	1	1	2	1	2	1
3126	15.8893	2	418.744	835.473	0.0286999	34.3529	23.18	FLDSNIK		APOB_HUMAN	APOB_HUMAN	Apolipoprotein B-100 OS=Homo sapiens OX=9606 GN=APOB PE=1 SV=2	TRUE	2.0317	NM_FT	M_FT	0.0186813	33.0508	207513	184969	149101	233267	462006	343122	182197	155604	173296	221352	190590	141930	235697	464425	343122	170689	138049	149952	0	0	0	1	1	1	0	0	0
3244	37.8063	3	719.924	2156.75	0.620225	287.657	52.46	HSITNPLAVLCEFISQSIK	[11] Carbamidomethyl (C)	APOB_HUMAN	APOB_HUMAN	Apolipoprotein B-100 OS=Homo sapiens OX=9606 GN=APOB PE=1 SV=2	FALSE	2.79838	M_FT	N_FT	0.00209066	34.6015	592027	774633	373703	1.37668e+06	1.33925e+06	1.36324e+06	1.52671e+06	1.80296e+06	1.54053e+06	631511	798174	355729	1.39102e+06	1.34627e+06	1.36324e+06	1.43028e+06	1.59956e+06	1.33301e+06	3	3	5	5	6	5	4	7	5
3411	36.9147	2	1079.09	2156.17	0.0443546	20.5714	12.15	HSITNPLAVLCEFISQSIK	[11] Carbamidomethyl (C)	APOB_HUMAN	APOB_HUMAN	Apolipoprotein B-100 OS=Homo sapiens OX=9606 GN=APOB PE=1 SV=2	FALSE	2.25827	N_FT	M_FT	0.0739378	47.6744	635040	491159	240136	521770	406719	370431	312507	151959	140570	677392	506085	228587	527205	408849	370431	292769	134816	121634	0	0	0	0	0	0	1	0	1
3568	37.7129	2	1079.15	2156.29	0.163634	75.8927	112.68	HSITNPLAVLCEFISQSIK	[11] Carbamidomethyl (C)	APOB_HUMAN	APOB_HUMAN	Apolipoprotein B-100 OS=Homo sapiens OX=9606 GN=APOB PE=1 SV=2	FALSE	2.48792	NM_FT	N_FT	0.00325899	34.8926	756359	549269	367446	1.39861e+06	1.46449e+06	1.29938e+06	1.23864e+06	1.42988e+06	1.16804e+06	806801	565961	349773	1.41318e+06	1.47216e+06	1.29938e+06	1.1604e+06	1.26857e+06	1.01069e+06	5	4	3	8	7	8	6	7	7
57440	38.7951	3	720.029	2157.07	0.935287	433.781	17.07	HSITNPLAVLCEFISQSIK	[11] Carbamidomethyl (C)	APOB_HUMAN	APOB_HUMAN	Apolipoprotein B-100 OS=Homo sapiens OX=9606 GN=APOB PE=1 SV=2	TRUE	2.04821	M_FT	N_FT	0.610769	72.7669	24314.1	3622.19	24802.8	14819.3	32951	16888.7	37662.4	9017.26	61340.9	25935.7	3732.27	23609.9	14973.7	33123.5	16888.7	35283.6	7999.99	53077.7	0	0	0	0	0	1	0	0	1
3334	14.2086	2	664.381	1326.75	0.0979273	73.8155	43.42	SKPTVSSSMEFK		APOB_HUMAN	APOB_HUMAN	Apolipoprotein B-100 OS=Homo sapiens OX=9606 GN=APOB PE=1 SV=2	FALSE	2.37195	NM_FT	M_FT	0.0061463	21.8174	285929	184087	261424	365907	494857	424136	135162	200892	205652	304998	189681	248850	369719	497448	424136	126625	178229	177949	1	1	1	2	0	1	1	0	0
3388	33.4745	3	767.634	2299.88	0.55056	239.443	49.46	VPSYTLILPSLELPVLHVPR	[N-term] Carbamidomethyl (N-term)	APOB_HUMAN	APOB_HUMAN	Apolipoprotein B-100 OS=Homo sapiens OX=9606 GN=APOB PE=1 SV=2	TRUE	1.12396	M_FT	N_FT	0.481981	17.6112	1.05541e+06	864252	962771	983051	898414	1.25065e+06	1.06564e+06	1.11681e+06	1.0573e+06	1.1258e+06	890515	916466	993291	903119	1.25065e+06	998332	990820	914874	4	3	3	2	2	2	2	3	2
8773	33.4745	2	1150.65	2299.28	-0.0504723	-21.9509	94.93	VPSYTLILPSLELPVLHVPR	[N-term] Carbamidomethyl (N-term)	APOB_HUMAN	APOB_HUMAN	Apolipoprotein B-100 OS=Homo sapiens OX=9606 GN=APOB PE=1 SV=2	FALSE	1.26514	N_FT	M_FT	0.171725	17.9114	537434	406258	402567	398163	438631	488503	321374	427968	314775	573276	418603	383205	402310	440928	488503	301076	379688	272372	2	1	1	1	1	1	0	0	0
3428	13.9549	2	672.407	1342.8	0.156022	116.205	5.19	SKPTVSSSMEFK	[9] Oxidation (M)	APOB_HUMAN	APOB_HUMAN	Apolipoprotein B-100 OS=Homo sapiens OX=9606 GN=APOB PE=1 SV=2	FALSE	1.60225	N_FT	M_FT	0.00731255	15.1811	1.05166e+06	896481	897421	747867	916359	939462	566215	517829	691938	1.1218e+06	923724	854259	755657	921157	939462	530451	459411	598728	0	0	0	0	0	0	0	1	0
28914	12.3687	2	672.285	1342.56	-0.0884524	-65.8793	13.38	SKPTVSSSMEFK	[9] Oxidation (M)	APOB_HUMAN	APOB_HUMAN	Apolipoprotein B-100 OS=Homo sapiens OX=9606 GN=APOB PE=1 SV=2	TRUE	1.401	NM_FT	M_FT	0.463318	58.4302	76216.4	34125.4	52755.9	55501.6	77202.8	69519.1	28941.3	80386.6	35014.6	81299.3	35162.4	50218.6	56079.7	77607.1	69519.1	27113.3	71317.9	30297.9	0	0	0	0	0	1	0	0	0
3451	26.0861	3	755.477	2263.41	0.595759	263.283	7.49	SVMAPFTMTIDAHTNGNGK	[1] Phospho (ST)|[3] Oxidation (M)|[8] Oxidation (M)|[9] Phospho (ST)|[14] Phospho (ST)	APOB_HUMAN	APOB_HUMAN	Apolipoprotein B-100 OS=Homo sapiens OX=9606 GN=APOB PE=1 SV=2	TRUE	1.86962	N_FT	NM_FT	0.0643374	33.2772	381771	525039	629147	350898	173258	297377	398842	339886	421111	407232	540994	598888	354553	174166	297377	373650	301542	364384	0	0	1	0	0	0	0	0	0
3451	26.0861	3	755.477	2263.41	0.595759	263.283	9.42	SVMAPFTMTIDAHTNGNGK	[1] Phospho (ST)|[3] Oxidation (M)|[7] Phospho (ST)|[8] Oxidation (M)|[14] Phospho (ST)	APOB_HUMAN	APOB_HUMAN	Apolipoprotein B-100 OS=Homo sapiens OX=9606 GN=APOB PE=1 SV=2	TRUE	1.86962	N_FT	NM_FT	0.0643374	33.2772	381771	525039	629147	350898	173258	297377	398842	339886	421111	407232	540994	598888	354553	174166	297377	373650	301542	364384	0	0	0	0	1	0	0	0	0
3544	29.2651	3	745.525	2233.55	0.479239	214.609	19.94	DKDQEVLLQTFLDDASPGDK		APOB_HUMAN	APOB_HUMAN	Apolipoprotein B-100 OS=Homo sapiens OX=9606 GN=APOB PE=1 SV=2	FALSE	1.44375	N_FT	NM_FT	0.00426173	11.6695	575234	599870	674496	414535	481930	384644	557617	633920	592065	613597	618099	642056	418853	484453	384644	522397	562405	512309	0	0	1	0	1	0	0	0	0
3579	38.4181	3	1147.65	3439.93	0.186126	54.1104	24.96	YSQPEDSLIPFFEITVPESQLTVSQFTLPK		APOB_HUMAN	APOB_HUMAN	Apolipoprotein B-100 OS=Homo sapiens OX=9606 GN=APOB PE=1 SV=2	TRUE	1.97703	M_FT	NM_FT	0.19163	48.8853	436820	434920	257326	252827	322669	293794	866812	542632	309168	465952	448136	244950	255460	324358	293794	812062	481415	267520	0	1	1	1	0	2	0	2	1
3631	31.7727	2	1055.62	2109.23	0.0872786	41.381	90.86	ILGEELGFASLHDLQLLGK	[N-term] Carbamidomethyl (N-term)	APOB_HUMAN	APOB_HUMAN	Apolipoprotein B-100 OS=Homo sapiens OX=9606 GN=APOB PE=1 SV=2	TRUE	1.8108	N_FT	M_FT	0.000301974	9.99063	999497	891159	844314	706914	764164	731824	445513	535883	528970	1.06616e+06	918241	803706	714278	768165	731824	417373	475428	457713	2	2	1	2	1	2	0	0	0
3680	12.015	2	426.318	850.622	0.119427	140.42	22.79	LHVAGNLK		APOB_HUMAN	APOB_HUMAN	Apolipoprotein B-100 OS=Homo sapiens OX=9606 GN=APOB PE=1 SV=2	FALSE	2.71996	NM_FT	N_FT	0.000174505	20.6894	134604	108080	164169	365870	346973	393780	139041	161767	156363	143581	111364	156273	369682	348789	393780	130259	143517	135299	0	0	0	1	1	1	1	1	1
3856	28.1461	2	1024.55	2047.08	0.0433649	21.1842	63.22	LEVLNFDFQANAQLSNPK		APOB_HUMAN	APOB_HUMAN	Apolipoprotein B-100 OS=Homo sapiens OX=9606 GN=APOB PE=1 SV=2	TRUE	1.46526	NM_FT	N_FT	0.0476282	16.9825	379348	355485	280539	574658	506006	407123	432562	563739	446114	404648	366288	267047	580644	508655	407123	405240	500141	386019	0	0	0	0	0	0	0	1	0
4055	34.8719	3	965.335	2892.98	0.659906	228.158	11	QHIEAIDVRVLLDQLGTTISFER	[17] Phospho (ST)|[18] Phospho (ST)|[20] Phospho (ST)	APOB_HUMAN	APOB_HUMAN	Apolipoprotein B-100 OS=Homo sapiens OX=9606 GN=APOB PE=1 SV=2	FALSE	1.12947	N_FT	M_FT	0.825463	30.3601	462599	309079	341259	479768	258741	356094	240928	428556	315876	493451	318471	324846	484766	260096	356094	225710	380209	273325	0	1	0	1	0	0	0	0	0
4137	26.8766	4	597.745	2386.95	-0.0597373	-25.026	12.25	QELNGNTKSKPTVSSSMEFK	[12] Phospho (ST)|[14] Phospho (ST)|[17] Oxidation (M)	APOB_HUMAN	APOB_HUMAN	Apolipoprotein B-100 OS=Homo sapiens OX=9606 GN=APOB PE=1 SV=2	TRUE	2.40904	N_FT	NM_FT	0.071225	57.9162	109578	261715	99493.5	79528.8	59510.6	56385.6	103701	105182	85373.2	116886	269668	94708.3	80357.3	59822.2	56385.6	97150.9	93316.5	73872.7	0	1	0	0	0	0	0	0	0
4278	14.6236	2	536.83	1071.64	0.0156847	14.6363	27.64	LTLDIQNKK		APOB_HUMAN	APOB_HUMAN	Apolipoprotein B-100 OS=Homo sapiens OX=9606 GN=APOB PE=1 SV=2	FALSE	1.22891	NM_FT	N_FT	0.19814	17.7796	297813	243938	319376	323717	424722	309808	289257	308875	278419	317675	251351	304016	327089	426946	309808	270987	274030	240914	1	0	1	0	2	1	0	1	0
4305	35.5657	2	1077.64	2153.26	0.131168	60.9198	84.9	TTLTAFGFASADLIEIGLEGK		APOB_HUMAN	APOB_HUMAN	Apolipoprotein B-100 OS=Homo sapiens OX=9606 GN=APOB PE=1 SV=2	FALSE	3.14457	M_FT	NM_FT	0.0152015	32.7837	476424	431373	242132	376417	241847	231617	1.12413e+06	985072	563304	508198	444482	230487	380338	243113	231617	1.05313e+06	873943	487423	3	3	2	2	1	2	5	5	2
4344	35.519	3	876.279	2625.82	0.566666	215.852	62.68	NQDVHSINLPFFETLQEYFER		APOB_HUMAN	APOB_HUMAN	Apolipoprotein B-100 OS=Homo sapiens OX=9606 GN=APOB PE=1 SV=2	TRUE	2.46863	M_FT	N_FT	0.00765459	39.3173	148319	265597	134838	472703	463700	358738	505453	504126	345093	158211	273668	128353	477628	466129	358738	473527	447254	298606	3	1	2	2	2	2	1	2	2
4462	31.1073	2	1188.15	2374.28	0.00607316	2.5579	84.15	QTVNLQLQPYSLVTTLNSDLK		APOB_HUMAN	APOB_HUMAN	Apolipoprotein B-100 OS=Homo sapiens OX=9606 GN=APOB PE=1 SV=2	TRUE	3.08104	NM_FT	M_FT	0.00062636	26.5989	290351	295701	176078	665055	852417	763438	262491	265365	212448	309715	304687	167610	671983	856881	763438	245912	235428	183830	0	0	0	1	1	1	0	0	0
4588	25.9413	4	941.124	3760.47	0.823982	219.165	8.73	LSLPDFKELCTISHIFIPAMGNITYDFSFK	[2] Phospho (ST)|[10] Carbamidomethyl (C)|[20] Oxidation (M)|[24] Phospho (ST)|[28] Phospho (ST)	APOB_HUMAN	APOB_HUMAN	Apolipoprotein B-100 OS=Homo sapiens OX=9606 GN=APOB PE=1 SV=2	TRUE	2.0928	N_FT	NM_FT	0.179893	53.0602	265789	169139	163900	73904.7	115464	96768.1	144528	174474	49600.5	283515	174279	156017	74674.6	116069	96768.1	135399	154791	42918.9	1	0	0	0	0	0	0	0	0
4631	29.9335	3	767.442	2299.3	0.135249	58.825	14.32	VNWEEEAASGLLTSLKDNVPK		APOB_HUMAN	APOB_HUMAN	Apolipoprotein B-100 OS=Homo sapiens OX=9606 GN=APOB PE=1 SV=2	TRUE	1.85421	N_FT	NM_FT	0.134071	44.8129	308327	451155	280321	255103	163537	142140	468322	205469	257730	328890	464865	266839	257761	164394	142140	438741	182289	223012	0	0	0	1	0	0	0	0	0
4964	33.1277	3	892.593	2674.76	-0.363808	-135.997	19.95	GISTSAASPAVGTVGMDMDEDDDFSK	[N-term] Carbamidomethyl (N-term)|[18] Oxidation (M)	APOB_HUMAN	APOB_HUMAN	Apolipoprotein B-100 OS=Homo sapiens OX=9606 GN=APOB PE=1 SV=2	FALSE	3.28188	M_FT	N_FT	3.2192e-05	16.3754	961547	956243	710454	1.4837e+06	1.4262e+06	1.61013e+06	2.83519e+06	3.00612e+06	2.78429e+06	1.02567e+06	985302	676285	1.49916e+06	1.43367e+06	1.61013e+06	2.65611e+06	2.66699e+06	2.40922e+06	0	0	0	1	2	1	0	1	1
5095	35.3783	2	1262.15	2522.29	-0.0959588	-38.0428	28.31	IADFELPTIIVPEQTIEIPSIK	[N-term] Carbamidomethyl (N-term)	APOB_HUMAN	APOB_HUMAN	Apolipoprotein B-100 OS=Homo sapiens OX=9606 GN=APOB PE=1 SV=2	FALSE	3.36748	N_FT	M_FT	0.00345804	36.2308	458136	371407	210576	221000	280211	226868	106762	88332.4	113777	488689	382693	200449	223303	281678	226868	100019	78367.3	98450.1	1	2	1	1	1	2	0	0	1
34408	35.4255	3	841.923	2522.75	0.359656	142.586	---	IADFELPTIIVPEQTIEIPSIK	[N-term] Carbamidomethyl (N-term)	APOB_HUMAN	APOB_HUMAN	Apolipoprotein B-100 OS=Homo sapiens OX=9606 GN=APOB PE=1 SV=2	FALSE	2.18124	N_FT	M_FT	0.638827	70.1007	91982.7	45924.3	19354.7	54048	50376.5	7818.12	20137.9	20498.3	31461.1	98117.2	47319.9	18423.8	54611	50640.3	7818.12	18865.9	18185.8	27223	0	0	0	0	0	0	0	0	0
5195	12.2824	3	946.757	2837.25	0.99435	350.586	9.21	GLLIFDASSSWGPQMSASVHLDSKK	[10] Phospho (ST)|[15] Oxidation (M)|[23] Phospho (ST)	APOB_HUMAN	APOB_HUMAN	Apolipoprotein B-100 OS=Homo sapiens OX=9606 GN=APOB PE=1 SV=2	FALSE	1.36668	N_FT	NM_FT	0.312149	32.0474	349370	580895	687342	465417	379083	339101	523468	619700	447763	372670	598548	654284	470266	381068	339101	490404	549789	387446	0	0	0	0	0	0	0	0	1
5597	34.8258	2	1216.13	2430.24	0.0191116	7.86413	71.84	TIDQMLNSELQWPVPDIYLR		APOB_HUMAN	APOB_HUMAN	Apolipoprotein B-100 OS=Homo sapiens OX=9606 GN=APOB PE=1 SV=2	FALSE	11.6138	NM_FT	M_FT	0.000408266	45.461	215999	145186	81808.3	489128	436219	401350	24575.6	41755.8	47903.6	230404	149598	77873.7	494223	438503	401350	23023.3	37045.2	41450.6	1	1	0	2	1	2	0	0	0
5869	24.3218	3	1076.72	3227.15	-0.0488585	-15.1396	6.85	SKPTVSSSMEFKYDFNSSMLYSTAK	[N-term] Carbamidomethyl (N-term)|[9] Oxidation (M)|[17] Phospho (ST)|[18] Phospho (ST)|[22] Phospho (ST)|[23] Phospho (ST)	APOB_HUMAN	APOB_HUMAN	Apolipoprotein B-100 OS=Homo sapiens OX=9606 GN=APOB PE=1 SV=2	TRUE	2.25443	NM_FT	N_FT	0.369316	68.0901	13361.9	14009.1	30627.2	36343	62256	32154.1	7064.49	46894.7	38766.9	14253	14434.8	29154.2	36721.6	62582	32154.1	6618.28	41604.3	33544.7	0	0	0	0	0	0	0	1	0
6064	12.7091	2	644.9	1287.79	0.176508	137.082	7.51	GSTSHHLVSRK	[4] Phospho (ST)	APOB_HUMAN	APOB_HUMAN	Apolipoprotein B-100 OS=Homo sapiens OX=9606 GN=APOB PE=1 SV=2	TRUE	1.73552	N_FT	M_FT	0.11776	41.5763	109039	137129	236316	113771	122033	123266	97243.6	103596	77166.7	116311	141296	224951	114956	122672	123266	91101.4	91908.8	66771.7	0	0	0	0	0	0	0	1	0
6100	38.6539	2	1018.72	2035.43	0.2917	143.332	91.98	VPLLLSEPINIIDALEMR		APOB_HUMAN	APOB_HUMAN	Apolipoprotein B-100 OS=Homo sapiens OX=9606 GN=APOB PE=1 SV=2	FALSE	4.43495	NM_FT	M_FT	0.00142343	37.2747	143352	125759	64414.4	449246	487410	455226	79585	144852	89407	152912	129581	61316.4	453926	489962	455226	74558.2	128511	77363.1	2	2	1	2	3	3	1	1	0
6179	34.5119	3	959.626	2875.86	0.714701	248.579	5.32	GAVDHKLSLESLTSYFSIESSTK	[N-term] Carbamidomethyl (N-term)|[8] Phospho (ST)|[11] Phospho (ST)|[13] Phospho (ST)|[22] Phospho (ST)	APOB_HUMAN	APOB_HUMAN	Apolipoprotein B-100 OS=Homo sapiens OX=9606 GN=APOB PE=1 SV=2	FALSE	1.3343	M_FT	N_FT	0.00752378	10.7242	410152	444490	432158	600970	565544	521491	589890	504080	623004	437505	457998	411373	607231	568506	521491	552631	447213	539081	0	0	0	1	0	0	0	0	0
6397	12.5428	2	557.865	1113.72	0.15926	143.019	78.22	AGHIAWTSSGK		APOB_HUMAN	APOB_HUMAN	Apolipoprotein B-100 OS=Homo sapiens OX=9606 GN=APOB PE=1 SV=2	FALSE	1.39568	NM_FT	N_FT	0.064029	15.7879	172028	220377	235179	244947	304598	326360	245082	277297	319360	183501	227074	223868	247498	306193	326360	229602	246014	276340	0	0	0	1	2	1	1	1	1
6719	31.7291	2	866.618	1731.22	0.293564	169.599	37.03	VELEVPQLCSFILK	[N-term] Carbamidomethyl (N-term)|[9] Carbamidomethyl (C)	APOB_HUMAN	APOB_HUMAN	Apolipoprotein B-100 OS=Homo sapiens OX=9606 GN=APOB PE=1 SV=2	TRUE	1.44035	N_FT	NM_FT	0.141122	21.3295	346287	451398	329348	298242	216457	267775	365112	346286	239714	369382	465116	313508	301349	217591	267775	342050	307220	207422	0	1	0	0	0	0	0	0	0
7299	14.8735	2	617.369	1232.72	0.124227	100.784	39.82	GNVATEISTER	[N-term] Carbamidomethyl (N-term)	APOB_HUMAN	APOB_HUMAN	Apolipoprotein B-100 OS=Homo sapiens OX=9606 GN=APOB PE=1 SV=2	TRUE	1.7435	N_FT	M_FT	0.00859364	23.6593	286450	338940	316833	214408	302437	197514	177363	176133	186923	305554	349240	301595	216642	304021	197514	166161	156263	161743	0	1	0	0	0	0	0	0	0
7516	32.1106	3	844.938	2531.79	0.539128	212.989	28.72	EFNLQNMGLPDFHIPENLFLK	[7] Oxidation (M)	APOB_HUMAN	APOB_HUMAN	Apolipoprotein B-100 OS=Homo sapiens OX=9606 GN=APOB PE=1 SV=2	TRUE	2.57926	NM_FT	N_FT	0.000207672	15.1482	176022	170317	133265	440768	382173	414082	157228	176240	211458	187761	175492	126856	445360	384174	414082	147297	156358	182973	0	0	1	1	2	1	0	0	0
7815	32.5817	2	974.992	1947.97	0.00111657	0.573198	41.3	LSLESLTSYFSIESSTK	[N-term] Carbamidomethyl (N-term)	APOB_HUMAN	APOB_HUMAN	Apolipoprotein B-100 OS=Homo sapiens OX=9606 GN=APOB PE=1 SV=2	TRUE	1.35047	N_FT	NM_FT	0.487643	32.6171	326213	347836	188863	243383	262087	133502	265722	224199	206603	347968	358407	179779	245918	263459	133502	248938	198906	178772	1	2	0	0	0	0	0	0	0
8594	11.2133	2	593.914	1185.81	0.214363	180.805	80.65	SNTVASLHTEK		APOB_HUMAN	APOB_HUMAN	Apolipoprotein B-100 OS=Homo sapiens OX=9606 GN=APOB PE=1 SV=2	FALSE	1.5678	M_FT	N_FT	0.0551265	20.8998	161141	123256	108052	149740	184653	222247	179454	193557	242270	171888	127001	102855	151300	185619	222247	168119	171721	209634	2	1	1	2	1	1	2	1	1
9521	11.2133	3	517.905	1550.69	0.882952	569.716	11.52	QAEAVLKTLQELK	[8] Phospho (ST)	APOB_HUMAN	APOB_HUMAN	Apolipoprotein B-100 OS=Homo sapiens OX=9606 GN=APOB PE=1 SV=2	FALSE	1.10129	NM_FT	M_FT	0.812695	21.2706	126327	95112.3	116391	105772	106004	147667	87627.7	133502	105254	134752	98002.6	110793	106874	106559	147667	82092.9	118441	91075	0	0	0	0	0	0	0	0	1
10949	34.5119	3	699.2	2094.58	0.512055	244.527	8.45	YGMVAQVTQTLKLEDTPK	[N-term] Carbamidomethyl (N-term)|[3] Oxidation (M)	APOB_HUMAN	APOB_HUMAN	Apolipoprotein B-100 OS=Homo sapiens OX=9606 GN=APOB PE=1 SV=2	TRUE	8.73756	M_FT	N_FT	0.0285684	88.1266	5072.38	95819.4	53700.8	125351	137787	107339	465975	419902	464884	5410.66	98731.2	51118.1	126657	138508	107339	436543	372531	402261	0	0	0	0	0	0	0	1	0
11049	38.0414	4	829.102	3312.38	0.0675008	20.3788	10.69	YHMKADSVVDLLSYNVQGSGETTYDHK	[3] Oxidation (M)|[7] Phospho (ST)|[13] Phospho (ST)|[19] Phospho (ST)	APOB_HUMAN	APOB_HUMAN	Apolipoprotein B-100 OS=Homo sapiens OX=9606 GN=APOB PE=1 SV=2	FALSE	3.55517	M_FT	N_FT	0.0082576	42.1854	245159	276616	109555	384703	305310	248631	720784	920822	602876	261509	285022	104286	388710	306909	248631	675257	816941	521664	0	1	0	0	0	0	0	2	0
11382	11.5725	2	811.939	1621.86	0.0589433	36.3443	4.61	MLETVRTPALHFK	[4] Phospho (ST)	APOB_HUMAN	APOB_HUMAN	Apolipoprotein B-100 OS=Homo sapiens OX=9606 GN=APOB PE=1 SV=2	TRUE	1.09871	N_FT	M_FT	0.772673	19.2143	328007	238263	274676	200294	286637	285258	293456	260198	211743	349883	245503	261465	202380	288138	285258	274920	230844	183219	0	0	0	0	0	1	0	0	0
11663	10.1327	2	496.463	990.912	0.469812	474.345	13.67	ESVKFSSK	[7] Phospho (ST)	APOB_HUMAN	APOB_HUMAN	Apolipoprotein B-100 OS=Homo sapiens OX=9606 GN=APOB PE=1 SV=2	FALSE	1.82992	M_FT	NM_FT	0.0110862	22.7614	250280	201968	257340	137145	214865	204661	343697	312301	362667	266972	208106	244963	138574	215990	204661	321988	277069	313813	0	0	1	1	0	1	0	1	0
11824	32.5394	2	699.13	1396.25	-0.289241	-207.113	0.75	NMEVSVATTTK	[N-term] Carbamidomethyl (N-term)|[5] Phospho (ST)|[10] Phospho (ST)	APOB_HUMAN	APOB_HUMAN	Apolipoprotein B-100 OS=Homo sapiens OX=9606 GN=APOB PE=1 SV=2	TRUE	1.29542	NM_FT	M_FT	0.49532	27.2363	149346	208244	228835	290150	240149	164791	225353	160367	150855	159306	214572	217829	293173	241407	164791	211119	142275	130534	0	0	1	0	0	0	0	0	0
12123	11.0353	2	414.852	827.69	0.239612	289.579	63.46	LGNNPVSK		APOB_HUMAN	APOB_HUMAN	Apolipoprotein B-100 OS=Homo sapiens OX=9606 GN=APOB PE=1 SV=2	FALSE	1.26545	NM_FT	M_FT	0.104646	14.9579	157874	151993	198543	174703	214104	181568	159539	149750	141442	168403	156611	188994	176522	215225	181568	149462	132856	122388	1	1	1	1	1	1	1	1	1
12189	31.2338	2	1131.6	2261.18	-0.058836	-26.0194	22.15	LPYTIITTPPLKDFSLWEK		APOB_HUMAN	APOB_HUMAN	Apolipoprotein B-100 OS=Homo sapiens OX=9606 GN=APOB PE=1 SV=2	TRUE	1.67709	M_FT	N_FT	0.0209031	20.7417	341372	275378	398904	529670	495607	618756	666757	437534	599052	364138	283747	379718	535188	498202	618756	624643	388175	518355	0	0	0	0	0	0	1	0	1
13909	14.5396	2	693.923	1385.83	0.0686613	49.5477	4.56	KLTISEQNIQR	[N-term] Carbamidomethyl (N-term)	APOB_HUMAN	APOB_HUMAN	Apolipoprotein B-100 OS=Homo sapiens OX=9606 GN=APOB PE=1 SV=2	TRUE	1.57276	NM_FT	M_FT	0.00107424	12.4401	234209	242567	258696	246732	273087	256769	142435	168522	182816	249829	249939	246254	249302	274517	256769	133439	149510	158189	0	0	1	0	0	0	0	0	0
14386	7.53007	4	567.115	2264.43	0.614347	271.377	11.91	LLLQMDSSATAYGSTVSK	[N-term] Carbamidomethyl (N-term)|[5] Oxidation (M)|[7] Phospho (ST)|[10] Phospho (ST)|[15] Phospho (ST)|[17] Phospho (ST)	APOB_HUMAN	APOB_HUMAN	Apolipoprotein B-100 OS=Homo sapiens OX=9606 GN=APOB PE=1 SV=2	TRUE	1.47481	M_FT	N_FT	0.220492	40.6369	87437.7	42667.7	103935	110647	107774	86004.7	105803	113338	126025	93269.1	43964.3	98936.2	111799	108338	86004.7	99120.4	100552	109048	0	0	0	1	0	0	0	0	0
14386	7.53007	4	567.115	2264.43	-0.565653	-249.737	9.05	VSQEGLKLSNDMMGSYAEMK	[12] Oxidation (M)|[13] Oxidation (M)|[19] Oxidation (M)	APOB_HUMAN	APOB_HUMAN	Apolipoprotein B-100 OS=Homo sapiens OX=9606 GN=APOB PE=1 SV=2	TRUE	1.47481	M_FT	N_FT	0.220492	40.6369	87437.7	42667.7	103935	110647	107774	86004.7	105803	113338	126025	93269.1	43964.3	98936.2	111799	108338	86004.7	99120.4	100552	109048	0	0	0	0	0	0	0	1	0
15204	10.4492	2	480.378	958.742	0.269829	281.52	69.37	SPSQADINK		APOB_HUMAN	APOB_HUMAN	Apolipoprotein B-100 OS=Homo sapiens OX=9606 GN=APOB PE=1 SV=2	FALSE	1.44616	M_FT	N_FT	0.142258	29.3707	56120.8	76545	60697.3	103301	66334.7	62045.6	104987	89826	84821.2	59863.6	78871.2	57778.1	104377	66682	62045.6	98355.7	79692.4	73395.1	1	1	1	1	1	1	1	1	1
16974	12.2824	2	496.349	990.683	0.212443	214.487	13.45	SLHMYANR		APOB_HUMAN	APOB_HUMAN	Apolipoprotein B-100 OS=Homo sapiens OX=9606 GN=APOB PE=1 SV=2	TRUE	1.78968	NM_FT	M_FT	0.0810649	27.5261	71879	90384.3	101972	95165.2	140405	165125	50961.6	87823.3	85106.7	76672.7	93131	97068	96156.5	141140	165125	47742.7	77915.6	73642.1	0	0	1	0	0	0	0	0	0
17150	74.7179	4	682.952	2727.78	0.464889	170.457	7.95	FFSLLSGSLNSHGLELNADILGTDK	[3] Phospho (ST)	APOB_HUMAN	APOB_HUMAN	Apolipoprotein B-100 OS=Homo sapiens OX=9606 GN=APOB PE=1 SV=2	FALSE	2.24109	M_FT	NM_FT	0.105058	63.2954	90359.3	107176	75878.9	14551.6	46813.2	69490.5	66253.3	118459	108547	96385.5	110433	72229.5	14703.2	47058.3	69490.5	62068.5	105095	93924.7	0	0	0	0	0	0	0	1	0
18189	37.9471	4	916.162	3660.62	0.85192	232.78	15.43	NKADYVETVLDSTCSSTVQFLEYELNVLGTHK	[14] Carbamidomethyl (C)	APOB_HUMAN	APOB_HUMAN	Apolipoprotein B-100 OS=Homo sapiens OX=9606 GN=APOB PE=1 SV=2	TRUE	21.6709	M_FT	N_FT	0.011888	118.275	4215.62	28971.7	3557.54	21481.1	18460.3	12795.1	519168	212029	65096.5	4496.77	29852.1	3386.44	21704.9	18556.9	12795.1	486376	188109	56327.5	0	0	0	0	0	0	1	0	0
19280	34.5566	3	1011.61	3031.8	0.365691	120.633	40.83	YDKNQDVHSINLPFFETLQEYFER		APOB_HUMAN	APOB_HUMAN	Apolipoprotein B-100 OS=Homo sapiens OX=9606 GN=APOB PE=1 SV=2	TRUE	4.20043	NM_FT	N_FT	0.00369497	45.1123	79191.2	56891.7	29484.4	190988	216441	288024	184564	139177	133397	84472.6	58620.6	28066.3	192978	217574	288024	172906	123476	115428	1	0	0	1	1	1	0	0	0
20919	11.0799	2	695.97	1389.93	0.251627	181.069	39.26	VRESDEETQIK	[N-term] Carbamidomethyl (N-term)	APOB_HUMAN	APOB_HUMAN	Apolipoprotein B-100 OS=Homo sapiens OX=9606 GN=APOB PE=1 SV=2	FALSE	1.56683	N_FT	NM_FT	0.0413671	20.4981	118214	92039.9	136266	60080	71115.9	89963.9	88961.3	89184	87250.3	126098	94836.9	129712	60705.9	71488.3	89963.9	83342.2	79122.8	75497	1	1	1	0	2	1	0	0	0
22085	45.1991	3	990.705	2969.09	0.418329	140.915	39.26	VHANPLLIDVVTYLVALIPEPSAQQLR		APOB_HUMAN	APOB_HUMAN	Apolipoprotein B-100 OS=Homo sapiens OX=9606 GN=APOB PE=1 SV=2	TRUE	10.044	M_FT	NM_FT	0.000543439	43.5806	31186.4	61610.7	43508.3	29949.7	43120.4	60691	646199	441277	256026	33266.2	63483	41415.8	30261.7	43346.2	60691	605383	391495	221537	1	0	0	0	1	1	4	5	5
59937	45.6318	3	990.714	2969.12	0.44587	150.192	25.54	VHANPLLIDVVTYLVALIPEPSAQQLR		APOB_HUMAN	APOB_HUMAN	Apolipoprotein B-100 OS=Homo sapiens OX=9606 GN=APOB PE=1 SV=2	TRUE	2.66525	M_FT	NM_FT	0.190556	61.0339	35334.8	18058.7	11730.7	16965.6	10073.1	6067.76	49358.9	14554.6	24323.5	37691.4	18607.5	11166.5	17142.4	10125.8	6067.76	46241.2	12912.7	21046.9	0	1	0	0	0	0	1	0	0
24465	11.3476	2	539.874	1077.73	0.251303	233.232	43.5	ESDEETQIK		APOB_HUMAN	APOB_HUMAN	Apolipoprotein B-100 OS=Homo sapiens OX=9606 GN=APOB PE=1 SV=2	TRUE	1.3515	M_FT	NM_FT	0.214534	36.1991	92314.1	148323	75466.4	92085	105032	110655	123099	141992	150863	98470.7	152831	71836.8	93044.2	105582	110655	115324	125973	130541	0	1	1	0	0	0	1	1	1
25769	48.7163	4	715.754	2858.99	-0.370232	-129.481	9.17	INFNEKLSQLQTYMIQFDQYIK	[8] Phospho (ST)|[14] Oxidation (M)	APOB_HUMAN	APOB_HUMAN	Apolipoprotein B-100 OS=Homo sapiens OX=9606 GN=APOB PE=1 SV=2	TRUE	3.19236	M_FT	NM_FT	0.211485	77.6415	17610.2	35786.4	9994.83	20962.9	11060.9	2909.38	50533	14589.5	46396.9	18784.7	36873.9	9514.13	21181.3	11118.9	2909.38	47341.2	12943.6	40146.9	0	0	0	0	0	0	1	0	0
35212	37.7129	2	1026.73	2051.45	0.314771	153.462	68.13	VPLLLSEPINIIDALEMR	[17] Oxidation (M)	APOB_HUMAN	APOB_HUMAN	Apolipoprotein B-100 OS=Homo sapiens OX=9606 GN=APOB PE=1 SV=2	TRUE	5.04807	NM_FT	N_FT	0.000281619	31.091	39385.9	40692.2	58425	258640	220163	220371	95848.9	67185.8	51966.1	42012.6	41928.8	55615.1	261334	221316	220371	89794.8	59606.3	44965.8	0	1	0	3	3	4	0	1	0
60708	38.5589	2	1026.73	2051.45	0.318725	155.39	57.64	VPLLLSEPINIIDALEMR	[17] Oxidation (M)	APOB_HUMAN	APOB_HUMAN	Apolipoprotein B-100 OS=Homo sapiens OX=9606 GN=APOB PE=1 SV=2	TRUE	3.52504	NM_FT	M_FT	0.0408387	55.4072	53025.7	40623.7	22509.5	81550.7	68630.9	58634.2	26374	7117.95	25745.8	56562.1	41858.2	21426.9	82400.2	68990.3	58634.2	24708.2	6314.95	22277.7	1	2	0	1	1	1	0	0	0
35719	33.2584	3	862.741	2585.2	-0.0887129	-34.3145	7.35	LQSTTVMNPYMKLAPGELTIIL	[N-term] Carbamidomethyl (N-term)|[5] Phospho (ST)|[7] Oxidation (M)	APOB_HUMAN	APOB_HUMAN	Apolipoprotein B-100 OS=Homo sapiens OX=9606 GN=APOB PE=1 SV=2	TRUE	2.18058	M_FT	NM_FT	0.276746	77.4318	19095.2	23945.8	73410.9	17762.5	34292.1	38915.7	34705.2	83679.5	79983.2	20368.7	24673.5	69880.2	17947.6	34471.7	38915.7	32513.2	74239.3	69208.8	0	0	0	0	0	1	0	0	0
42636	40.0686	2	1107.63	2213.25	0.0951181	42.9786	58.72	HSITNPLAVLCEFISQSIK	[N-term] Carbamidomethyl (N-term)|[11] Carbamidomethyl (C)	APOB_HUMAN	APOB_HUMAN	Apolipoprotein B-100 OS=Homo sapiens OX=9606 GN=APOB PE=1 SV=2	FALSE	2.12933	NM_FT	N_FT	0.0739264	54.9002	64217.2	32486	22445.4	104128	91273.7	58304.1	41343	43682.7	52065.1	68499.9	33473.2	21365.9	105213	91751.7	58304.1	38731.7	38754.7	45051.5	1	0	0	2	1	1	0	0	0
60052	39.9753	3	738.883	2213.63	0.474347	214.331	10.07	HSITNPLAVLCEFISQSIK	[N-term] Carbamidomethyl (N-term)|[11] Carbamidomethyl (C)	APOB_HUMAN	APOB_HUMAN	Apolipoprotein B-100 OS=Homo sapiens OX=9606 GN=APOB PE=1 SV=2	TRUE	2.9633	M_FT	N_FT	0.333446	116.377	9239.43	2931.55	0	18216.7	8668.91	3984.77	10705.6	21279	4081.69	9855.62	3020.63	0	18406.4	8714.3	3984.77	10029.4	18878.4	3531.86	0	0	0	0	0	0	0	1	0
67478	38.5121	2	1107.68	2213.35	0.202324	91.419	9.32	HSITNPLAVLCEFISQSIK	[N-term] Carbamidomethyl (N-term)|[11] Carbamidomethyl (C)	APOB_HUMAN	APOB_HUMAN	Apolipoprotein B-100 OS=Homo sapiens OX=9606 GN=APOB PE=1 SV=2	FALSE	2.06782	M_FT	NM_FT	0.419988	92.4998	23906.2	10846.5	1598.16	6860.58	7895.28	13421.7	23055.4	21966.5	13244.2	25500.6	11176.1	1521.3	6932.05	7936.62	13421.7	21599.2	19488.4	11460.1	0	0	0	0	0	0	0	0	1
45518	10.6307	4	993.488	3969.92	-0.504494	-127.063	7.59	LSNDMMGSYAEMKFDHTNSLNIAGLSLDFSSK	[2] Phospho (ST)|[5] Oxidation (M)|[6] Oxidation (M)|[8] Phospho (ST)|[12] Oxidation (M)|[17] Phospho (ST)|[19] Phospho (ST)|[31] Phospho (ST)	APOB_HUMAN	APOB_HUMAN	Apolipoprotein B-100 OS=Homo sapiens OX=9606 GN=APOB PE=1 SV=2	TRUE	3.49984	N_FT	NM_FT	0.0505853	64.9207	42309.7	94280.5	60346.2	26554.9	4724.98	24990.3	63526.8	50330.6	52711	45131.4	97145.6	57443.8	26831.5	4749.72	24990.3	59514.3	44652.6	45610.4	0	0	0	1	0	0	0	0	0
53930	38.0886	4	734.307	2933.2	-0.3233	-110.209	12.04	YLSLVGQVYSTLVTYISDWWTLAAK	[N-term] Carbamidomethyl (N-term)	APOB_HUMAN	APOB_HUMAN	Apolipoprotein B-100 OS=Homo sapiens OX=9606 GN=APOB PE=1 SV=2	TRUE	1.98743	NM_FT	M_FT	0.499196	90.9527	42289.4	0.1585	29067.5	22764.2	33892.5	37681.1	11854.4	17288.7	18324.2	45109.7	0.163316	27669.5	23001.3	34070	37681.1	11105.6	15338.3	15855.8	0	0	0	0	0	0	0	0	1
56903	37.8063	3	962.964	2885.87	0.54774	189.837	6.16	ESDEETQIKVNWEEEAASGLLTSLK	[2] Phospho (ST)	APOB_HUMAN	APOB_HUMAN	Apolipoprotein B-100 OS=Homo sapiens OX=9606 GN=APOB PE=1 SV=2	TRUE	1.63671	N_FT	NM_FT	0.607442	153.7	7018.88	31854.4	15602.7	2554.04	30729.9	0	0	15619.4	21678.4	7486.98	32822.4	14852.3	2580.64	30890.8	0	0	13857.3	18758.1	0	1	0	0	0	0	0	0	0
65104	46.4954	4	1365.1	5456.35	0.0797205	14.6108	16.97	LYQLQVPLLGVLDLSTNVYSNLYNWSASYSGGNTSTDHFSLRAR	[N-term] Carbamidomethyl (N-term)|[16] Phospho (ST)|[20] Phospho (ST)|[26] Phospho (ST)|[28] Phospho (ST)|[30] Phospho (ST)|[34] Phospho (ST)	APOB_HUMAN	APOB_HUMAN	Apolipoprotein B-100 OS=Homo sapiens OX=9606 GN=APOB PE=1 SV=2	TRUE	5.34194	M_FT	N_FT	0.989791	171.456	2908.74	1071.11	0	0	68.1209	9821.97	21116.8	143.353	0	3102.73	1103.66	0	0	68.4776	9821.97	19783	127.181	0	0	0	0	0	0	0	1	0	0
67362	39.3165	4	951.56	3802.21	0.612437	161.1	8.82	LIVAMSSWLQKASGSLPYTQTLQDHLNSLK	[N-term] Carbamidomethyl (N-term)|[5] Oxidation (M)|[6] Phospho (ST)|[7] Phospho (ST)|[19] Phospho (ST)|[21] Phospho (ST)|[28] Phospho (ST)	APOB_HUMAN	APOB_HUMAN	Apolipoprotein B-100 OS=Homo sapiens OX=9606 GN=APOB PE=1 SV=2	TRUE	1.15268	N_FT	M_FT	0.716467	147.411	0	6325.41	10132.3	2731.34	10900.4	1651.72	1461.61	12816.3	0	0	6517.64	9645	2759.8	10957.4	1651.72	1369.29	11370.4	0	0	0	0	0	0	0	0	1	0
78897	52.1086	3	742.501	2224.48	0.735545	330.769	11.12	EYSGTIASEANTYLNSK	[N-term] Carbamidomethyl (N-term)|[3] Phospho (ST)|[5] Phospho (ST)|[8] Phospho (ST)|[16] Phospho (ST)	APOB_HUMAN	APOB_HUMAN	Apolipoprotein B-100 OS=Homo sapiens OX=9606 GN=APOB PE=1 SV=2	FALSE	2.03001	M_FT	NM_FT	0.0350719	39.0333	22753.2	25918.8	29071.4	29729.9	13781.4	18991.7	49075.2	44858.1	32948.4	24270.6	26706.4	27673.2	30039.6	13853.5	18991.7	45975.5	39797.5	28510	0	0	1	0	0	0	0	0	0
80017	40.9968	2	899.557	1797.1	0.444923	247.64	4.7	NFATSNKMDMTFSK	[4] Phospho (ST)|[8] Oxidation (M)|[13] Phospho (ST)	APOB_HUMAN	APOB_HUMAN	Apolipoprotein B-100 OS=Homo sapiens OX=9606 GN=APOB PE=1 SV=2	TRUE	3.22677	NM_FT	N_FT	0.569479	88.106	9585.69	5003.5	2367.8	18449.8	10603.3	25663.2	26435.2	0	21279.7	10225	5155.55	2253.92	18642	10658.9	25663.2	24765.5	0	18413.2	0	0	0	0	0	0	0	0	1
13	20.5247	2	795.491	1588.97	0.450849	283.818	12.82	LTSCTPGLEDEK	[2] Phospho (ST)|[3] Phospho (ST)|[4] Carbamidomethyl (C)|[5] Phospho (ST)	SYNE2_HUMAN	SYNE2_HUMAN	Nesprin-2 OS=Homo sapiens OX=9606 GN=SYNE2 PE=1 SV=3	FALSE	1.16981	NM_FT	N_FT	0.0652116	10.0515	2.03112e+07	2.09588e+07	2.27088e+07	2.5114e+07	2.53077e+07	2.44212e+07	1.94985e+07	2.3715e+07	2.27569e+07	2.16658e+07	2.15957e+07	2.16166e+07	2.53756e+07	2.54402e+07	2.44212e+07	1.82669e+07	2.10396e+07	1.96913e+07	0	0	0	1	0	0	0	0	0
25	30.9381	2	735.615	1469.21	0.658881	448.659	7.61	ESLMVLNSSEGK	[2] Phospho (ST)|[4] Oxidation (M)|[9] Phospho (ST)	SYNE2_HUMAN	SYNE2_HUMAN	Nesprin-2 OS=Homo sapiens OX=9606 GN=SYNE2 PE=1 SV=3	FALSE	1.04031	N_FT	NM_FT	0.788693	11.0419	2.12403e+07	2.33021e+07	2.31606e+07	2.05657e+07	2.19307e+07	2.25829e+07	1.93476e+07	2.41615e+07	2.20022e+07	2.26569e+07	2.40102e+07	2.20467e+07	2.07799e+07	2.20456e+07	2.25829e+07	1.81255e+07	2.14358e+07	1.90383e+07	0	1	0	0	0	0	0	0	0
30	21.9461	2	711.926	1421.84	0.258985	182.182	12.6	MEEDIYTNLSK	[10] Phospho (ST)	SYNE2_HUMAN	SYNE2_HUMAN	Nesprin-2 OS=Homo sapiens OX=9606 GN=SYNE2 PE=1 SV=3	FALSE	1.2485	N_FT	NM_FT	0.00284568	7.63463	2.01568e+07	2.01141e+07	2.29206e+07	1.65628e+07	1.65818e+07	1.74694e+07	1.69889e+07	1.7781e+07	1.68463e+07	2.15011e+07	2.07253e+07	2.18182e+07	1.67353e+07	1.66686e+07	1.74694e+07	1.59158e+07	1.5775e+07	1.4577e+07	0	0	1	0	0	0	0	0	0
89	18.9035	3	825.467	2473.38	0.0862007	34.8526	3.65	TAVISIGNQLLHLKETDTATLR	[5] Phospho (ST)	SYNE2_HUMAN	SYNE2_HUMAN	Nesprin-2 OS=Homo sapiens OX=9606 GN=SYNE2 PE=1 SV=3	FALSE	1.90954	NM_FT	M_FT	0.000118643	10.2963	9.21329e+06	9.2173e+06	1.03612e+07	1.17824e+07	1.43579e+07	1.25171e+07	6.50923e+06	6.98994e+06	6.74514e+06	9.82774e+06	9.4974e+06	9.8629e+06	1.19051e+07	1.44331e+07	1.25171e+07	6.09809e+06	6.20138e+06	5.83652e+06	0	0	0	0	0	1	0	0	0
1775	18.9035	2	1237.5	2472.99	-0.299811	-121.219	---	TAVISIGNQLLHLKETDTATLR	[5] Phospho (ST)	SYNE2_HUMAN	SYNE2_HUMAN	Nesprin-2 OS=Homo sapiens OX=9606 GN=SYNE2 PE=1 SV=3	FALSE	2.19276	NM_FT	M_FT	0.0128894	30.6907	656443	664390	614123	894315	880263	1.35544e+06	642983	373129	411321	700222	684580	584587	903631	884873	1.35544e+06	602371	331035	355913	0	0	0	0	0	0	0	0	0
95	20.1533	2	563.37	1124.73	0.177937	158.23	20.22	AQDLTSLLK	[N-term] Carbamidomethyl (N-term)|[6] Phospho (ST)	SYNE2_HUMAN	SYNE2_HUMAN	Nesprin-2 OS=Homo sapiens OX=9606 GN=SYNE2 PE=1 SV=3	FALSE	1.28904	N_FT	M_FT	0.00713218	8.99756	8.74112e+06	9.72202e+06	9.59103e+06	8.35293e+06	8.47538e+06	8.60853e+06	6.55427e+06	7.84608e+06	7.36325e+06	9.32408e+06	1.00175e+07	9.12974e+06	8.43995e+06	8.51976e+06	8.60853e+06	6.14028e+06	6.96093e+06	6.37136e+06	1	0	0	2	0	0	0	0	1
178	23.2413	2	848.068	1694.12	0.395275	233.376	---	EESVISLQASYMGK	[N-term] Carbamidomethyl (N-term)|[3] Phospho (ST)|[12] Oxidation (M)	SYNE2_HUMAN	SYNE2_HUMAN	Nesprin-2 OS=Homo sapiens OX=9606 GN=SYNE2 PE=1 SV=3	FALSE	1.33435	NM_FT	M_FT	0.00697974	9.77037	2.05286e+07	2.05117e+07	2.42003e+07	2.43581e+07	2.45101e+07	2.28815e+07	1.89538e+07	1.82586e+07	1.65589e+07	2.18977e+07	2.1135e+07	2.30364e+07	2.46118e+07	2.46385e+07	2.28815e+07	1.77566e+07	1.61988e+07	1.43283e+07	0	0	0	0	0	0	0	0	0
291	23.2413	3	565.738	1694.19	0.464007	273.956	15.26	EESVISLQASYMGK	[N-term] Carbamidomethyl (N-term)|[3] Phospho (ST)|[12] Oxidation (M)	SYNE2_HUMAN	SYNE2_HUMAN	Nesprin-2 OS=Homo sapiens OX=9606 GN=SYNE2 PE=1 SV=3	FALSE	1.2319	N_FT	NM_FT	0.00314573	6.83522	1.1169e+07	1.27802e+07	1.22878e+07	9.51494e+06	9.96772e+06	9.93293e+06	1.12843e+07	1.10008e+07	1.11691e+07	1.19139e+07	1.31685e+07	1.16969e+07	9.61406e+06	1.00199e+07	9.93293e+06	1.05716e+07	9.75977e+06	9.66452e+06	0	0	0	0	0	0	1	0	0
200	20.1171	3	738.133	2211.38	0.533043	241.104	17.02	METVLGQSMSSLPLSYR	[N-term] Carbamidomethyl (N-term)|[1] Oxidation (M)|[3] Phospho (ST)|[8] Phospho (ST)|[10] Phospho (ST)	SYNE2_HUMAN	SYNE2_HUMAN	Nesprin-2 OS=Homo sapiens OX=9606 GN=SYNE2 PE=1 SV=3	FALSE	1.2811	N_FT	NM_FT	0.0040802	7.33697	7.37446e+06	7.69557e+06	8.05703e+06	5.69098e+06	6.39949e+06	5.96209e+06	6.96523e+06	7.8915e+06	7.96812e+06	7.86628e+06	7.92943e+06	7.66953e+06	5.75026e+06	6.433e+06	5.96209e+06	6.52529e+06	7.00123e+06	6.89475e+06	1	0	1	0	1	1	0	0	0
1043	20.1171	2	1106.5	2210.99	0.14945	67.5985	---	METVLGQSMSSLPLSYR	[N-term] Carbamidomethyl (N-term)|[1] Oxidation (M)|[3] Phospho (ST)|[8] Phospho (ST)|[10] Phospho (ST)	SYNE2_HUMAN	SYNE2_HUMAN	Nesprin-2 OS=Homo sapiens OX=9606 GN=SYNE2 PE=1 SV=3	FALSE	1.14867	N_FT	M_FT	0.00333958	3.47764	1.54688e+06	1.63606e+06	1.58205e+06	1.52759e+06	1.43934e+06	1.5316e+06	1.39418e+06	1.34722e+06	1.40686e+06	1.65005e+06	1.68578e+06	1.50596e+06	1.5435e+06	1.44687e+06	1.5316e+06	1.30612e+06	1.19523e+06	1.21735e+06	0	0	0	0	0	0	0	0	0
209	24.2835	2	953.538	1905.06	0.307997	161.699	---	SDNQPSTEKAMEPTMK	[11] Oxidation (M)|[14] Phospho (ST)|[15] Oxidation (M)	SYNE2_HUMAN	SYNE2_HUMAN	Nesprin-2 OS=Homo sapiens OX=9606 GN=SYNE2 PE=1 SV=3	FALSE	1.27795	M_FT	NM_FT	0.201763	22.1134	8.49634e+06	6.21196e+06	9.77414e+06	6.48467e+06	7.09135e+06	6.2563e+06	8.24586e+06	9.47837e+06	7.62049e+06	9.06297e+06	6.40074e+06	9.30405e+06	6.55222e+06	7.12848e+06	6.2563e+06	7.72503e+06	8.40908e+06	6.59394e+06	0	0	0	0	0	0	0	0	0
259	24.2835	3	636.098	1905.27	0.517933	271.916	6.48	SDNQPSTEKAMEPTMK	[11] Oxidation (M)|[14] Phospho (ST)|[15] Oxidation (M)	SYNE2_HUMAN	SYNE2_HUMAN	Nesprin-2 OS=Homo sapiens OX=9606 GN=SYNE2 PE=1 SV=3	FALSE	2.44674	M_FT	NM_FT	7.31737e-06	7.68739	5.95101e+06	6.65306e+06	5.75926e+06	3.15527e+06	2.88332e+06	3.00626e+06	7.1006e+06	7.0142e+06	8.01558e+06	6.34789e+06	6.85524e+06	5.48226e+06	3.18814e+06	2.89842e+06	3.00626e+06	6.65211e+06	6.2229e+06	6.93582e+06	0	0	0	0	0	0	0	1	0
232	18.688	2	710.469	1418.92	0.275484	194.188	10.91	ETFAFIQQLDK	[2] Phospho (ST)	SYNE2_HUMAN	SYNE2_HUMAN	Nesprin-2 OS=Homo sapiens OX=9606 GN=SYNE2 PE=1 SV=3	FALSE	1.21288	N_FT	M_FT	0.0816019	12.271	5.94666e+06	5.31376e+06	6.0091e+06	5.1569e+06	5.44696e+06	5.83984e+06	5.2922e+06	4.13317e+06	4.81301e+06	6.34325e+06	5.47524e+06	5.72009e+06	5.21062e+06	5.47548e+06	5.83984e+06	4.95793e+06	3.66689e+06	4.16466e+06	0	0	0	0	0	0	0	1	0
1057	18.688	3	473.968	1418.88	0.235228	165.811	---	ETFAFIQQLDK	[2] Phospho (ST)	SYNE2_HUMAN	SYNE2_HUMAN	Nesprin-2 OS=Homo sapiens OX=9606 GN=SYNE2 PE=1 SV=3	FALSE	1.34338	N_FT	NM_FT	0.0365013	14.9698	1.19227e+06	1.2422e+06	1.19648e+06	799542	1.03906e+06	864235	1.01162e+06	1.36638e+06	1.17876e+06	1.27178e+06	1.27995e+06	1.13893e+06	807871	1.04451e+06	864235	947724	1.21224e+06	1.01997e+06	0	0	0	0	0	0	0	0	0
248	26.991	2	565.393	1128.77	0.193133	171.129	49.96	NLEDGINNLK		SYNE2_HUMAN	SYNE2_HUMAN	Nesprin-2 OS=Homo sapiens OX=9606 GN=SYNE2 PE=1 SV=3	FALSE	1.17798	N_FT	NM_FT	0.0102112	4.67514	2.46095e+07	2.62996e+07	2.66543e+07	2.23043e+07	2.25961e+07	2.09439e+07	2.35947e+07	2.33284e+07	2.54001e+07	2.62507e+07	2.70989e+07	2.53724e+07	2.25367e+07	2.27144e+07	2.09439e+07	2.21044e+07	2.06967e+07	2.19785e+07	3	1	3	1	2	0	2	1	0
248	26.991	2	565.393	1128.77	0.131633	116.63	17.39	KEDLLVDLK	[N-term] Carbamidomethyl (N-term)	SYNE2_HUMAN	SYNE2_HUMAN	Nesprin-2 OS=Homo sapiens OX=9606 GN=SYNE2 PE=1 SV=3	FALSE	1.17798	N_FT	NM_FT	0.0102112	4.67514	2.46095e+07	2.62996e+07	2.66543e+07	2.23043e+07	2.25961e+07	2.09439e+07	2.35947e+07	2.33284e+07	2.54001e+07	2.62507e+07	2.70989e+07	2.53724e+07	2.25367e+07	2.27144e+07	2.09439e+07	2.21044e+07	2.06967e+07	2.19785e+07	0	0	0	0	0	0	0	1	0
248	26.991	2	565.393	1128.77	0.156733	138.872	19.42	TNQLLQDIK	[N-term] Carbamidomethyl (N-term)	SYNE2_HUMAN	SYNE2_HUMAN	Nesprin-2 OS=Homo sapiens OX=9606 GN=SYNE2 PE=1 SV=3	FALSE	1.17798	N_FT	NM_FT	0.0102112	4.67514	2.46095e+07	2.62996e+07	2.66543e+07	2.23043e+07	2.25961e+07	2.09439e+07	2.35947e+07	2.33284e+07	2.54001e+07	2.62507e+07	2.70989e+07	2.53724e+07	2.25367e+07	2.27144e+07	2.09439e+07	2.21044e+07	2.06967e+07	2.19785e+07	0	0	0	0	1	1	0	0	0
249	25.4497	2	716.031	1430.05	0.281025	196.553	14.13	TQLEMNLPLMIK		SYNE2_HUMAN	SYNE2_HUMAN	Nesprin-2 OS=Homo sapiens OX=9606 GN=SYNE2 PE=1 SV=3	FALSE	1.59196	N_FT	NM_FT	0.000114972	8.63346	8.60051e+06	8.86738e+06	9.41501e+06	5.21603e+06	5.50617e+06	6.16444e+06	5.83505e+06	6.02688e+06	6.07481e+06	9.17409e+06	9.13685e+06	8.96219e+06	5.27036e+06	5.535e+06	6.16444e+06	5.4665e+06	5.34696e+06	5.25648e+06	0	0	0	0	1	0	1	1	0
3901	17.9166	2	716.148	1430.28	0.51352	359.163	5.59	TQLEMNLPLMIK		SYNE2_HUMAN	SYNE2_HUMAN	Nesprin-2 OS=Homo sapiens OX=9606 GN=SYNE2 PE=1 SV=3	TRUE	2.21951	NM_FT	M_FT	0.00286717	21.3976	383848	419191	568124	654104	494896	639728	275489	234085	296336	409447	431930	540800	660918	497487	639728	258089	207677	256417	1	0	0	0	0	0	0	0	0
257	21.7322	3	897.17	2688.49	0.335216	124.701	5.38	QILNNYSAQFSLEHMSPDQADK	[N-term] Carbamidomethyl (N-term)|[7] Phospho (ST)|[15] Oxidation (M)	SYNE2_HUMAN	SYNE2_HUMAN	Nesprin-2 OS=Homo sapiens OX=9606 GN=SYNE2 PE=1 SV=3	FALSE	1.2063	N_FT	M_FT	0.0207706	6.92304	9.34413e+06	9.54727e+06	1.01967e+07	7.74937e+06	8.81589e+06	8.68993e+06	8.25187e+06	7.47491e+06	8.38674e+06	9.96731e+06	9.8374e+06	9.70625e+06	7.83009e+06	8.86205e+06	8.68993e+06	7.73066e+06	6.63163e+06	7.25698e+06	0	0	0	0	0	0	1	0	0
269	34.5119	2	946.953	1891.89	0.104459	55.2173	9.11	QEMECCLNSILKSK	[N-term] Carbamidomethyl (N-term)|[3] Oxidation (M)|[5] Carbamidomethyl (C)|[6] Carbamidomethyl (C)|[9] Phospho (ST)	SYNE2_HUMAN	SYNE2_HUMAN	Nesprin-2 OS=Homo sapiens OX=9606 GN=SYNE2 PE=1 SV=3	FALSE	1.45436	M_FT	N_FT	0.0018605	11.0671	4.46585e+06	4.62394e+06	3.73684e+06	5.00118e+06	5.33406e+06	4.89006e+06	6.18975e+06	6.25644e+06	6.20841e+06	4.76369e+06	4.76446e+06	3.55712e+06	5.05328e+06	5.36199e+06	4.89006e+06	5.79879e+06	5.55062e+06	5.37208e+06	0	0	0	0	0	0	1	0	0
280	30.2566	3	786.867	2357.58	-0.341458	-144.813	15.26	GGDPHSEAPFAKSDNQPSTEK	[18] Phospho (ST)|[19] Phospho (ST)	SYNE2_HUMAN	SYNE2_HUMAN	Nesprin-2 OS=Homo sapiens OX=9606 GN=SYNE2 PE=1 SV=3	FALSE	1.68333	M_FT	NM_FT	5.92108e-05	7.07897	3.84344e+06	4.27653e+06	3.91704e+06	3.35938e+06	3.42132e+06	3.40187e+06	5.8857e+06	6.00343e+06	5.25148e+06	4.09977e+06	4.40649e+06	3.72865e+06	3.39437e+06	3.43924e+06	3.40187e+06	5.51394e+06	5.32616e+06	4.54406e+06	0	0	0	0	0	0	1	0	0
326	31.0629	2	944.59	1887.17	0.323756	171.586	6.15	HLIAKGSMFDELMAR	[N-term] Carbamidomethyl (N-term)|[7] Phospho (ST)|[8] Oxidation (M)|[13] Oxidation (M)	SYNE2_HUMAN	SYNE2_HUMAN	Nesprin-2 OS=Homo sapiens OX=9606 GN=SYNE2 PE=1 SV=3	FALSE	1.46361	N_FT	M_FT	5.28285e-05	4.86493	5.21814e+06	5.44664e+06	5.74878e+06	4.13026e+06	4.04449e+06	4.11081e+06	3.81289e+06	3.85887e+06	3.54268e+06	5.56615e+06	5.61216e+06	5.47229e+06	4.17329e+06	4.06567e+06	4.11081e+06	3.57205e+06	3.42354e+06	3.06545e+06	0	0	1	0	0	0	0	0	0
372	12.6662	3	480.012	1437.01	0.359563	250.278	---	NLTDVSPDLDIR	[3] Phospho (ST)	SYNE2_HUMAN	SYNE2_HUMAN	Nesprin-2 OS=Homo sapiens OX=9606 GN=SYNE2 PE=1 SV=3	FALSE	1.06592	N_FT	M_FT	0.555912	9.03366	2.73509e+06	2.92466e+06	3.11747e+06	2.66227e+06	3.16396e+06	2.79691e+06	2.69539e+06	2.63992e+06	2.89913e+06	2.9175e+06	3.01354e+06	2.96753e+06	2.69001e+06	3.18053e+06	2.79691e+06	2.52514e+06	2.3421e+06	2.50859e+06	0	0	0	0	0	0	0	0	0
1123	12.6662	2	719.439	1436.86	0.209391	145.749	11.77	NLTDVSPDLDIR	[3] Phospho (ST)	SYNE2_HUMAN	SYNE2_HUMAN	Nesprin-2 OS=Homo sapiens OX=9606 GN=SYNE2 PE=1 SV=3	FALSE	1.31586	NM_FT	N_FT	0.117433	22.1073	1.38437e+06	932716	997377	1.21967e+06	1.50004e+06	1.64166e+06	1.31306e+06	1.46079e+06	1.50267e+06	1.4767e+06	961061	949407	1.23238e+06	1.50789e+06	1.64166e+06	1.23013e+06	1.29599e+06	1.30025e+06	0	0	1	0	0	0	0	0	0
374	26.0494	3	747.861	2240.56	0.648324	289.441	5.32	ESLMVLNSSEGKMPLEER	[4] Oxidation (M)|[8] Phospho (ST)|[9] Phospho (ST)|[13] Oxidation (M)	SYNE2_HUMAN	SYNE2_HUMAN	Nesprin-2 OS=Homo sapiens OX=9606 GN=SYNE2 PE=1 SV=3	FALSE	1.1383	M_FT	N_FT	0.0658114	7.81212	1.67191e+07	1.55784e+07	1.72982e+07	1.71987e+07	1.68791e+07	1.58175e+07	1.81651e+07	2.05018e+07	1.7788e+07	1.78342e+07	1.60519e+07	1.64662e+07	1.73778e+07	1.69674e+07	1.58175e+07	1.70177e+07	1.81889e+07	1.53918e+07	0	0	0	1	0	0	0	0	0
5181	26.0494	2	1121.52	2241.02	1.11031	495.692	---	ESLMVLNSSEGKMPLEER	[4] Oxidation (M)|[8] Phospho (ST)|[9] Phospho (ST)|[13] Oxidation (M)	SYNE2_HUMAN	SYNE2_HUMAN	Nesprin-2 OS=Homo sapiens OX=9606 GN=SYNE2 PE=1 SV=3	FALSE	1.78739	M_FT	N_FT	0.00322429	17.0896	480870	356576	494036	715770	615579	577884	824935	789859	765085	512940	367412	470275	723227	618802	577884	772830	700752	662022	0	0	0	0	0	0	0	0	0
375	26.0494	3	737.565	2209.67	0.775257	350.97	---	QDQPTFDNSGNILSKEEK	[5] Phospho (ST)|[14] Phospho (ST)	SYNE2_HUMAN	SYNE2_HUMAN	Nesprin-2 OS=Homo sapiens OX=9606 GN=SYNE2 PE=1 SV=3	FALSE	1.1502	M_FT	NM_FT	0.204742	9.46934	4.57509e+06	5.41317e+06	4.98194e+06	4.81172e+06	5.08509e+06	4.21417e+06	5.53924e+06	4.97672e+06	5.7145e+06	4.88021e+06	5.57767e+06	4.74234e+06	4.86184e+06	5.11172e+06	4.21417e+06	5.18937e+06	4.41528e+06	4.94471e+06	0	0	0	0	0	0	0	0	0
1607	26.0494	2	1105.55	2209.09	0.197161	89.2577	6.36	QDQPTFDNSGNILSKEEK	[5] Phospho (ST)|[14] Phospho (ST)	SYNE2_HUMAN	SYNE2_HUMAN	Nesprin-2 OS=Homo sapiens OX=9606 GN=SYNE2 PE=1 SV=3	FALSE	1.23838	NM_FT	N_FT	0.221293	19.5665	934942	781622	1.04558e+06	1.1785e+06	1.07258e+06	1.16949e+06	1.15052e+06	1.32247e+06	887316	997294	805374	995292	1.19078e+06	1.0782e+06	1.16949e+06	1.07785e+06	1.17327e+06	767787	0	0	0	0	0	0	0	1	0
416	15.6189	2	728.426	1454.84	0.162111	111.442	7.12	MKTFEEPPFEK	[N-term] Carbamidomethyl (N-term)|[1] Oxidation (M)	SYNE2_HUMAN	SYNE2_HUMAN	Nesprin-2 OS=Homo sapiens OX=9606 GN=SYNE2 PE=1 SV=3	FALSE	1.3505	M_FT	NM_FT	0.00582536	9.4332	3.53336e+06	3.3027e+06	3.73429e+06	3.24386e+06	3.84045e+06	3.31069e+06	4.66165e+06	4.31157e+06	5.06521e+06	3.76901e+06	3.40306e+06	3.55469e+06	3.27765e+06	3.86056e+06	3.31069e+06	4.36721e+06	3.82517e+06	4.38288e+06	0	0	0	0	0	0	0	1	0
428	21.3086	2	634.941	1267.87	0.270462	213.366	2.76	KSVLQDHFSK	[2] Phospho (ST)	SYNE2_HUMAN	SYNE2_HUMAN	Nesprin-2 OS=Homo sapiens OX=9606 GN=SYNE2 PE=1 SV=3	FALSE	1.30168	N_FT	M_FT	0.00583255	7.451	2.82652e+06	2.51994e+06	2.77472e+06	2.20806e+06	2.53158e+06	2.50645e+06	2.18323e+06	2.01769e+06	2.03806e+06	3.01502e+06	2.59651e+06	2.64127e+06	2.23106e+06	2.54483e+06	2.50645e+06	2.04533e+06	1.79006e+06	1.76351e+06	0	0	0	0	0	0	0	1	0
465	24.9949	2	867.082	1732.15	0.36143	208.703	10.82	WENLSNHVTDMDKK	[11] Oxidation (M)	SYNE2_HUMAN	SYNE2_HUMAN	Nesprin-2 OS=Homo sapiens OX=9606 GN=SYNE2 PE=1 SV=3	FALSE	1.78203	N_FT	M_FT	0.000687635	14.3214	6.10159e+06	6.60556e+06	5.76552e+06	3.6046e+06	4.34649e+06	3.30248e+06	3.60038e+06	3.20228e+06	3.56341e+06	6.50851e+06	6.80629e+06	5.48822e+06	3.64215e+06	4.36925e+06	3.30248e+06	3.37297e+06	2.84102e+06	3.08339e+06	2	0	0	0	1	0	0	0	0
54330	24.9949	4	434.009	1732.01	0.219442	126.714	---	WENLSNHVTDMDKK	[11] Oxidation (M)	SYNE2_HUMAN	SYNE2_HUMAN	Nesprin-2 OS=Homo sapiens OX=9606 GN=SYNE2 PE=1 SV=3	FALSE	2.49215	NM_FT	M_FT	0.346165	173.205	19763.4	0	0	9716.62	7882.26	3471.08	0	1121.24	7333.28	21081.4	0	0	9817.84	7923.53	3471.08	0	994.748	6345.43	0	0	0	0	0	0	0	0	0
499	27.9045	3	1044.88	3131.62	0.35629	113.785	4.33	SIMTYVAQFLQYSKDAPGTGEEAQGK	[N-term] Carbamidomethyl (N-term)|[1] Phospho (ST)|[3] Oxidation (M)|[4] Phospho (ST)|[13] Phospho (ST)	SYNE2_HUMAN	SYNE2_HUMAN	Nesprin-2 OS=Homo sapiens OX=9606 GN=SYNE2 PE=1 SV=3	FALSE	1.87464	NM_FT	N_FT	3.13206e-05	7.50913	1.1643e+07	1.078e+07	1.0033e+07	2.09612e+07	2.01863e+07	1.9696e+07	2.0926e+07	2.0281e+07	1.8094e+07	1.24195e+07	1.11076e+07	9.55046e+06	2.11795e+07	2.0292e+07	1.9696e+07	1.96043e+07	1.7993e+07	1.56566e+07	0	0	0	0	1	0	0	0	0
506	31.9795	2	672.505	1342.99	0.32191	239.753	16.27	QAESSEAPLVQK	[N-term] Carbamidomethyl (N-term)	SYNE2_HUMAN	SYNE2_HUMAN	Nesprin-2 OS=Homo sapiens OX=9606 GN=SYNE2 PE=1 SV=3	FALSE	1.42326	M_FT	NM_FT	0.00907592	11.9723	3.77504e+06	3.70159e+06	3.3515e+06	2.36556e+06	2.75637e+06	2.88868e+06	3.42714e+06	4.30723e+06	3.66682e+06	4.0268e+06	3.81408e+06	3.19031e+06	2.3902e+06	2.77081e+06	2.88868e+06	3.21067e+06	3.82131e+06	3.17287e+06	1	1	1	0	1	1	0	0	0
529	22.6589	2	756.42	1510.82	0.241182	159.662	2.51	MLDMSFKDAER	[N-term] Carbamidomethyl (N-term)|[1] Oxidation (M)|[4] Oxidation (M)|[5] Phospho (ST)	SYNE2_HUMAN	SYNE2_HUMAN	Nesprin-2 OS=Homo sapiens OX=9606 GN=SYNE2 PE=1 SV=3	FALSE	1.22135	N_FT	M_FT	0.0273699	9.43172	8.00946e+06	7.53009e+06	9.04236e+06	7.70875e+06	7.02303e+06	6.79495e+06	6.64253e+06	6.74725e+06	6.73707e+06	8.54362e+06	7.75892e+06	8.60746e+06	7.78906e+06	7.05981e+06	6.79495e+06	6.22297e+06	5.98607e+06	5.82953e+06	0	1	0	0	0	0	0	0	0
564	23.0202	3	691.773	2072.3	0.348914	168.399	6.89	NLAGECQNINKQYMMVK	[6] Carbamidomethyl (C)|[14] Oxidation (M)|[15] Oxidation (M)	SYNE2_HUMAN	SYNE2_HUMAN	Nesprin-2 OS=Homo sapiens OX=9606 GN=SYNE2 PE=1 SV=3	FALSE	1.39569	NM_FT	N_FT	0.00111649	7.75913	5.47992e+06	5.51881e+06	6.19187e+06	7.92917e+06	7.99032e+06	8.07318e+06	6.67388e+06	6.11966e+06	5.72039e+06	5.84539e+06	5.68652e+06	5.89407e+06	8.01177e+06	8.03216e+06	8.07318e+06	6.25234e+06	5.42927e+06	4.9498e+06	1	0	0	0	0	0	0	0	0
2402	22.9847	2	1037.02	2072.03	0.0780742	37.6815	---	NLAGECQNINKQYMMVK	[6] Carbamidomethyl (C)|[14] Oxidation (M)|[15] Oxidation (M)	SYNE2_HUMAN	SYNE2_HUMAN	Nesprin-2 OS=Homo sapiens OX=9606 GN=SYNE2 PE=1 SV=3	FALSE	2.13976	NM_FT	M_FT	0.00245661	22.9511	1.20817e+06	1.21461e+06	1.43153e+06	1.71406e+06	1.87987e+06	1.98557e+06	1.06315e+06	879780	664603	1.28874e+06	1.25152e+06	1.36268e+06	1.73191e+06	1.88972e+06	1.98557e+06	996002	780529	575076	0	0	0	0	0	0	0	0	0
644	20.5977	3	576.034	1725.08	0.375774	217.878	8.72	FRITSDFSSEEDR	[N-term] Carbamidomethyl (N-term)|[5] Phospho (ST)	SYNE2_HUMAN	SYNE2_HUMAN	Nesprin-2 OS=Homo sapiens OX=9606 GN=SYNE2 PE=1 SV=3	FALSE	1.89512	N_FT	NM_FT	0.00334477	19.0625	2.88017e+06	2.57026e+06	3.01872e+06	1.70797e+06	1.39447e+06	1.36648e+06	2.00738e+06	2.95728e+06	2.63091e+06	3.07225e+06	2.64837e+06	2.87354e+06	1.72577e+06	1.40178e+06	1.36648e+06	1.88059e+06	2.62366e+06	2.2765e+06	0	0	1	0	0	0	0	0	0
681	25.2945	2	893.47	1784.93	0.0404801	22.6794	6.79	FEHHSNILLTFENK	[N-term] Carbamidomethyl (N-term)	SYNE2_HUMAN	SYNE2_HUMAN	Nesprin-2 OS=Homo sapiens OX=9606 GN=SYNE2 PE=1 SV=3	FALSE	1.36403	N_FT	NM_FT	0.00491643	9.78729	2.96894e+06	2.68902e+06	3.24188e+06	2.00313e+06	2.41304e+06	2.10851e+06	2.94268e+06	2.85462e+06	2.85683e+06	3.16694e+06	2.77074e+06	3.08596e+06	2.024e+06	2.42567e+06	2.10851e+06	2.75682e+06	2.53258e+06	2.47199e+06	0	1	0	0	0	0	0	0	0
706	15.9283	4	857.977	3427.88	0.500272	145.963	4.94	SISDGHSWHVPDSPSCPEHHYKQMEGDR	[N-term] Carbamidomethyl (N-term)|[1] Phospho (ST)|[16] Carbamidomethyl (C)|[24] Oxidation (M)	SYNE2_HUMAN	SYNE2_HUMAN	Nesprin-2 OS=Homo sapiens OX=9606 GN=SYNE2 PE=1 SV=3	TRUE	2.47558	N_FT	M_FT	7.58915e-06	9.15906	4.86503e+06	5.28971e+06	4.93247e+06	3.19599e+06	3.45389e+06	3.26204e+06	2.09824e+06	2.17494e+06	1.82124e+06	5.18949e+06	5.45046e+06	4.69525e+06	3.22928e+06	3.47197e+06	3.26204e+06	1.96571e+06	1.92958e+06	1.5759e+06	0	0	0	0	0	0	1	0	0
747	23.5366	2	852.931	1703.85	0.142611	83.7066	7.74	ADAYTVELENAESR	[N-term] Carbamidomethyl (N-term)|[13] Phospho (ST)	SYNE2_HUMAN	SYNE2_HUMAN	Nesprin-2 OS=Homo sapiens OX=9606 GN=SYNE2 PE=1 SV=3	TRUE	1.53784	N_FT	NM_FT	0.0019761	10.3764	2.37834e+06	2.18172e+06	2.47238e+06	1.61359e+06	1.61766e+06	1.34169e+06	1.73725e+06	1.79049e+06	1.54015e+06	2.53696e+06	2.24802e+06	2.35347e+06	1.6304e+06	1.62613e+06	1.34169e+06	1.62752e+06	1.58849e+06	1.33268e+06	1	0	0	0	0	0	0	0	0
751	24.3936	2	863.047	1724.08	0.432103	250.691	8.15	DCMEEINLFSENK	[2] Carbamidomethyl (C)|[3] Oxidation (M)|[10] Phospho (ST)	SYNE2_HUMAN	SYNE2_HUMAN	Nesprin-2 OS=Homo sapiens OX=9606 GN=SYNE2 PE=1 SV=3	FALSE	1.75219	N_FT	NM_FT	0.00156034	15.75	3.29196e+06	3.15487e+06	3.5773e+06	1.76545e+06	1.88768e+06	2.06778e+06	1.66073e+06	2.25084e+06	2.16617e+06	3.51151e+06	3.25074e+06	3.40525e+06	1.78384e+06	1.89756e+06	2.06778e+06	1.55583e+06	1.99691e+06	1.87437e+06	0	0	0	1	0	0	0	0	0
754	20.4484	2	835.945	1669.88	0.0697488	41.7706	12.8	AGLDYNRSYQNEIK		SYNE2_HUMAN	SYNE2_HUMAN	Nesprin-2 OS=Homo sapiens OX=9606 GN=SYNE2 PE=1 SV=3	FALSE	1.20922	M_FT	N_FT	0.0805544	10.6199	1.85089e+06	1.86036e+06	2.15338e+06	1.73041e+06	2.06393e+06	2.11603e+06	2.37648e+06	2.5561e+06	2.15905e+06	1.97433e+06	1.9169e+06	2.04981e+06	1.74844e+06	2.07474e+06	2.11603e+06	2.22638e+06	2.26774e+06	1.8682e+06	0	2	0	0	0	0	0	1	0
1034	33.3888	2	836.129	1670.24	0.438171	262.408	5.65	AGLDYNRSYQNEIK		SYNE2_HUMAN	SYNE2_HUMAN	Nesprin-2 OS=Homo sapiens OX=9606 GN=SYNE2 PE=1 SV=3	FALSE	4.54398	M_FT	NM_FT	3.03491e-06	12.0511	1.46394e+06	1.65861e+06	1.55398e+06	1.16917e+06	1.31186e+06	1.06427e+06	4.94375e+06	6.11459e+06	5.05144e+06	1.56157e+06	1.70902e+06	1.47924e+06	1.18135e+06	1.31873e+06	1.06427e+06	4.63149e+06	5.42478e+06	4.37097e+06	0	0	0	0	0	0	0	1	0
754	20.4484	2	835.945	1669.88	-0.0128512	-7.69581	23.41	LLENVTQEQNELLK		SYNE2_HUMAN	SYNE2_HUMAN	Nesprin-2 OS=Homo sapiens OX=9606 GN=SYNE2 PE=1 SV=3	FALSE	1.20922	M_FT	N_FT	0.0805544	10.6199	1.85089e+06	1.86036e+06	2.15338e+06	1.73041e+06	2.06393e+06	2.11603e+06	2.37648e+06	2.5561e+06	2.15905e+06	1.97433e+06	1.9169e+06	2.04981e+06	1.74844e+06	2.07474e+06	2.11603e+06	2.22638e+06	2.26774e+06	1.8682e+06	0	1	0	0	1	0	1	1	1
794	23.8678	2	707.869	1413.72	0.0126317	8.93517	15.73	LPAVTSEEGGVAER		SYNE2_HUMAN	SYNE2_HUMAN	Nesprin-2 OS=Homo sapiens OX=9606 GN=SYNE2 PE=1 SV=3	FALSE	1.05549	N_FT	NM_FT	0.482165	7.08092	2.76076e+06	3.16002e+06	3.0871e+06	2.96163e+06	2.75478e+06	2.81793e+06	2.8357e+06	2.82613e+06	3.01589e+06	2.94488e+06	3.25605e+06	2.93862e+06	2.99248e+06	2.7692e+06	2.81793e+06	2.65659e+06	2.5073e+06	2.60962e+06	0	0	0	0	0	0	1	0	0
946	15.2082	3	1171.44	3511.31	0.585681	166.826	8.12	ETILWAKNLLGELNPSIPLLPDDILSQIR	[2] Phospho (ST)|[16] Phospho (ST)|[26] Phospho (ST)	SYNE2_HUMAN	SYNE2_HUMAN	Nesprin-2 OS=Homo sapiens OX=9606 GN=SYNE2 PE=1 SV=3	FALSE	1.4665	M_FT	NM_FT	0.00229958	10.3165	1.66595e+06	1.86513e+06	1.91809e+06	1.47751e+06	1.70503e+06	1.4022e+06	2.17491e+06	2.22016e+06	2.32845e+06	1.77705e+06	1.92181e+06	1.82584e+06	1.4929e+06	1.71395e+06	1.4022e+06	2.03753e+06	1.96969e+06	2.01479e+06	0	1	0	0	0	0	0	0	0
1003	19.164	3	646.061	1935.16	0.285499	147.554	5.77	IYDQLYDEVNMMTIR	[11] Oxidation (M)|[12] Oxidation (M)	SYNE2_HUMAN	SYNE2_HUMAN	Nesprin-2 OS=Homo sapiens OX=9606 GN=SYNE2 PE=1 SV=3	FALSE	1.15472	M_FT	N_FT	0.493854	14.659	3.37696e+06	3.92905e+06	4.2576e+06	4.40508e+06	4.53743e+06	3.53425e+06	3.70035e+06	4.88261e+06	4.76982e+06	3.60218e+06	4.04845e+06	4.05283e+06	4.45097e+06	4.56119e+06	3.53425e+06	3.46663e+06	4.33179e+06	4.12729e+06	0	0	0	0	0	0	0	0	1
1010	18.7947	3	720.049	2157.13	1.11808	518.59	12.54	EDLDQAKTQIGMTESLLK	[N-term] Carbamidomethyl (N-term)|[8] Phospho (ST)	SYNE2_HUMAN	SYNE2_HUMAN	Nesprin-2 OS=Homo sapiens OX=9606 GN=SYNE2 PE=1 SV=3	FALSE	1.46311	M_FT	N_FT	0.00115654	9.6632	2.08635e+06	2.2084e+06	2.30166e+06	2.41124e+06	2.16378e+06	2.28794e+06	2.8652e+06	3.33168e+06	3.45442e+06	2.22549e+06	2.27551e+06	2.19097e+06	2.43636e+06	2.17511e+06	2.28794e+06	2.68423e+06	2.95582e+06	2.98908e+06	0	0	0	0	0	0	0	0	1
2310	18.831	2	1079.42	2156.82	0.813198	377.178	---	EDLDQAKTQIGMTESLLK	[N-term] Carbamidomethyl (N-term)|[8] Phospho (ST)	SYNE2_HUMAN	SYNE2_HUMAN	Nesprin-2 OS=Homo sapiens OX=9606 GN=SYNE2 PE=1 SV=3	FALSE	1.3504	M_FT	NM_FT	0.248964	23.7112	707747	523771	818663	623360	612485	699576	1.06651e+06	654964	892105	754948	539688	779289	629853	615692	699576	999151	581075	771931	0	0	0	0	0	0	0	0	0
1013	20.5247	2	516.865	1031.72	0.128399	124.468	11.38	EKLAHGHLK		SYNE2_HUMAN	SYNE2_HUMAN	Nesprin-2 OS=Homo sapiens OX=9606 GN=SYNE2 PE=1 SV=3	FALSE	1.05751	N_FT	NM_FT	0.839875	14.5414	1.48262e+06	1.6354e+06	1.84872e+06	1.51391e+06	1.60205e+06	1.58067e+06	1.37617e+06	1.67952e+06	1.84443e+06	1.5815e+06	1.6851e+06	1.75981e+06	1.52968e+06	1.61044e+06	1.58067e+06	1.28925e+06	1.49004e+06	1.59597e+06	0	0	0	0	1	0	0	0	0
1039	31.8935	2	764.075	1526.14	0.558109	365.834	10.73	ESLMVLNSSEGK	[N-term] Carbamidomethyl (N-term)|[2] Phospho (ST)|[4] Oxidation (M)|[8] Phospho (ST)	SYNE2_HUMAN	SYNE2_HUMAN	Nesprin-2 OS=Homo sapiens OX=9606 GN=SYNE2 PE=1 SV=3	FALSE	2.08017	N_FT	M_FT	7.4698e-05	9.40632	2.07047e+06	2.31951e+06	2.31111e+06	1.51895e+06	1.46023e+06	1.74083e+06	1.00191e+06	1.15429e+06	1.06521e+06	2.20855e+06	2.39e+06	2.19995e+06	1.53478e+06	1.46787e+06	1.74083e+06	938626	1.02407e+06	921720	0	1	0	0	0	0	0	0	0
1046	18.6136	2	607.901	1213.79	0.174568	143.842	23.74	NKEGEIHLMK	[9] Oxidation (M)	SYNE2_HUMAN	SYNE2_HUMAN	Nesprin-2 OS=Homo sapiens OX=9606 GN=SYNE2 PE=1 SV=3	FALSE	1.07388	NM_FT	M_FT	0.43685	8.77785	1.30331e+06	1.2485e+06	1.18773e+06	1.22171e+06	1.41474e+06	1.21724e+06	1.14077e+06	1.24681e+06	1.201e+06	1.39023e+06	1.28644e+06	1.13061e+06	1.23444e+06	1.42215e+06	1.21724e+06	1.06871e+06	1.10615e+06	1.03921e+06	1	0	1	0	2	1	1	1	1
1088	17.5676	3	462.611	1384.81	0.169963	122.749	25.14	ELQTMKADLTR	[4] Phospho (ST)	SYNE2_HUMAN	SYNE2_HUMAN	Nesprin-2 OS=Homo sapiens OX=9606 GN=SYNE2 PE=1 SV=3	FALSE	2.38362	M_FT	NM_FT	1.06961e-05	8.18644	879222	886040	905538	650970	745967	647760	1.47574e+06	1.68218e+06	1.71586e+06	937859	912966	861986	657751	749873	647760	1.38253e+06	1.4924e+06	1.48472e+06	2	1	1	0	1	0	2	2	0
1091	33.7888	3	924.07	2769.19	1.11636	403.298	12.03	ATVEFSTDMSVELPENYNQNIK	[6] Phospho (ST)|[7] Phospho (ST)|[10] Phospho (ST)	SYNE2_HUMAN	SYNE2_HUMAN	Nesprin-2 OS=Homo sapiens OX=9606 GN=SYNE2 PE=1 SV=3	FALSE	1.63657	M_FT	N_FT	0.149394	30.6957	7.21229e+06	6.12984e+06	3.86866e+06	8.78478e+06	7.13717e+06	6.9892e+06	1.25169e+07	8.80857e+06	6.84122e+06	7.69329e+06	6.31612e+06	3.68259e+06	8.87629e+06	7.17454e+06	6.9892e+06	1.17263e+07	7.81484e+06	5.91965e+06	0	0	0	0	0	1	0	0	0
1118	21.5786	2	678.922	1355.83	0.48707	359.37	2.89	ECFESSETK	[2] Carbamidomethyl (C)|[5] Phospho (ST)|[6] Phospho (ST)|[8] Phospho (ST)	SYNE2_HUMAN	SYNE2_HUMAN	Nesprin-2 OS=Homo sapiens OX=9606 GN=SYNE2 PE=1 SV=3	FALSE	1.39317	N_FT	M_FT	0.0280585	13.9709	1.24762e+06	1.54032e+06	1.64632e+06	1.02303e+06	1.24075e+06	1.01759e+06	1.03629e+06	971259	1.1753e+06	1.33083e+06	1.58713e+06	1.56714e+06	1.03369e+06	1.24724e+06	1.01759e+06	970834	861687	1.01698e+06	0	0	0	0	1	0	0	0	0
1182	21.695	2	939.983	1877.95	0.0088237	4.6986	3.76	LPLSDVAVKTLQNMNR	[10] Phospho (ST)	SYNE2_HUMAN	SYNE2_HUMAN	Nesprin-2 OS=Homo sapiens OX=9606 GN=SYNE2 PE=1 SV=3	FALSE	1.48186	N_FT	M_FT	0.00161394	11.8385	2.38099e+06	2.54369e+06	2.55335e+06	2.10684e+06	2.18093e+06	2.17705e+06	1.48137e+06	1.6854e+06	1.8796e+06	2.53978e+06	2.62099e+06	2.43055e+06	2.12879e+06	2.19235e+06	2.17705e+06	1.3878e+06	1.49526e+06	1.62641e+06	0	0	0	1	0	0	0	0	0
1195	17.8793	3	623.395	1867.16	-0.524705	-280.938	7.51	QREENSSEASDVETK	[10] Phospho (ST)|[14] Phospho (ST)	SYNE2_HUMAN	SYNE2_HUMAN	Nesprin-2 OS=Homo sapiens OX=9606 GN=SYNE2 PE=1 SV=3	TRUE	1.88469	M_FT	NM_FT	1.95075e-05	7.42266	1.44066e+06	1.47712e+06	1.55765e+06	1.10743e+06	1.03323e+06	1.05325e+06	1.9829e+06	1.87079e+06	2.16584e+06	1.53674e+06	1.52201e+06	1.48274e+06	1.11897e+06	1.03864e+06	1.05325e+06	1.85766e+06	1.65974e+06	1.87409e+06	0	0	0	0	0	0	1	0	0
1199	15.4166	2	502.364	1002.71	0.0977932	97.5381	24.25	LMLIELKK	[2] Oxidation (M)	SYNE2_HUMAN	SYNE2_HUMAN	Nesprin-2 OS=Homo sapiens OX=9606 GN=SYNE2 PE=1 SV=3	FALSE	1.46933	NM_FT	N_FT	0.0140496	14.253	529232	618812	640759	801401	988467	838479	525471	623463	700832	564527	637617	609942	809750	993643	838479	492281	553128	606424	0	0	0	1	0	0	1	0	0
1267	31.191	2	816.132	1630.25	-0.484251	-296.953	4.68	HLQEMANSLPHFK	[8] Phospho (ST)	SYNE2_HUMAN	SYNE2_HUMAN	Nesprin-2 OS=Homo sapiens OX=9606 GN=SYNE2 PE=1 SV=3	FALSE	1.73869	M_FT	N_FT	8.54771e-05	8.93733	6.32492e+06	6.53174e+06	6.94624e+06	1.03762e+07	1.01571e+07	8.76674e+06	1.16071e+07	1.11848e+07	1.16392e+07	6.74673e+06	6.73024e+06	6.61216e+06	1.04843e+07	1.02103e+07	8.76674e+06	1.08739e+07	9.923e+06	1.00713e+07	0	0	0	0	1	0	0	0	0
2274	31.3148	3	544.43	1630.27	-0.463152	-284.014	---	HLQEMANSLPHFK	[8] Phospho (ST)	SYNE2_HUMAN	SYNE2_HUMAN	Nesprin-2 OS=Homo sapiens OX=9606 GN=SYNE2 PE=1 SV=3	FALSE	1.74422	M_FT	N_FT	0.00536277	15.0342	1.89968e+06	2.21585e+06	1.64059e+06	2.53593e+06	2.76997e+06	3.01406e+06	2.98578e+06	3.92139e+06	3.13277e+06	2.02637e+06	2.28318e+06	1.56168e+06	2.56235e+06	2.78447e+06	3.01406e+06	2.79719e+06	3.479e+06	2.71076e+06	0	0	0	0	0	0	0	0	0
1299	23.7941	4	738.474	2949.87	-0.491137	-166.467	6.32	ASLAQFEQKWTMLITQLPDIQEK	[N-term] Carbamidomethyl (N-term)|[2] Phospho (ST)|[11] Phospho (ST)|[12] Oxidation (M)	SYNE2_HUMAN	SYNE2_HUMAN	Nesprin-2 OS=Homo sapiens OX=9606 GN=SYNE2 PE=1 SV=3	FALSE	1.37271	M_FT	N_FT	0.00595435	9.22261	1.26476e+06	1.35998e+06	1.39184e+06	1.66726e+06	1.55866e+06	1.44358e+06	1.65518e+06	1.86839e+06	1.99003e+06	1.34911e+06	1.40131e+06	1.3249e+06	1.68463e+06	1.56683e+06	1.44358e+06	1.55063e+06	1.65761e+06	1.72195e+06	0	0	0	0	0	0	0	0	1
1350	31.9355	2	987.603	1973.19	0.407828	206.727	3.33	SFYPMLRYTNGPPPT	[N-term] Carbamidomethyl (N-term)|[1] Phospho (ST)|[5] Oxidation (M)|[15] Phospho (ST)	SYNE2_HUMAN	SYNE2_HUMAN	Nesprin-2 OS=Homo sapiens OX=9606 GN=SYNE2 PE=1 SV=3	TRUE	1.27099	M_FT	NM_FT	0.00053367	5.48243	1.55702e+06	1.63044e+06	1.52238e+06	1.27607e+06	1.30272e+06	1.26303e+06	1.56119e+06	1.72906e+06	1.59265e+06	1.66086e+06	1.67998e+06	1.44916e+06	1.28936e+06	1.30954e+06	1.26303e+06	1.46259e+06	1.534e+06	1.37811e+06	0	0	0	0	0	0	0	1	0
1408	16.7354	3	538.673	1613	0.0942749	58.4505	---	KFILLLEFHYYK		SYNE2_HUMAN	SYNE2_HUMAN	Nesprin-2 OS=Homo sapiens OX=9606 GN=SYNE2 PE=1 SV=3	FALSE	2.09387	M_FT	N_FT	0.00220315	24.832	1.27699e+06	1.32466e+06	1.95243e+06	2.36756e+06	2.77266e+06	2.4535e+06	3.03665e+06	3.04695e+06	3.45205e+06	1.36216e+06	1.36492e+06	1.85853e+06	2.39223e+06	2.78718e+06	2.4535e+06	2.84485e+06	2.70321e+06	2.98703e+06	0	0	0	0	0	0	0	0	0
1490	16.6182	4	404.233	1612.9	-1.08889e-05	-0.0067511	---	KFILLLEFHYYK		SYNE2_HUMAN	SYNE2_HUMAN	Nesprin-2 OS=Homo sapiens OX=9606 GN=SYNE2 PE=1 SV=3	FALSE	1.52252	M_FT	N_FT	0.00597873	14.4584	966160	1.21419e+06	1.28377e+06	1.44125e+06	1.70837e+06	1.64771e+06	1.70456e+06	1.86356e+06	1.70609e+06	1.0306e+06	1.25108e+06	1.22203e+06	1.45627e+06	1.71732e+06	1.64771e+06	1.5969e+06	1.65332e+06	1.47626e+06	0	0	0	0	0	0	0	0	0
1544	16.9708	2	807.462	1612.91	0.00809009	5.01586	10.66	KFILLLEFHYYK		SYNE2_HUMAN	SYNE2_HUMAN	Nesprin-2 OS=Homo sapiens OX=9606 GN=SYNE2 PE=1 SV=3	FALSE	1.19999	NM_FT	M_FT	0.104908	12.2555	2.86768e+06	2.50208e+06	3.11155e+06	3.53457e+06	3.41757e+06	3.20857e+06	3.08165e+06	2.42968e+06	2.95604e+06	3.05893e+06	2.57811e+06	2.9619e+06	3.57139e+06	3.43547e+06	3.20857e+06	2.88701e+06	2.15557e+06	2.55783e+06	1	0	0	0	0	0	0	0	0
1486	55.4447	2	583.375	1164.73	0.361271	310.271	7.41	SDNQPSTEK	[1] Phospho (ST)|[6] Phospho (ST)	SYNE2_HUMAN	SYNE2_HUMAN	Nesprin-2 OS=Homo sapiens OX=9606 GN=SYNE2 PE=1 SV=3	TRUE	2.11814	M_FT	NM_FT	0.0134707	29.7203	318209	402979	295474	196119	149924	160632	410527	235352	427329	339431	415225	281263	198162	150709	160632	384597	208801	369764	0	0	0	1	0	0	0	0	0
1656	27.6437	2	824.998	1647.98	0.251053	152.363	8.45	FLTDTSHLLSAVK	[N-term] Carbamidomethyl (N-term)|[5] Phospho (ST)|[10] Phospho (ST)	SYNE2_HUMAN	SYNE2_HUMAN	Nesprin-2 OS=Homo sapiens OX=9606 GN=SYNE2 PE=1 SV=3	FALSE	1.19566	N_FT	M_FT	0.119727	14.0692	3.27363e+06	3.57616e+06	2.69518e+06	2.89025e+06	3.0765e+06	3.08349e+06	2.57624e+06	2.68757e+06	2.71917e+06	3.49195e+06	3.68483e+06	2.56555e+06	2.92036e+06	3.09261e+06	3.08349e+06	2.41352e+06	2.38437e+06	2.35287e+06	1	0	0	0	0	0	0	0	0
1761	27.3641	3	816.276	2445.81	-0.203299	-83.1147	5.09	QSYLTLESGAVPLLEDTASR	[N-term] Carbamidomethyl (N-term)|[2] Phospho (ST)|[5] Phospho (ST)|[8] Phospho (ST)	SYNE2_HUMAN	SYNE2_HUMAN	Nesprin-2 OS=Homo sapiens OX=9606 GN=SYNE2 PE=1 SV=3	TRUE	1.71037	N_FT	M_FT	0.0104143	20.4772	1.9786e+06	1.94019e+06	1.86867e+06	1.58343e+06	1.96279e+06	1.30324e+06	967970	1.29252e+06	1.12326e+06	2.11056e+06	1.99915e+06	1.77879e+06	1.59993e+06	1.97306e+06	1.30324e+06	906830	1.14671e+06	971950	0	0	0	0	1	0	0	0	0
2120	27.9375	3	1111.87	3332.58	0.101543	30.4708	4.19	TSMQSVLQEWKIYDQLYDEVNMMTIR	[3] Oxidation (M)|[22] Oxidation (M)|[24] Phospho (ST)	SYNE2_HUMAN	SYNE2_HUMAN	Nesprin-2 OS=Homo sapiens OX=9606 GN=SYNE2 PE=1 SV=3	FALSE	1.3621	M_FT	N_FT	0.0500579	14.8624	1.45409e+06	1.58268e+06	1.1746e+06	1.56924e+06	1.67039e+06	1.35063e+06	1.81106e+06	2.13872e+06	1.78654e+06	1.55107e+06	1.63077e+06	1.11811e+06	1.58559e+06	1.67914e+06	1.35063e+06	1.69667e+06	1.89744e+06	1.54588e+06	1	0	0	0	0	0	0	0	0
2204	12.9233	2	468.305	934.596	0.0472087	50.515	11.27	KFIASIEK		SYNE2_HUMAN	SYNE2_HUMAN	Nesprin-2 OS=Homo sapiens OX=9606 GN=SYNE2 PE=1 SV=3	TRUE	2.02936	M_FT	NM_FT	0.00100121	15.1947	481963	626264	643554	386952	350699	419427	708635	787385	852104	514106	645295	612602	390983	352536	419427	663876	698557	737319	0	1	0	1	0	0	0	0	0
2222	29.3428	4	833.595	3330.35	0.0171478	5.14896	8.43	CASEIHMTLQPTAGGTSKNEGTITTSENR	[1] Carbamidomethyl (C)|[17] Phospho (ST)|[22] Phospho (ST)|[24] Phospho (ST)	SYNE2_HUMAN	SYNE2_HUMAN	Nesprin-2 OS=Homo sapiens OX=9606 GN=SYNE2 PE=1 SV=3	FALSE	1.16675	N_FT	M_FT	0.589048	24.2207	1.24774e+06	2.04308e+06	1.63531e+06	1.42419e+06	1.52031e+06	1.65641e+06	1.36757e+06	1.30666e+06	1.54788e+06	1.33095e+06	2.10517e+06	1.55666e+06	1.43902e+06	1.52827e+06	1.65641e+06	1.28119e+06	1.15925e+06	1.33937e+06	0	0	0	0	0	0	0	0	1
2389	34.7381	3	837.103	2508.29	0.193495	77.1483	8.08	VQMMLQEKHSEDQHPTILK	[N-term] Carbamidomethyl (N-term)|[10] Phospho (ST)|[16] Phospho (ST)	SYNE2_HUMAN	SYNE2_HUMAN	Nesprin-2 OS=Homo sapiens OX=9606 GN=SYNE2 PE=1 SV=3	FALSE	1.82004	M_FT	NM_FT	0.00772597	21.368	826834	816815	702908	591411	596059	398160	872455	1.0677e+06	945758	881977	841637	669101	597572	599180	398160	817348	947247	818357	0	1	0	0	0	0	0	0	0
2413	31.482	2	974.097	1946.18	0.400375	205.766	13.8	SDNQPSTEKAMEPTMK	[N-term] Carbamidomethyl (N-term)|[11] Oxidation (M)|[14] Phospho (ST)	SYNE2_HUMAN	SYNE2_HUMAN	Nesprin-2 OS=Homo sapiens OX=9606 GN=SYNE2 PE=1 SV=3	FALSE	2.98997	NM_FT	M_FT	0.000957314	30.7847	523682	840376	497091	1.17611e+06	1.52189e+06	1.27322e+06	450686	459197	418296	558608	865914	473183	1.18836e+06	1.52986e+06	1.27322e+06	422219	407393	361948	1	1	0	2	2	0	0	0	0
2419	11.4385	2	479.836	957.657	0.132584	138.465	13.89	KGDVDGLVR		SYNE2_HUMAN	SYNE2_HUMAN	Nesprin-2 OS=Homo sapiens OX=9606 GN=SYNE2 PE=1 SV=3	FALSE	1.42496	N_FT	NM_FT	0.000553804	6.6846	410445	376909	408262	271658	294273	273121	344286	307150	307412	437819	388363	388626	274487	295814	273121	322540	272499	266001	1	0	0	0	0	0	0	0	0
2470	25.8298	2	965.982	1929.95	0.0315857	16.3664	3.11	METVLGQSMSSLPLSYR	[1] Oxidation (M)|[9] Oxidation (M)	SYNE2_HUMAN	SYNE2_HUMAN	Nesprin-2 OS=Homo sapiens OX=9606 GN=SYNE2 PE=1 SV=3	TRUE	1.41455	NM_FT	M_FT	0.0963877	19.9955	564612	587445	800579	1.01012e+06	749120	832865	525729	730132	576596	602267	605296	762075	1.02064e+06	753043	832865	492523	647763	498923	0	0	0	1	0	0	0	0	0
2488	12.0589	2	424.303	846.592	0.228518	270	15.18	AHVTDPK	[4] Phospho (ST)	SYNE2_HUMAN	SYNE2_HUMAN	Nesprin-2 OS=Homo sapiens OX=9606 GN=SYNE2 PE=1 SV=3	FALSE	1.34724	N_FT	NM_FT	0.0972492	19.712	355146	431292	436174	279763	370148	257580	341046	365531	437676	378831	444399	415196	282677	372087	257580	319504	324294	378717	0	1	0	0	0	0	0	0	0
2494	20.7443	2	675.259	1348.5	-0.0204934	-15.1969	6.72	DKGSNTFQCR	[N-term] Carbamidomethyl (N-term)|[4] Phospho (ST)|[9] Carbamidomethyl (C)	SYNE2_HUMAN	SYNE2_HUMAN	Nesprin-2 OS=Homo sapiens OX=9606 GN=SYNE2 PE=1 SV=3	FALSE	2.74314	N_FT	M_FT	0.01972	41.3414	103950	138615	211426	99607	179447	143168	43374.8	40670.4	81455.5	110882	142827	201258	100645	180387	143168	40635.1	36082.2	70482.8	0	0	0	1	0	0	0	0	0
2511	19.6197	3	734.455	2200.34	-0.454724	-206.618	5.29	CASEIHMTLQPTAGGTSK	[N-term] Carbamidomethyl (N-term)|[1] Carbamidomethyl (C)|[3] Phospho (ST)|[7] Oxidation (M)|[8] Phospho (ST)|[17] Phospho (ST)	SYNE2_HUMAN	SYNE2_HUMAN	Nesprin-2 OS=Homo sapiens OX=9606 GN=SYNE2 PE=1 SV=3	FALSE	1.29312	NM_FT	M_FT	0.00442408	7.40692	1.04972e+06	1.07172e+06	987269	1.01431e+06	1.14938e+06	1.09539e+06	911043	794724	814560	1.11973e+06	1.10428e+06	939786	1.02487e+06	1.1554e+06	1.09539e+06	853499	705068	704832	0	0	1	0	0	0	0	0	0
2661	22.5503	3	1083.09	3246.25	-0.113668	-35.014	9.1	SIQNVPESSGAVETVPAFQEITSMKER	[N-term] Carbamidomethyl (N-term)|[8] Phospho (ST)|[9] Phospho (ST)|[14] Phospho (ST)|[24] Oxidation (M)	SYNE2_HUMAN	SYNE2_HUMAN	Nesprin-2 OS=Homo sapiens OX=9606 GN=SYNE2 PE=1 SV=3	TRUE	1.82563	N_FT	NM_FT	0.00307206	18.5125	700688	662008	714752	342942	450898	344093	380637	474681	330542	747418	682126	680376	346515	453259	344093	356595	421130	286015	0	0	0	0	1	0	0	0	0
2771	34.646	3	905.66	2713.96	-0.331506	-122.134	5.77	SILTTLIQKEESVISLQASYMGK	[4] Phospho (ST)|[5] Phospho (ST)|[21] Oxidation (M)	SYNE2_HUMAN	SYNE2_HUMAN	Nesprin-2 OS=Homo sapiens OX=9606 GN=SYNE2 PE=1 SV=3	FALSE	6.77153	M_FT	NM_FT	0.000401181	30.581	1.05799e+06	942136	559427	847458	710111	521565	5.60483e+06	5.21947e+06	3.25463e+06	1.12855e+06	970767	532521	856287	713829	521565	5.25081e+06	4.63064e+06	2.8162e+06	0	0	0	0	0	1	0	0	0
2896	10.9015	2	667.481	1332.95	0.479861	360.13	9.21	TFDDSFKEK	[N-term] Carbamidomethyl (N-term)|[1] Phospho (ST)|[5] Phospho (ST)	SYNE2_HUMAN	SYNE2_HUMAN	Nesprin-2 OS=Homo sapiens OX=9606 GN=SYNE2 PE=1 SV=3	FALSE	1.08086	M_FT	N_FT	0.769819	25.9898	312455	360023	309308	237446	341388	406756	346230	380421	334526	333293	370963	294431	239920	343175	406756	324361	337504	289462	0	0	0	1	0	0	0	0	0
2898	21.4641	3	902.523	2704.55	0.219046	80.9983	9.33	TQIGMTESLLKALSPSDSLEIFTK	[5] Oxidation (M)|[14] Phospho (ST)	SYNE2_HUMAN	SYNE2_HUMAN	Nesprin-2 OS=Homo sapiens OX=9606 GN=SYNE2 PE=1 SV=3	TRUE	1.11343	M_FT	NM_FT	0.490464	16.3863	653688	543144	636757	691834	498253	585084	664127	684911	627488	697283	559649	606131	699041	500861	585084	622179	607644	542960	0	0	0	1	0	0	0	0	0
2913	19.0146	2	683.919	1365.82	0.179466	131.415	8.76	ESLMVLNSSEGK	[N-term] Carbamidomethyl (N-term)|[4] Oxidation (M)	SYNE2_HUMAN	SYNE2_HUMAN	Nesprin-2 OS=Homo sapiens OX=9606 GN=SYNE2 PE=1 SV=3	TRUE	1.81604	N_FT	M_FT	0.00102872	14.4558	1.03666e+06	900248	983800	857204	770023	878531	580636	446610	581042	1.1058e+06	927605	936484	866133	774055	878531	543961	396227	502771	1	0	0	0	0	0	0	0	0
3041	15.4567	3	585.781	1754.32	-0.567721	-323.508	6.82	ALVSNLISTKEELMK	[8] Phospho (ST)	SYNE2_HUMAN	SYNE2_HUMAN	Nesprin-2 OS=Homo sapiens OX=9606 GN=SYNE2 PE=1 SV=3	TRUE	1.12075	NM_FT	M_FT	0.455142	14.9065	302407	325720	400233	340586	373445	365822	310077	294143	359287	322575	335618	380984	344134	375400	365822	290491	260960	310888	0	0	0	0	1	0	0	0	0
3273	16.8161	2	612.342	1222.67	0.186987	152.956	11.93	MEEYSDLLK	[1] Oxidation (M)|[5] Phospho (ST)	SYNE2_HUMAN	SYNE2_HUMAN	Nesprin-2 OS=Homo sapiens OX=9606 GN=SYNE2 PE=1 SV=3	FALSE	1.40513	N_FT	M_FT	0.0086928	9.45294	1.37529e+06	1.13987e+06	1.29986e+06	1.13408e+06	997529	995557	815731	944046	955290	1.46701e+06	1.17451e+06	1.23734e+06	1.14589e+06	1.00275e+06	995557	764207	837545	826605	0	0	0	0	1	0	0	0	0
3374	13.4901	2	513.793	1025.57	0.0389311	37.9618	13.66	LHQLQMEK		SYNE2_HUMAN	SYNE2_HUMAN	Nesprin-2 OS=Homo sapiens OX=9606 GN=SYNE2 PE=1 SV=3	FALSE	1.47379	NM_FT	N_FT	0.134223	26.0099	201058	252484	327017	341437	459414	349528	182782	292217	306785	214467	260157	311289	344994	461820	349528	171237	259251	265459	0	0	0	0	0	1	1	0	0
3411	36.9147	2	1079.09	2156.17	0.167155	77.5297	5.45	EDLDQAKTQIGMTESLLK	[N-term] Carbamidomethyl (N-term)|[15] Phospho (ST)	SYNE2_HUMAN	SYNE2_HUMAN	Nesprin-2 OS=Homo sapiens OX=9606 GN=SYNE2 PE=1 SV=3	FALSE	2.25827	N_FT	M_FT	0.0739378	47.6744	635040	491159	240136	521770	406719	370431	312507	151959	140570	677392	506085	228587	527205	408849	370431	292769	134816	121634	0	1	0	0	0	0	0	0	0
4043	39.2217	3	991.397	2971.17	-0.160627	-54.0588	7.2	SIMTYVAQFLQYSKDAPGTGEEAQGK	[N-term] Carbamidomethyl (N-term)|[3] Oxidation (M)|[13] Phospho (ST)	SYNE2_HUMAN	SYNE2_HUMAN	Nesprin-2 OS=Homo sapiens OX=9606 GN=SYNE2 PE=1 SV=3	FALSE	1.57101	N_FT	NM_FT	0.204716	32.7686	440175	458950	235517	230067	194916	297255	346250	283285	293023	469531	472897	224189	232464	195937	297255	324380	251326	253550	0	0	0	0	0	1	0	0	0
4076	32.0247	4	657.567	2626.24	-0.0428414	-16.3126	11.34	AGNQSMIALTTDLQATKHGFSVLK	[5] Phospho (ST)|[6] Oxidation (M)	SYNE2_HUMAN	SYNE2_HUMAN	Nesprin-2 OS=Homo sapiens OX=9606 GN=SYNE2 PE=1 SV=3	FALSE	3.14268	N_FT	M_FT	0.00101649	25.1749	476188	481372	596805	238431	320617	221538	211004	130567	153027	507946	496001	568101	240915	322296	221538	197676	115837	132413	0	0	1	0	0	0	0	0	0
4076	32.0247	4	657.567	2626.24	-0.0428414	-16.3126	13.62	AGNQSMIALTTDLQATKHGFSVLK	[6] Oxidation (M)|[11] Phospho (ST)	SYNE2_HUMAN	SYNE2_HUMAN	Nesprin-2 OS=Homo sapiens OX=9606 GN=SYNE2 PE=1 SV=3	FALSE	3.14268	N_FT	M_FT	0.00101649	25.1749	476188	481372	596805	238431	320617	221538	211004	130567	153027	507946	496001	568101	240915	322296	221538	197676	115837	132413	0	1	1	0	0	0	0	0	0
4184	13.4901	2	574.804	1147.59	0.165146	143.927	12.07	DSAVEMAMSK	[2] Phospho (ST)	SYNE2_HUMAN	SYNE2_HUMAN	Nesprin-2 OS=Homo sapiens OX=9606 GN=SYNE2 PE=1 SV=3	FALSE	1.68197	NM_FT	M_FT	0.000108406	8.44184	237188	221021	210911	335745	356437	346646	186138	218889	212598	253007	227738	200767	339242	358304	346646	174381	194196	183959	0	0	0	0	1	0	0	0	0
4799	14.6236	3	501.616	1501.83	0.264963	176.458	---	SVKQNTSSVGQK	[1] Phospho (ST)|[7] Phospho (ST)|[8] Phospho (ST)	SYNE2_HUMAN	SYNE2_HUMAN	Nesprin-2 OS=Homo sapiens OX=9606 GN=SYNE2 PE=1 SV=3	FALSE	1.50355	NM_FT	M_FT	0.0656408	21.0639	410117	487331	537401	438857	501256	624870	419879	347267	273716	437468	502141	511555	443428	503881	624870	393358	308091	236844	0	0	0	0	0	0	0	0	0
7831	15.0418	2	751.96	1501.91	0.344487	229.419	13.49	SVKQNTSSVGQK	[1] Phospho (ST)|[7] Phospho (ST)|[8] Phospho (ST)	SYNE2_HUMAN	SYNE2_HUMAN	Nesprin-2 OS=Homo sapiens OX=9606 GN=SYNE2 PE=1 SV=3	FALSE	1.77734	NM_FT	M_FT	0.00036065	13.8169	598475	528528	560111	906318	970459	944647	470547	505821	611078	638388	544590	533172	915759	975540	944647	440826	448757	528760	0	0	0	0	1	0	0	0	0
4799	14.6236	3	501.616	1501.83	0.264963	176.458	---	SVKQNTSSVGQK	[1] Phospho (ST)|[6] Phospho (ST)|[8] Phospho (ST)	SYNE2_HUMAN	SYNE2_HUMAN	Nesprin-2 OS=Homo sapiens OX=9606 GN=SYNE2 PE=1 SV=3	FALSE	1.50355	NM_FT	M_FT	0.0656408	21.0639	410117	487331	537401	438857	501256	624870	419879	347267	273716	437468	502141	511555	443428	503881	624870	393358	308091	236844	0	0	0	0	0	0	0	0	0
7831	15.0418	2	751.96	1501.91	0.344487	229.419	9.61	SVKQNTSSVGQK	[1] Phospho (ST)|[6] Phospho (ST)|[8] Phospho (ST)	SYNE2_HUMAN	SYNE2_HUMAN	Nesprin-2 OS=Homo sapiens OX=9606 GN=SYNE2 PE=1 SV=3	FALSE	1.77734	NM_FT	M_FT	0.00036065	13.8169	598475	528528	560111	906318	970459	944647	470547	505821	611078	638388	544590	533172	915759	975540	944647	440826	448757	528760	0	0	0	1	0	0	0	0	0
4839	29.7421	3	786.555	2356.64	-0.34717	-147.294	7.5	TAACPNSSEVLYTSAKEELK	[1] Phospho (ST)|[4] Carbamidomethyl (C)|[14] Phospho (ST)	SYNE2_HUMAN	SYNE2_HUMAN	Nesprin-2 OS=Homo sapiens OX=9606 GN=SYNE2 PE=1 SV=3	TRUE	6.29039	M_FT	NM_FT	0.00127811	64.2465	45588.8	35825.5	111920	63653.5	48313.6	62947.9	429498	367407	303380	48629.2	36914.2	106537	64316.6	48566.6	62947.9	402370	325958	262512	0	0	0	0	0	1	0	0	0
5168	15.0836	2	773.943	1545.87	0.197017	127.463	3.43	ETFWAEQVTEVK	[9] Phospho (ST)	SYNE2_HUMAN	SYNE2_HUMAN	Nesprin-2 OS=Homo sapiens OX=9606 GN=SYNE2 PE=1 SV=3	TRUE	1.19222	N_FT	NM_FT	0.306569	20.3648	416831	288065	424555	321539	322559	303249	348637	377578	378767	444630	296819	404136	324889	324248	303249	326616	334982	327744	0	0	0	0	0	0	0	0	1
5183	16.2471	3	1002.63	3004.87	-0.307689	-102.386	11.45	GSMSYLAAVEEEVEESSVKSDNGDEK	[N-term] Carbamidomethyl (N-term)|[4] Phospho (ST)|[17] Phospho (ST)	SYNE2_HUMAN	SYNE2_HUMAN	Nesprin-2 OS=Homo sapiens OX=9606 GN=SYNE2 PE=1 SV=3	TRUE	1.51171	NM_FT	N_FT	0.236042	28.5569	86933.3	63753.7	73223.7	78129.5	141417	118941	91578.6	54229.9	96295	92731	65691.1	69702	78943.4	142158	118941	85794.3	48112	83323.2	0	0	0	0	1	0	0	0	0
5479	31.7727	2	1007.57	2013.13	0.487889	242.412	6.82	EENSSEASDVETKLR	[4] Phospho (ST)|[5] Phospho (ST)|[8] Phospho (ST)|[12] Phospho (ST)	SYNE2_HUMAN	SYNE2_HUMAN	Nesprin-2 OS=Homo sapiens OX=9606 GN=SYNE2 PE=1 SV=3	FALSE	1.3964	M_FT	N_FT	0.0312309	14.233	1.08682e+06	1.21788e+06	945307	1.24236e+06	1.23643e+06	1.24851e+06	1.60797e+06	1.66408e+06	1.26627e+06	1.1593e+06	1.25489e+06	899842	1.2553e+06	1.24291e+06	1.24851e+06	1.50641e+06	1.47635e+06	1.0957e+06	0	0	0	0	0	0	0	0	1
6276	31.1073	2	793.114	1584.21	0.587026	370.684	12.35	DYSASINSLLER	[N-term] Carbamidomethyl (N-term)|[5] Phospho (ST)|[8] Phospho (ST)	SYNE2_HUMAN	SYNE2_HUMAN	Nesprin-2 OS=Homo sapiens OX=9606 GN=SYNE2 PE=1 SV=3	TRUE	2.63575	M_FT	NM_FT	0.000527968	22.9174	290099	268861	236341	272446	194296	310866	745566	703304	600714	309447	277031	224974	275284	195314	310866	698475	623961	519793	0	0	0	0	0	0	1	0	0
6403	14.8369	3	734.788	2201.34	0.366714	166.614	6.96	ESLMVLNSSEGKMPLEER	[N-term] Carbamidomethyl (N-term)|[2] Phospho (ST)|[4] Oxidation (M)	SYNE2_HUMAN	SYNE2_HUMAN	Nesprin-2 OS=Homo sapiens OX=9606 GN=SYNE2 PE=1 SV=3	TRUE	3.47637	M_FT	N_FT	0.0033407	44.946	62515.1	57839.9	123266	80915.4	138060	96431.1	281935	288580	276403	66684.3	59597.6	117338	81758.3	138783	96431.1	264127	256024	239169	0	0	0	0	0	0	1	0	0
6674	32.5817	2	985.133	1968.25	-0.472504	-240.005	7.72	SDNQPSTEKAMEPTMK	[6] Phospho (ST)|[7] Phospho (ST)|[11] Oxidation (M)	SYNE2_HUMAN	SYNE2_HUMAN	Nesprin-2 OS=Homo sapiens OX=9606 GN=SYNE2 PE=1 SV=3	FALSE	1.82967	N_FT	M_FT	0.00514122	18.5267	988782	927477	1.15134e+06	758570	909884	730634	534868	469427	672292	1.05473e+06	955662	1.09596e+06	766472	914649	730634	501084	416469	581728	0	0	0	1	0	0	0	0	0
6794	33.0379	4	771.532	3082.1	-0.429387	-139.297	6.56	FQLMVQESETLIIPRVETAATEAELK	[N-term] Carbamidomethyl (N-term)|[18] Phospho (ST)	SYNE2_HUMAN	SYNE2_HUMAN	Nesprin-2 OS=Homo sapiens OX=9606 GN=SYNE2 PE=1 SV=3	TRUE	2.40772	M_FT	N_FT	0.0966143	56.0028	80290.3	70756.4	20631.7	78717.3	102609	123560	98739.6	152292	162322	85645	72906.6	19639.4	79537.3	103146	123560	92503	135112	140456	0	0	0	1	0	0	0	0	0
9521	11.2133	3	517.905	1550.69	1.02105	658.882	10.98	KMEEDIYTNLSK	[11] Phospho (ST)	SYNE2_HUMAN	SYNE2_HUMAN	Nesprin-2 OS=Homo sapiens OX=9606 GN=SYNE2 PE=1 SV=3	FALSE	1.10129	NM_FT	M_FT	0.812695	21.2706	126327	95112.3	116391	105772	106004	147667	87627.7	133502	105254	134752	98002.6	110793	106874	106559	147667	82092.9	118441	91075	0	0	0	0	1	0	0	0	0
10164	10.179	2	506.449	1010.88	0.428974	424.536	18.78	SQQEVKR	[N-term] Carbamidomethyl (N-term)|[1] Phospho (ST)	SYNE2_HUMAN	SYNE2_HUMAN	Nesprin-2 OS=Homo sapiens OX=9606 GN=SYNE2 PE=1 SV=3	FALSE	2.63933	NM_FT	M_FT	0.00110617	21.011	99343.2	124552	124420	162734	200557	219109	60260	90510.9	69891.3	105969	128337	118436	164429	201607	219109	56453.8	80300	60476.4	0	0	0	1	1	0	0	0	0
11613	33.3888	2	849.273	1696.53	-0.234861	-138.417	2.66	EQSLNVSQDLDTIR	[7] Phospho (ST)	SYNE2_HUMAN	SYNE2_HUMAN	Nesprin-2 OS=Homo sapiens OX=9606 GN=SYNE2 PE=1 SV=3	TRUE	2.95584	N_FT	M_FT	0.00556254	34.9375	381287	247836	279548	145054	89283.2	116407	140487	69398.9	97529.1	406716	255368	266103	146565	89750.7	116407	131614	61569.7	84391.1	1	0	0	0	0	0	0	0	0
11894	9.95287	2	495.508	989.002	0.530984	537.177	19.81	ALEDIDEK	[N-term] Carbamidomethyl (N-term)	SYNE2_HUMAN	SYNE2_HUMAN	Nesprin-2 OS=Homo sapiens OX=9606 GN=SYNE2 PE=1 SV=3	FALSE	1.23042	N_FT	M_FT	0.397017	26.5804	107968	75027.5	78241.1	70309.1	68460.2	78204.9	56963.3	92197.2	63154.8	115169	77307.5	74478.1	71041.5	68818.6	78204.9	53365.4	81796	54647.4	0	0	0	0	1	0	0	0	0
12783	38.7484	3	993.664	2977.97	-0.311596	-104.623	10.69	SIMTYVAQFLQYSKDAPGTGEEAQGK	[13] Phospho (ST)|[19] Phospho (ST)	SYNE2_HUMAN	SYNE2_HUMAN	Nesprin-2 OS=Homo sapiens OX=9606 GN=SYNE2 PE=1 SV=3	TRUE	9.64386	M_FT	NM_FT	0.0037509	66.2313	104020	71967.3	64156.4	46324	9677	27035.1	329452	294621	176717	110957	74154.3	61070.8	46806.6	9727.67	27035.1	308643	261383	152912	0	0	0	0	0	0	1	0	0
13055	10.721	2	453.883	905.751	0.305263	337.142	11.71	ETDTATLR		SYNE2_HUMAN	SYNE2_HUMAN	Nesprin-2 OS=Homo sapiens OX=9606 GN=SYNE2 PE=1 SV=3	TRUE	1.7997	M_FT	NM_FT	0.0193325	24.7746	94352.8	81198	115073	73970.2	59255.2	44599.9	95988.9	99642.2	124401	100645	83665.5	109539	74740.8	59565.5	44599.9	89926	88401.1	107643	1	0	0	0	0	0	0	0	0
16407	10.2229	3	747.831	2240.47	0.556126	248.28	9.21	ESLMVLNSSEGKMPLEER	[2] Phospho (ST)|[4] Oxidation (M)|[8] Phospho (ST)|[13] Oxidation (M)	SYNE2_HUMAN	SYNE2_HUMAN	Nesprin-2 OS=Homo sapiens OX=9606 GN=SYNE2 PE=1 SV=3	TRUE	2.85711	N_FT	M_FT	0.00464279	27.5915	160680	118685	162650	79489.7	100696	57061.4	39146	52705	62855.8	171396	122291	154827	80317.8	101223	57061.4	36673.5	46759.2	54388.6	0	0	0	1	0	0	0	0	0
55763	10.2229	4	561.246	2240.95	1.0394	464.037	---	ESLMVLNSSEGKMPLEER	[2] Phospho (ST)|[4] Oxidation (M)|[8] Phospho (ST)|[13] Oxidation (M)	SYNE2_HUMAN	SYNE2_HUMAN	Nesprin-2 OS=Homo sapiens OX=9606 GN=SYNE2 PE=1 SV=3	TRUE	1.71794	NM_FT	M_FT	0.415758	72.9929	11555.1	4784.91	17487.6	8125.19	12481.8	14066.6	11037.7	7763.96	1381.54	12325.7	4930.31	16646.5	8209.83	12547.2	14066.6	10340.5	6888.08	1195.44	0	0	0	0	0	0	0	0	0
20911	13.2298	2	589.672	1177.33	-0.249838	-212.163	14.51	DAMGWLTLQK	[3] Oxidation (M)	SYNE2_HUMAN	SYNE2_HUMAN	Nesprin-2 OS=Homo sapiens OX=9606 GN=SYNE2 PE=1 SV=3	FALSE	1.4302	N_FT	NM_FT	0.487584	38.5135	60408.5	116927	97327.4	89467.8	40245.4	62331.5	97568.3	65992.5	45644.9	64437.2	120480	92646.4	90399.8	40456.1	62331.5	91405.7	58547.6	39496.2	0	1	0	0	0	0	0	0	0
26159	45.776	2	954.715	1907.41	0.4707	246.835	11.13	AFDTYKALVVSVNVSSK	[16] Phospho (ST)	SYNE2_HUMAN	SYNE2_HUMAN	Nesprin-2 OS=Homo sapiens OX=9606 GN=SYNE2 PE=1 SV=3	TRUE	7.88068	M_FT	N_FT	0.00122439	51.3744	35136.7	17414	30772.8	35068.9	45973.5	29348.6	346584	175376	134685	37480	17943.2	29292.8	35434.2	46214.2	29348.6	324693	155591	116542	0	0	0	1	0	0	0	0	0
27411	9.5799	3	804.861	2411.56	0.465749	193.169	8.1	DFQEYLAAVESSMKALLTDK	[N-term] Carbamidomethyl (N-term)|[11] Phospho (ST)|[13] Oxidation (M)	SYNE2_HUMAN	SYNE2_HUMAN	Nesprin-2 OS=Homo sapiens OX=9606 GN=SYNE2 PE=1 SV=3	FALSE	4.21233	NM_FT	M_FT	0.0759904	73.634	3587.35	24872.6	32363.2	59048.8	55962.1	69869.9	18061.1	9426.21	16403.1	3826.59	25628.4	30806.7	59663.9	56255.2	69869.9	16920.3	8362.8	14193.5	0	0	0	0	0	0	0	1	0
29292	46.1125	3	724.6	2170.78	0.961703	443.218	11.82	METVLGQSMSSLPLSYR	[1] Oxidation (M)|[3] Phospho (ST)|[9] Oxidation (M)|[10] Phospho (ST)|[15] Phospho (ST)	SYNE2_HUMAN	SYNE2_HUMAN	Nesprin-2 OS=Homo sapiens OX=9606 GN=SYNE2 PE=1 SV=3	TRUE	1.44019	N_FT	M_FT	0.309265	36.3879	54761.6	49797.8	38345.6	33128	59398	32948.3	43416.3	31115.3	24695.2	58413.8	51311.1	36501.4	33473.1	59709.1	32948.3	40674	27605.1	21368.5	0	0	1	0	0	0	0	0	0
32333	34.7381	4	896.323	3581.26	-0.256496	-71.6166	8.44	MEMDYKQWIVDFVNQSLLQLSTCDVESK	[3] Oxidation (M)|[16] Phospho (ST)|[23] Carbamidomethyl (C)|[27] Phospho (ST)	SYNE2_HUMAN	SYNE2_HUMAN	Nesprin-2 OS=Homo sapiens OX=9606 GN=SYNE2 PE=1 SV=3	TRUE	2.24382	M_FT	N_FT	0.47232	105.589	11598	15645.6	4893.09	0	13214.4	31033.7	13619.3	34364.8	24125	12371.5	16121	4657.75	0	13283.6	31033.7	12759.1	30488	20875.2	0	1	0	0	0	0	0	0	0
42198	39.8822	3	905.547	2713.62	0.426712	157.273	3.9	TAVISIGNQLLHLKETDTATLR	[1] Phospho (ST)|[16] Phospho (ST)|[18] Phospho (ST)|[20] Phospho (ST)	SYNE2_HUMAN	SYNE2_HUMAN	Nesprin-2 OS=Homo sapiens OX=9606 GN=SYNE2 PE=1 SV=3	TRUE	6.95186	M_FT	NM_FT	0.0607122	99.971	61740.5	37339.2	12509.4	9440.78	1467.77	24989.9	122109	58638	68814.3	65858.1	38473.9	11907.8	9539.13	1475.46	24989.9	114396	52022.8	59544.4	0	0	0	0	0	0	0	1	0
45573	40.6182	3	1035.58	3103.73	-0.427817	-137.82	10.04	TQIGMTESLLKALSPSDSLEIFTK	[1] Phospho (ST)|[5] Oxidation (M)|[6] Phospho (ST)|[8] Phospho (ST)|[16] Phospho (ST)|[18] Phospho (ST)|[23] Phospho (ST)	SYNE2_HUMAN	SYNE2_HUMAN	Nesprin-2 OS=Homo sapiens OX=9606 GN=SYNE2 PE=1 SV=3	TRUE	1.70633	M_FT	N_FT	0.866941	85.798	6642.67	20215.7	3807.38	1165.61	16717.1	14297.1	20425.3	29484.5	2416.07	7085.69	20830	3624.27	1177.75	16804.6	14297.1	19135.2	26158.2	2090.61	1	0	0	0	0	0	0	0	0
48995	9.86012	3	726.951	2177.83	1.03209	474.131	11.58	EFLQTESPESTELQSR	[N-term] Carbamidomethyl (N-term)|[10] Phospho (ST)|[11] Phospho (ST)|[15] Phospho (ST)	SYNE2_HUMAN	SYNE2_HUMAN	Nesprin-2 OS=Homo sapiens OX=9606 GN=SYNE2 PE=1 SV=3	FALSE	1.25547	M_FT	N_FT	0.973301	64.8786	21889.8	25198.7	14049.1	25810.3	32689.5	12946.5	38639.8	6903.8	31212.9	23349.7	25964.5	13373.4	26079.2	32860.7	12946.5	36199.2	6124.95	27008.3	0	0	0	0	0	1	0	0	0
50838	37.2901	2	903.687	1805.36	-0.340711	-188.686	1.99	QYMMVKSDVCMYR	[4] Oxidation (M)|[7] Phospho (ST)|[10] Carbamidomethyl (C)	SYNE2_HUMAN	SYNE2_HUMAN	Nesprin-2 OS=Homo sapiens OX=9606 GN=SYNE2 PE=1 SV=3	FALSE	2.52687	M_FT	N_FT	0.327723	70.7608	10583.8	14878.6	28435.9	35324.7	28683.9	4579.86	21280.2	58632.7	56281.2	11289.7	15330.8	27068.3	35692.7	28834.1	4579.86	19936.1	52018.1	48699.6	0	0	0	0	0	0	0	1	0
59579	49.9059	3	1152.27	3453.79	0.475893	137.808	7.91	TAKLSAEPVTDLSASDTQVAQENTLTVK	[N-term] Carbamidomethyl (N-term)|[1] Phospho (ST)|[5] Phospho (ST)|[10] Phospho (ST)|[13] Phospho (ST)|[24] Phospho (ST)|[26] Phospho (ST)	SYNE2_HUMAN	SYNE2_HUMAN	Nesprin-2 OS=Homo sapiens OX=9606 GN=SYNE2 PE=1 SV=3	TRUE	2.32428	M_FT	NM_FT	0.373427	136.962	6102.73	8799.3	9799.89	0	10979.5	1881.74	1041.87	18485.6	10365.6	6509.73	9066.71	9328.56	0	11037	1881.74	976.059	16400.2	8969.28	0	0	0	0	0	1	0	0	0
62799	40.7124	3	833.893	2498.66	0.617387	247.149	8.46	LLKCASEIHMTLQPTAGGTSK	[4] Carbamidomethyl (C)|[6] Phospho (ST)|[10] Oxidation (M)|[11] Phospho (ST)|[19] Phospho (ST)	SYNE2_HUMAN	SYNE2_HUMAN	Nesprin-2 OS=Homo sapiens OX=9606 GN=SYNE2 PE=1 SV=3	TRUE	1.7494	M_FT	N_FT	0.328129	62.8485	9135.97	14028.4	3061.33	8099.22	11427.3	8352.59	21110	15252	9517.36	9745.26	14454.7	2914.09	8183.59	11487.1	8352.59	19776.7	13531.3	8235.29	0	1	0	0	0	0	0	0	0
66186	39.4589	3	831.178	2490.51	0.296202	118.946	7.12	EAVTRAVESITSLEAIIIPYR	[11] Phospho (ST)|[12] Phospho (ST)	SYNE2_HUMAN	SYNE2_HUMAN	Nesprin-2 OS=Homo sapiens OX=9606 GN=SYNE2 PE=1 SV=3	TRUE	8.57536	M_FT	NM_FT	0.0828732	173.205	4362.54	5106.81	413.539	5068.23	0	0	22214.7	4936.41	16310.8	4653.48	5262	393.65	5121.03	0	0	20811.6	4379.51	14113.6	0	0	0	0	0	0	0	0	1
68216	7.01743	4	979.895	3915.55	0.0639267	16.3266	12.14	SSEPEHQEALQPVNLSELESIVTERPQFSR	[1] Phospho (ST)|[2] Phospho (ST)|[16] Phospho (ST)|[20] Phospho (ST)|[23] Phospho (ST)|[29] Phospho (ST)	SYNE2_HUMAN	SYNE2_HUMAN	Nesprin-2 OS=Homo sapiens OX=9606 GN=SYNE2 PE=1 SV=3	TRUE	3.01283	N_FT	NM_FT	0.565025	86.8277	7807.07	37099	14533.6	9166.39	124.41	10438.1	15621.4	16979.5	0	8327.73	38226.4	13834.6	9261.88	125.062	10438.1	14634.7	15064	0	0	1	0	0	0	0	0	0	0
72171	40.2576	2	914.071	1826.13	0.291821	159.828	5.89	HLLSYNRDSDQLTK	[N-term] Carbamidomethyl (N-term)|[13] Phospho (ST)	SYNE2_HUMAN	SYNE2_HUMAN	Nesprin-2 OS=Homo sapiens OX=9606 GN=SYNE2 PE=1 SV=3	TRUE	1.56511	N_FT	M_FT	0.542163	99.336	9255.95	25444.5	10625.7	14994.1	4703.69	14088.9	8849.77	19619.4	491.235	9873.24	26217.8	10114.7	15150.3	4728.32	14088.9	8290.8	17406	425.062	0	0	0	1	0	0	0	0	0
75566	52.5417	3	1315.37	3943.08	-0.342936	-86.9641	22.74	AITEMISWMNNVEHQTSDEDSVHSPSSASQVK	[7] Phospho (ST)|[16] Phospho (ST)|[17] Phospho (ST)|[21] Phospho (ST)|[24] Phospho (ST)	SYNE2_HUMAN	SYNE2_HUMAN	Nesprin-2 OS=Homo sapiens OX=9606 GN=SYNE2 PE=1 SV=3	TRUE	2.05742	N_FT	M_FT	0.330724	161.479	5889.43	10011.9	2073.8	12391	1640.64	1029.8	399.205	8337.53	0	6282.2	10316.2	1974.06	12520.1	1649.23	1029.8	373.99	7396.94	0	0	0	0	0	0	0	0	1	0
75997	47.5008	4	850.384	3397.51	0.0516363	15.1985	10.47	MEEDIYTNLSKMETVLGQSMSSLPLSYR	[1] Oxidation (M)|[22] Phospho (ST)|[26] Phospho (ST)	SYNE2_HUMAN	SYNE2_HUMAN	Nesprin-2 OS=Homo sapiens OX=9606 GN=SYNE2 PE=1 SV=3	TRUE	1.47756	NM_FT	M_FT	0.465762	88.2092	6001.67	14723.3	8919.29	4991.95	11747.7	18535	10603.1	13270.4	0	6401.93	15170.7	8490.31	5043.95	11809.2	18535	9933.39	11773.4	0	0	0	0	0	0	0	1	0	0
76982	48.2635	4	876.961	3503.82	0.398669	113.794	9.7	ESILVWLTEMDLQLTNVEHFSESDADDK	[8] Phospho (ST)|[15] Phospho (ST)|[23] Phospho (ST)	SYNE2_HUMAN	SYNE2_HUMAN	Nesprin-2 OS=Homo sapiens OX=9606 GN=SYNE2 PE=1 SV=3	TRUE	1.77188	M_FT	N_FT	0.292491	47.2842	14072.6	5289.16	8722.36	6783	10629.5	11233.2	17192.6	23752.2	8816.99	15011.1	5449.89	8302.85	6853.66	10685.1	11233.2	16106.7	21072.6	7629.27	0	0	0	0	0	0	0	1	0
79321	41.7544	2	823.429	1644.84	0.105378	64.0697	5.59	FRITSDFSSEEDR	[N-term] Carbamidomethyl (N-term)	SYNE2_HUMAN	SYNE2_HUMAN	Nesprin-2 OS=Homo sapiens OX=9606 GN=SYNE2 PE=1 SV=3	TRUE	2.91784	M_FT	N_FT	0.994413	142.878	3877.38	0	2280.13	9644.69	0	2118.51	2177.54	15789.1	0	4135.97	0	2170.47	9745.16	0	2118.51	2040	14007.9	0	0	0	0	0	0	0	0	1	0
22	26.8399	2	782.593	1563.17	0.32943	210.789	104.73	TTNIQGINLLFSSR		CO4A_HUMAN	CO4A_HUMAN;CO4B_HUMAN	Complement C4-A OS=Homo sapiens OX=9606 GN=C4A PE=1 SV=2	FALSE	1.0677	M_FT	N_FT	0.128344	4.23679	1.84412e+07	1.93808e+07	2.007e+07	1.96766e+07	1.99592e+07	1.89348e+07	2.12745e+07	1.98642e+07	2.06723e+07	1.96711e+07	1.99697e+07	1.91047e+07	1.98816e+07	2.00637e+07	1.89348e+07	1.99308e+07	1.76232e+07	1.78875e+07	5	5	4	4	5	4	4	4	5
23	22.877	2	670.362	1338.71	0.0646058	48.262	91.97	GSFEFPVGDAVSK		CO4A_HUMAN	CO4A_HUMAN;CO4B_HUMAN	Complement C4-A OS=Homo sapiens OX=9606 GN=C4A PE=1 SV=2	FALSE	1.15724	M_FT	NM_FT	0.0656536	10.0303	1.33365e+07	1.32269e+07	1.5729e+07	1.38433e+07	1.378e+07	1.43658e+07	1.53012e+07	1.7272e+07	1.60182e+07	1.42259e+07	1.36289e+07	1.49725e+07	1.39875e+07	1.38522e+07	1.43658e+07	1.43347e+07	1.53234e+07	1.38604e+07	2	3	4	3	3	3	3	4	3
27	20.7443	2	955.575	1909.13	0.260672	136.558	128.81	LLATLCSAEVCQCAEGK	[6] Carbamidomethyl (C)|[11] Carbamidomethyl (C)|[13] Carbamidomethyl (C)	CO4A_HUMAN	CO4A_HUMAN;CO4B_HUMAN	Complement C4-A OS=Homo sapiens OX=9606 GN=C4A PE=1 SV=2	FALSE	1.21671	M_FT	N_FT	0.00367604	4.99254	2.03216e+07	2.00355e+07	2.17802e+07	2.16313e+07	2.29234e+07	2.25002e+07	2.4053e+07	2.50043e+07	2.65461e+07	2.16769e+07	2.06444e+07	2.07326e+07	2.18566e+07	2.30434e+07	2.25002e+07	2.25337e+07	2.21834e+07	2.29701e+07	3	3	4	4	2	3	3	4	3
38	17.9536	2	771.516	1541.02	0.208416	135.264	107.54	VLSLAQEQVGGSPEK		CO4A_HUMAN	CO4A_HUMAN;CO4B_HUMAN	Complement C4-A OS=Homo sapiens OX=9606 GN=C4A PE=1 SV=2	FALSE	1.48772	M_FT	N_FT	0.000341175	8.594	1.09274e+07	1.06008e+07	1.24249e+07	1.48421e+07	1.46359e+07	1.45406e+07	1.61278e+07	1.67373e+07	1.76475e+07	1.16562e+07	1.0923e+07	1.18273e+07	1.49967e+07	1.47125e+07	1.45406e+07	1.51091e+07	1.48491e+07	1.52702e+07	2	3	2	2	3	3	3	3	3
52	25.1792	2	872.547	1743.08	0.303034	173.88	73.36	EPFLSCCQFAESLR	[6] Carbamidomethyl (C)|[7] Carbamidomethyl (C)	CO4A_HUMAN	CO4A_HUMAN;CO4B_HUMAN	Complement C4-A OS=Homo sapiens OX=9606 GN=C4A PE=1 SV=2	FALSE	1.93558	M_FT	N_FT	5.57549e-07	3.70079	1.36036e+07	1.33879e+07	1.41154e+07	1.4796e+07	1.5933e+07	1.54154e+07	2.71582e+07	2.55885e+07	2.6819e+07	1.45108e+07	1.37948e+07	1.34365e+07	1.49502e+07	1.60164e+07	1.54154e+07	2.54428e+07	2.27018e+07	2.32063e+07	5	4	4	5	6	5	5	4	5
53	29.9335	2	1113.18	2224.34	0.225056	101.189	108.53	ALEILQEEDLIDEDDIPVR		CO4A_HUMAN	CO4A_HUMAN;CO4B_HUMAN	Complement C4-A OS=Homo sapiens OX=9606 GN=C4A PE=1 SV=2	FALSE	1.28589	M_FT	N_FT	0.0686079	14.0922	1.41606e+07	1.3691e+07	1.17758e+07	1.51562e+07	1.43641e+07	1.41564e+07	1.89322e+07	1.77113e+07	1.43129e+07	1.5105e+07	1.4107e+07	1.12094e+07	1.53141e+07	1.44393e+07	1.41564e+07	1.77364e+07	1.57132e+07	1.23849e+07	5	5	4	3	5	4	4	6	4
98	20.5977	2	557.873	1113.73	0.117762	105.748	100.86	VGDTLNLNLR		CO4A_HUMAN	CO4A_HUMAN;CO4B_HUMAN	Complement C4-A OS=Homo sapiens OX=9606 GN=C4A PE=1 SV=2	FALSE	1.11773	M_FT	N_FT	0.267607	9.89601	5.93994e+06	5.7114e+06	6.86491e+06	6.42051e+06	6.65427e+06	6.29174e+06	6.28475e+06	6.99791e+06	7.41344e+06	6.33609e+06	5.88496e+06	6.53474e+06	6.48739e+06	6.68912e+06	6.29174e+06	5.88779e+06	6.20845e+06	6.41479e+06	2	3	2	3	2	2	2	3	2
124	28.0044	2	829.484	1656.95	0.00852761	5.14659	92.87	DFALLSLQVPLKDAK		CO4A_HUMAN	CO4A_HUMAN;CO4B_HUMAN	Complement C4-A OS=Homo sapiens OX=9606 GN=C4A PE=1 SV=2	FALSE	1.06872	NM_FT	N_FT	0.554165	10.9197	7.7105e+06	7.31542e+06	8.98773e+06	8.80137e+06	8.62818e+06	8.23423e+06	8.50271e+06	8.77649e+06	7.7149e+06	8.22473e+06	7.53772e+06	8.55546e+06	8.89305e+06	8.67336e+06	8.23423e+06	7.96566e+06	7.78638e+06	6.67564e+06	4	6	3	4	6	4	3	3	4
2539	28.0728	3	553.292	1656.85	-0.0917558	-55.3765	35.94	DFALLSLQVPLKDAK		CO4A_HUMAN	CO4A_HUMAN;CO4B_HUMAN	Complement C4-A OS=Homo sapiens OX=9606 GN=C4A PE=1 SV=2	FALSE	1.53354	M_FT	NM_FT	0.501606	59.6533	209422	425354	131274	262538	165341	248773	322431	223739	491504	223389	438280	124960	265273	166207	248773	302065	198498	425294	0	1	0	0	0	0	0	0	1
136	24.2073	2	814.04	1626.07	0.260679	160.338	51.03	EELVYELNPLDHR		CO4A_HUMAN	CO4A_HUMAN;CO4B_HUMAN	Complement C4-A OS=Homo sapiens OX=9606 GN=C4A PE=1 SV=2	FALSE	1.22888	M_FT	NM_FT	0.0245215	9.3791	7.71357e+06	7.8322e+06	9.1037e+06	7.46171e+06	7.25221e+06	7.31774e+06	9.14084e+06	9.5433e+06	8.39014e+06	8.228e+06	8.07021e+06	8.66585e+06	7.53944e+06	7.29018e+06	7.31774e+06	8.56348e+06	8.46669e+06	7.25992e+06	4	3	3	3	3	2	3	3	4
180	21.9812	4	644.471	2573.86	-0.292416	-113.597	13.48	MRPSTDTITVMVENSHGLRVR	[5] Phospho (ST)|[7] Phospho (ST)|[11] Oxidation (M)	CO4A_HUMAN	CO4A_HUMAN;CO4B_HUMAN	Complement C4-A OS=Homo sapiens OX=9606 GN=C4A PE=1 SV=2	FALSE	2.50283	M_FT	N_FT	8.56151e-06	7.45262	6.06052e+06	6.90749e+06	6.7723e+06	1.32852e+07	1.28545e+07	1.44989e+07	1.50723e+07	1.73761e+07	1.69582e+07	6.46471e+06	7.1174e+06	6.44658e+06	1.34236e+07	1.29218e+07	1.44989e+07	1.41203e+07	1.54159e+07	1.46738e+07	1	0	1	0	0	0	0	0	0
230	22.0551	3	858.898	2573.67	-0.477206	-185.384	---	MRPSTDTITVMVENSHGLRVR	[5] Phospho (ST)|[7] Phospho (ST)|[11] Oxidation (M)	CO4A_HUMAN	CO4A_HUMAN;CO4B_HUMAN	Complement C4-A OS=Homo sapiens OX=9606 GN=C4A PE=1 SV=2	FALSE	1.90529	NM_FT	N_FT	6.0338e-07	4.72713	8.26092e+06	8.66701e+06	8.55425e+06	1.61433e+07	1.66076e+07	1.58001e+07	1.67112e+07	1.52594e+07	1.56555e+07	8.81186e+06	8.93039e+06	8.14283e+06	1.63115e+07	1.66946e+07	1.58001e+07	1.56556e+07	1.35379e+07	1.35466e+07	0	0	0	0	0	0	0	0	0
180	21.9812	4	644.471	2573.86	0.484684	188.346	---	LTVAAPPSGGPGFLSIERPDSRPPR		CO4A_HUMAN	CO4A_HUMAN;CO4B_HUMAN	Complement C4-A OS=Homo sapiens OX=9606 GN=C4A PE=1 SV=2	FALSE	2.50283	M_FT	N_FT	8.56151e-06	7.45262	6.06052e+06	6.90749e+06	6.7723e+06	1.32852e+07	1.28545e+07	1.44989e+07	1.50723e+07	1.73761e+07	1.69582e+07	6.46471e+06	7.1174e+06	6.44658e+06	1.34236e+07	1.29218e+07	1.44989e+07	1.41203e+07	1.54159e+07	1.46738e+07	0	0	0	0	0	0	0	0	0
230	22.0551	3	858.898	2573.67	0.299894	116.537	42.62	LTVAAPPSGGPGFLSIERPDSRPPR		CO4A_HUMAN	CO4A_HUMAN;CO4B_HUMAN	Complement C4-A OS=Homo sapiens OX=9606 GN=C4A PE=1 SV=2	FALSE	1.90529	NM_FT	N_FT	6.0338e-07	4.72713	8.26092e+06	8.66701e+06	8.55425e+06	1.61433e+07	1.66076e+07	1.58001e+07	1.67112e+07	1.52594e+07	1.56555e+07	8.81186e+06	8.93039e+06	8.14283e+06	1.63115e+07	1.66946e+07	1.58001e+07	1.56556e+07	1.35379e+07	1.35466e+07	3	2	2	5	3	3	3	3	4
186	20.9626	2	607.394	1212.77	0.108243	89.2601	75.03	GLCVATPVQLR	[3] Carbamidomethyl (C)	CO4A_HUMAN	CO4A_HUMAN;CO4B_HUMAN	Complement C4-A OS=Homo sapiens OX=9606 GN=C4A PE=1 SV=2	FALSE	1.35949	NM_FT	N_FT	0.00190586	7.09487	4.70834e+06	4.61253e+06	5.25156e+06	6.33181e+06	6.37441e+06	7.10489e+06	5.66639e+06	5.30316e+06	5.50892e+06	5.02234e+06	4.7527e+06	4.99898e+06	6.39777e+06	6.40779e+06	7.10489e+06	5.30849e+06	4.70489e+06	4.76682e+06	2	2	3	2	2	2	2	2	2
196	16.9303	2	525.813	1049.61	0.109233	104.081	66.86	AEFQDALEK		CO4A_HUMAN	CO4A_HUMAN;CO4B_HUMAN	Complement C4-A OS=Homo sapiens OX=9606 GN=C4A PE=1 SV=2	FALSE	1.25518	M_FT	N_FT	0.0131445	7.97381	4.03331e+06	4.06916e+06	4.34391e+06	4.24348e+06	4.9768e+06	4.69373e+06	4.85785e+06	5.29542e+06	5.46917e+06	4.3023e+06	4.19282e+06	4.13499e+06	4.28768e+06	5.00286e+06	4.69373e+06	4.55101e+06	4.69802e+06	4.73243e+06	3	3	3	2	3	3	3	3	3
211	32.9554	3	927.268	2778.78	-0.616951	-221.973	10.11	VGLSGMAIADVTLLSGFHALRADLEK	[6] Oxidation (M)|[12] Phospho (ST)	CO4A_HUMAN	CO4A_HUMAN;CO4B_HUMAN	Complement C4-A OS=Homo sapiens OX=9606 GN=C4A PE=1 SV=2	FALSE	2.74808	M_FT	N_FT	0.000213283	19.9587	5.66858e+06	5.38256e+06	3.82891e+06	6.73009e+06	6.72764e+06	6.78661e+06	1.38989e+07	1.45701e+07	1.24227e+07	6.04663e+06	5.54613e+06	3.64475e+06	6.8002e+06	6.76287e+06	6.78661e+06	1.3021e+07	1.29264e+07	1.07492e+07	0	0	0	0	1	0	0	0	0
213	25.7227	2	718.987	1435.96	0.239937	167.12	94.04	GLEEELQFSLGSK		CO4A_HUMAN	CO4A_HUMAN;CO4B_HUMAN	Complement C4-A OS=Homo sapiens OX=9606 GN=C4A PE=1 SV=2	FALSE	1.38168	M_FT	N_FT	0.00224556	8.35248	7.32287e+06	7.61307e+06	6.46692e+06	8.43349e+06	8.15392e+06	7.45799e+06	1.02062e+07	9.75045e+06	9.61527e+06	7.81125e+06	7.84442e+06	6.15589e+06	8.52134e+06	8.19661e+06	7.45799e+06	9.56158e+06	8.65047e+06	8.32002e+06	4	4	4	3	5	2	5	5	5
215	29.2651	2	1137.05	2272.09	0.10019	44.0981	115.93	AACAQLNDFLQEYGTQGCQV	[3] Carbamidomethyl (C)|[18] Carbamidomethyl (C)	CO4A_HUMAN	CO4A_HUMAN;CO4B_HUMAN	Complement C4-A OS=Homo sapiens OX=9606 GN=C4A PE=1 SV=2	FALSE	1.18666	M_FT	N_FT	0.0412279	9.03004	5.74228e+06	6.88069e+06	6.29141e+06	6.42933e+06	6.82093e+06	5.8633e+06	7.6527e+06	7.56897e+06	7.2232e+06	6.12524e+06	7.08979e+06	5.98882e+06	6.49631e+06	6.85665e+06	5.8633e+06	7.16933e+06	6.71508e+06	6.25017e+06	2	4	2	3	2	3	2	3	5
228	23.2803	2	554.857	1107.7	0.102684	92.7086	52.59	YVLPNFEVK		CO4A_HUMAN	CO4A_HUMAN;CO4B_HUMAN	Complement C4-A OS=Homo sapiens OX=9606 GN=C4A PE=1 SV=2	FALSE	1.16562	M_FT	NM_FT	0.0382967	6.90251	3.63244e+06	4.06719e+06	4.13378e+06	3.47944e+06	3.32962e+06	3.76865e+06	4.06403e+06	4.2422e+06	4.02338e+06	3.8747e+06	4.19078e+06	3.93496e+06	3.51569e+06	3.34705e+06	3.76865e+06	3.80733e+06	3.76362e+06	3.4814e+06	2	2	2	2	2	2	2	2	2
241	31.3946	2	691.447	1380.88	0.217271	157.367	67.52	SFFPENWLWR		CO4A_HUMAN	CO4A_HUMAN;CO4B_HUMAN	Complement C4-A OS=Homo sapiens OX=9606 GN=C4A PE=1 SV=2	FALSE	1.29888	M_FT	NM_FT	0.0045455	7.37739	7.3322e+06	8.10748e+06	7.78315e+06	6.42927e+06	6.87003e+06	7.44659e+06	8.51962e+06	9.37872e+06	9.04805e+06	7.82119e+06	8.35385e+06	7.40881e+06	6.49624e+06	6.906e+06	7.44659e+06	7.9815e+06	8.32067e+06	7.82921e+06	5	4	4	5	4	4	5	5	5
261	26.2275	3	764.203	2289.59	0.438504	191.558	46.01	EGAIHREELVYELNPLDHR		CO4A_HUMAN	CO4A_HUMAN;CO4B_HUMAN	Complement C4-A OS=Homo sapiens OX=9606 GN=C4A PE=1 SV=2	FALSE	1.75515	NM_FT	N_FT	0.00159961	15.5628	9.11008e+06	1.16163e+07	8.83253e+06	1.72241e+07	1.84469e+07	1.62095e+07	1.74882e+07	1.52985e+07	1.43685e+07	9.71765e+06	1.19694e+07	8.40773e+06	1.74035e+07	1.85435e+07	1.62095e+07	1.63836e+07	1.35726e+07	1.24329e+07	0	0	0	11	8	14	12	10	7
1428	27.97	3	764.107	2289.3	0.14891	65.0502	23.15	EGAIHREELVYELNPLDHR		CO4A_HUMAN	CO4A_HUMAN;CO4B_HUMAN	Complement C4-A OS=Homo sapiens OX=9606 GN=C4A PE=1 SV=2	FALSE	2.72463	N_FT	M_FT	0.000451256	22.8882	5.17791e+06	5.40355e+06	6.81566e+06	2.13705e+06	2.51975e+06	2.33266e+06	2.68e+06	1.7572e+06	1.94793e+06	5.52323e+06	5.56775e+06	6.48786e+06	2.15931e+06	2.53295e+06	2.33266e+06	2.51072e+06	1.55896e+06	1.68553e+06	5	6	5	1	1	1	0	0	0
2327	28.0044	4	573.323	2289.26	0.111525	48.7188	---	EGAIHREELVYELNPLDHR		CO4A_HUMAN	CO4A_HUMAN;CO4B_HUMAN	Complement C4-A OS=Homo sapiens OX=9606 GN=C4A PE=1 SV=2	FALSE	17.1121	N_FT	M_FT	0.0125326	140.41	179297	199648	267407	21120.9	29386.9	5433.09	2017.83	32999.2	2754.49	191255	205715	254546	21340.9	29540.8	5433.09	1890.37	29276.5	2383.44	0	0	0	0	0	0	0	0	0
267	24.8778	2	1208.09	2414.16	-0.776959	-321.73	---	MRPSTDTITVMVENSHGLR	[1] Oxidation (M)|[4] Phospho (ST)|[7] Phospho (ST)|[11] Oxidation (M)|[15] Phospho (ST)	CO4A_HUMAN	CO4A_HUMAN;CO4B_HUMAN	Complement C4-A OS=Homo sapiens OX=9606 GN=C4A PE=1 SV=2	FALSE	1.05287	N_FT	NM_FT	0.797698	11.8449	5.34447e+06	4.47096e+06	5.20331e+06	4.79516e+06	4.85881e+06	4.61062e+06	4.52475e+06	5.59302e+06	4.65331e+06	5.7009e+06	4.60683e+06	4.95305e+06	4.84511e+06	4.88425e+06	4.61062e+06	4.23896e+06	4.96205e+06	4.02647e+06	0	0	0	0	0	0	0	0	0
1210	24.8778	3	805.863	2414.57	-0.374335	-155.008	7.54	MRPSTDTITVMVENSHGLR	[1] Oxidation (M)|[4] Phospho (ST)|[7] Phospho (ST)|[11] Oxidation (M)|[15] Phospho (ST)	CO4A_HUMAN	CO4A_HUMAN;CO4B_HUMAN	Complement C4-A OS=Homo sapiens OX=9606 GN=C4A PE=1 SV=2	FALSE	1.33239	N_FT	NM_FT	0.118605	17.912	2.27546e+06	2.61685e+06	1.86693e+06	1.65552e+06	1.73366e+06	1.68386e+06	1.91792e+06	1.81403e+06	2.50462e+06	2.42722e+06	2.69637e+06	1.77714e+06	1.67276e+06	1.74274e+06	1.68386e+06	1.79677e+06	1.60938e+06	2.16723e+06	0	0	0	0	0	0	1	0	0
272	16.2471	2	421.794	841.574	0.215647	256.308	16.58	GLESQTK	[4] Phospho (ST)	CO4A_HUMAN	CO4A_HUMAN;CO4B_HUMAN	Complement C4-A OS=Homo sapiens OX=9606 GN=C4A PE=1 SV=2	FALSE	1.6406	M_FT	NM_FT	0.000112685	6.44661	3.30857e+06	3.33218e+06	3.70489e+06	2.27011e+06	2.54513e+06	2.3011e+06	3.95298e+06	4.03535e+06	3.68674e+06	3.52923e+06	3.43344e+06	3.5267e+06	2.29376e+06	2.55846e+06	2.3011e+06	3.7033e+06	3.58011e+06	3.19011e+06	0	0	0	0	1	1	0	0	0
282	16.3898	2	558.306	1114.6	0.0866646	77.7601	70.29	CSVFYGAPSK	[1] Carbamidomethyl (C)	CO4A_HUMAN	CO4A_HUMAN;CO4B_HUMAN	Complement C4-A OS=Homo sapiens OX=9606 GN=C4A PE=1 SV=2	FALSE	1.34405	M_FT	N_FT	0.00500304	10.6069	3.22418e+06	2.60908e+06	2.88277e+06	3.14068e+06	3.04208e+06	2.8602e+06	3.7927e+06	4.146e+06	3.77604e+06	3.4392e+06	2.68837e+06	2.74412e+06	3.1734e+06	3.058e+06	2.8602e+06	3.55314e+06	3.67827e+06	3.26738e+06	2	3	2	2	3	2	2	3	3
292	16.8943	2	561.339	1120.66	0.0872346	77.848	81.69	FGLLDEDGKK		CO4A_HUMAN	CO4A_HUMAN;CO4B_HUMAN	Complement C4-A OS=Homo sapiens OX=9606 GN=C4A PE=1 SV=2	FALSE	1.25998	NM_FT	N_FT	0.0114677	9.85526	3.54288e+06	3.42284e+06	4.10408e+06	4.67012e+06	4.76667e+06	4.51096e+06	4.6388e+06	4.29159e+06	4.98468e+06	3.77916e+06	3.52685e+06	3.9067e+06	4.71877e+06	4.79163e+06	4.51096e+06	4.3458e+06	3.80744e+06	4.31321e+06	3	2	2	4	2	2	4	3	3
297	17.6859	2	485.3	968.586	0.0892905	92.195	55.97	VEYGFQVK		CO4A_HUMAN	CO4A_HUMAN;CO4B_HUMAN	Complement C4-A OS=Homo sapiens OX=9606 GN=C4A PE=1 SV=2	FALSE	1.22668	M_FT	NM_FT	0.104795	11.8731	2.44694e+06	2.47312e+06	2.84489e+06	2.39263e+06	2.474e+06	2.11082e+06	2.63999e+06	3.24365e+06	2.67548e+06	2.61013e+06	2.54827e+06	2.70807e+06	2.41756e+06	2.48696e+06	2.11082e+06	2.47324e+06	2.87772e+06	2.31507e+06	2	3	2	2	2	2	3	2	2
304	16.3171	2	543.86	1085.71	0.0820043	75.5366	65	ITQVLHFTK		CO4A_HUMAN	CO4A_HUMAN;CO4B_HUMAN	Complement C4-A OS=Homo sapiens OX=9606 GN=C4A PE=1 SV=2	FALSE	1.28654	M_FT	N_FT	0.0274396	13.2881	3.73764e+06	2.87309e+06	3.51146e+06	3.99891e+06	4.12402e+06	3.8266e+06	4.19792e+06	4.26278e+06	4.56188e+06	3.98691e+06	2.9604e+06	3.34257e+06	4.04057e+06	4.14562e+06	3.8266e+06	3.93277e+06	3.78188e+06	3.94736e+06	3	2	3	2	2	2	3	2	4
306	18.7234	2	527.318	1052.62	0.108534	103.119	71.49	VDFTLSSER		CO4A_HUMAN	CO4A_HUMAN;CO4B_HUMAN	Complement C4-A OS=Homo sapiens OX=9606 GN=C4A PE=1 SV=2	FALSE	1.31564	M_FT	NM_FT	0.0638395	15.5598	3.29274e+06	3.07128e+06	4.1025e+06	3.30383e+06	3.01094e+06	3.00187e+06	3.60748e+06	4.42541e+06	4.22443e+06	3.51234e+06	3.16461e+06	3.90518e+06	3.33825e+06	3.02671e+06	3.00187e+06	3.37962e+06	3.92616e+06	3.65536e+06	2	2	2	2	1	1	2	2	2
322	23.9402	2	817.52	1633.02	0.377404	231.16	13.36	TEQWSTLPPETK	[N-term] Carbamidomethyl (N-term)|[5] Phospho (ST)|[6] Phospho (ST)	CO4A_HUMAN	CO4A_HUMAN;CO4B_HUMAN	Complement C4-A OS=Homo sapiens OX=9606 GN=C4A PE=1 SV=2	FALSE	1.31212	N_FT	M_FT	0.00105647	5.5942	8.58695e+06	8.8051e+06	9.24523e+06	8.04167e+06	8.65857e+06	7.9703e+06	6.33752e+06	7.05232e+06	6.91105e+06	9.15962e+06	9.07267e+06	8.80057e+06	8.12544e+06	8.70391e+06	7.9703e+06	5.93723e+06	6.25672e+06	5.98007e+06	0	0	0	1	0	0	1	0	0
322	23.9402	2	817.52	1633.02	0.377404	231.16	13.02	TEQWSTLPPETK	[N-term] Carbamidomethyl (N-term)|[6] Phospho (ST)|[11] Phospho (ST)	CO4A_HUMAN	CO4A_HUMAN;CO4B_HUMAN	Complement C4-A OS=Homo sapiens OX=9606 GN=C4A PE=1 SV=2	FALSE	1.31212	N_FT	M_FT	0.00105647	5.5942	8.58695e+06	8.8051e+06	9.24523e+06	8.04167e+06	8.65857e+06	7.9703e+06	6.33752e+06	7.05232e+06	6.91105e+06	9.15962e+06	9.07267e+06	8.80057e+06	8.12544e+06	8.70391e+06	7.9703e+06	5.93723e+06	6.25672e+06	5.98007e+06	1	0	0	0	0	0	0	0	0
327	16.5774	2	488.745	975.475	0.0473543	48.5473	52.51	FACYYPR	[3] Carbamidomethyl (C)	CO4A_HUMAN	CO4A_HUMAN;CO4B_HUMAN	Complement C4-A OS=Homo sapiens OX=9606 GN=C4A PE=1 SV=2	FALSE	1.06053	NM_FT	N_FT	0.614393	12.3355	2.77876e+06	2.85469e+06	3.46108e+06	3.399e+06	3.16449e+06	3.08155e+06	3.04891e+06	3.14737e+06	3.33615e+06	2.96408e+06	2.94144e+06	3.29462e+06	3.4344e+06	3.18106e+06	3.08155e+06	2.85634e+06	2.7923e+06	2.88674e+06	2	2	2	2	2	2	2	2	2
339	14.4149	2	519.81	1037.61	0.0550248	53.0334	70.44	DHAVDLIQK		CO4A_HUMAN	CO4A_HUMAN;CO4B_HUMAN	Complement C4-A OS=Homo sapiens OX=9606 GN=C4A PE=1 SV=2	FALSE	1.33304	NM_FT	M_FT	0.00106436	6.62587	4.57063e+06	4.41819e+06	4.86457e+06	5.65546e+06	6.45352e+06	6.15755e+06	4.32988e+06	4.65047e+06	4.72256e+06	4.87545e+06	4.55246e+06	4.6306e+06	5.71438e+06	6.48731e+06	6.15755e+06	4.0564e+06	4.12583e+06	4.08639e+06	3	4	2	3	2	2	2	3	3
384	11.1684	2	773.45	1544.89	0.252977	163.778	15.05	AEMADQASAWLTR	[3] Oxidation (M)|[8] Phospho (ST)	CO4A_HUMAN	CO4A_HUMAN	Complement C4-A OS=Homo sapiens OX=9606 GN=C4A PE=1 SV=2	FALSE	1.14708	NM_FT	M_FT	0.0623649	8.24226	3.5986e+06	3.28926e+06	3.57193e+06	3.1972e+06	3.61163e+06	3.75651e+06	2.93559e+06	3.19461e+06	3.08042e+06	3.83859e+06	3.38922e+06	3.40013e+06	3.23051e+06	3.63054e+06	3.75651e+06	2.75017e+06	2.83422e+06	2.66546e+06	0	0	0	0	0	0	0	0	1
392	18.831	2	662.908	1323.8	0.143745	108.597	99.12	KADGSYAAWLSR		CO4A_HUMAN	CO4A_HUMAN;CO4B_HUMAN	Complement C4-A OS=Homo sapiens OX=9606 GN=C4A PE=1 SV=2	FALSE	1.43437	NM_FT	N_FT	0.0149477	17.8593	4.27774e+06	4.11325e+06	4.42385e+06	6.35284e+06	5.80751e+06	6.2208e+06	6.85232e+06	4.78079e+06	6.23691e+06	4.56303e+06	4.23825e+06	4.21108e+06	6.41902e+06	5.83792e+06	6.2208e+06	6.41951e+06	4.24145e+06	5.39674e+06	2	2	4	3	2	2	2	2	2
394	24.4987	2	665.917	1329.82	0.111002	83.4785	96.17	LNMGITDLQGLR		CO4A_HUMAN	CO4A_HUMAN;CO4B_HUMAN	Complement C4-A OS=Homo sapiens OX=9606 GN=C4A PE=1 SV=2	FALSE	2.51505	NM_FT	M_FT	0.000402776	18.1667	3.15367e+06	3.15347e+06	4.26213e+06	5.48391e+06	4.61136e+06	5.39332e+06	1.80226e+06	2.1634e+06	2.19271e+06	3.36399e+06	3.2493e+06	4.05714e+06	5.54104e+06	4.63551e+06	5.39332e+06	1.68843e+06	1.91934e+06	1.89733e+06	2	2	3	2	2	3	1	2	2
424	18.1038	2	807.021	1612.03	0.149277	92.6104	90.01	YIYGKPVQGVAYVR		CO4A_HUMAN	CO4A_HUMAN;CO4B_HUMAN	Complement C4-A OS=Homo sapiens OX=9606 GN=C4A PE=1 SV=2	FALSE	1.2863	NM_FT	N_FT	0.00552346	6.94426	3.8867e+06	3.7429e+06	4.25538e+06	5.28785e+06	4.77959e+06	5.22021e+06	4.94341e+06	4.60407e+06	5.291e+06	4.14591e+06	3.85664e+06	4.05071e+06	5.34294e+06	4.80461e+06	5.22021e+06	4.63117e+06	4.08467e+06	4.57826e+06	1	2	2	2	2	2	5	2	4
430	23.3912	3	876.539	2626.59	0.421148	160.366	57.37	VQQPDCREPFLSCCQFAESLR	[6] Carbamidomethyl (C)|[13] Carbamidomethyl (C)|[14] Carbamidomethyl (C)	CO4A_HUMAN	CO4A_HUMAN;CO4B_HUMAN	Complement C4-A OS=Homo sapiens OX=9606 GN=C4A PE=1 SV=2	FALSE	1.43544	NM_FT	M_FT	0.00806507	13.8131	5.46771e+06	5.36089e+06	6.81862e+06	6.9035e+06	7.40217e+06	6.31099e+06	4.8566e+06	4.72895e+06	4.77703e+06	5.83236e+06	5.5238e+06	6.49068e+06	6.97541e+06	7.44093e+06	6.31099e+06	4.54985e+06	4.19546e+06	4.13352e+06	1	1	2	2	3	2	3	2	2
431	32.7	2	684.468	1366.92	0.208862	152.82	96.65	DSSTWLTAFVLK		CO4A_HUMAN	CO4A_HUMAN	Complement C4-A OS=Homo sapiens OX=9606 GN=C4A PE=1 SV=2	TRUE	1.87149	M_FT	N_FT	0.000113242	9.90713	2.24966e+06	2.48138e+06	2.03462e+06	3.71896e+06	3.96282e+06	3.40452e+06	4.09027e+06	4.36963e+06	4.20199e+06	2.39969e+06	2.55678e+06	1.93677e+06	3.75771e+06	3.98357e+06	3.40452e+06	3.83192e+06	3.87668e+06	3.63595e+06	2	3	2	4	4	2	2	2	2
436	22.2801	2	809.494	1616.97	0.106921	66.1286	64.66	GPEVQLVAHSPWLK	[N-term] Carbamidomethyl (N-term)	CO4A_HUMAN	CO4A_HUMAN;CO4B_HUMAN	Complement C4-A OS=Homo sapiens OX=9606 GN=C4A PE=1 SV=2	FALSE	1.71859	N_FT	M_FT	4.7678e-05	6.75876	9.25567e+06	8.35708e+06	9.52455e+06	7.29204e+06	7.64426e+06	8.25751e+06	5.229e+06	5.26202e+06	5.29939e+06	9.87295e+06	8.61105e+06	9.06646e+06	7.368e+06	7.68429e+06	8.25751e+06	4.89872e+06	4.6684e+06	4.58552e+06	4	3	4	2	4	3	2	1	2
439	16.2471	2	410.758	819.501	0.052167	63.661	52.68	VFALDQK		CO4A_HUMAN	CO4A_HUMAN;CO4B_HUMAN	Complement C4-A OS=Homo sapiens OX=9606 GN=C4A PE=1 SV=2	FALSE	1.24728	M_FT	N_FT	0.0271244	10.5247	1.98687e+06	2.08028e+06	2.02566e+06	1.93877e+06	2.22973e+06	2.17699e+06	2.53656e+06	2.79802e+06	2.26484e+06	2.11938e+06	2.1435e+06	1.92823e+06	1.95897e+06	2.24141e+06	2.17699e+06	2.37634e+06	2.48237e+06	1.95975e+06	2	1	3	2	2	1	2	2	2
446	19.1999	2	617.365	1232.72	0.102562	83.2071	63.42	VHYTVCIWR	[6] Carbamidomethyl (C)	CO4A_HUMAN	CO4A_HUMAN;CO4B_HUMAN	Complement C4-A OS=Homo sapiens OX=9606 GN=C4A PE=1 SV=2	FALSE	1.13954	N_FT	NM_FT	0.179503	11.3339	7.03083e+06	6.23743e+06	6.90669e+06	6.58373e+06	5.24684e+06	5.87392e+06	6.35432e+06	6.17181e+06	6.33371e+06	7.49973e+06	6.42698e+06	6.57451e+06	6.65232e+06	5.27431e+06	5.87392e+06	5.95297e+06	5.47555e+06	5.48051e+06	3	2	2	2	2	2	2	2	2
452	17.2879	2	466.293	930.572	0.0697802	74.9919	60.01	LELSVDGAK		CO4A_HUMAN	CO4A_HUMAN;CO4B_HUMAN	Complement C4-A OS=Homo sapiens OX=9606 GN=C4A PE=1 SV=2	FALSE	1.27847	M_FT	NM_FT	0.00548417	8.4023	2.27893e+06	2.32851e+06	2.50735e+06	1.89609e+06	2.0813e+06	1.76117e+06	2.35118e+06	2.57266e+06	2.41275e+06	2.43091e+06	2.39927e+06	2.38676e+06	1.91584e+06	2.0922e+06	1.76117e+06	2.20267e+06	2.28243e+06	2.08773e+06	2	2	2	2	1	2	2	2	2
475	13.4901	2	526.782	1051.55	0.0932083	88.6468	62.4	GLQDEDGYR		CO4A_HUMAN	CO4A_HUMAN;CO4B_HUMAN	Complement C4-A OS=Homo sapiens OX=9606 GN=C4A PE=1 SV=2	FALSE	1.28215	M_FT	N_FT	0.00510349	7.38355	1.33636e+06	1.42825e+06	1.54803e+06	1.56948e+06	1.47037e+06	1.56e+06	1.75795e+06	1.97176e+06	1.79975e+06	1.42548e+06	1.47166e+06	1.47358e+06	1.58583e+06	1.47806e+06	1.56e+06	1.64691e+06	1.74932e+06	1.55731e+06	2	3	3	2	2	2	3	3	2
1887	13.9962	2	526.834	1051.65	0.196999	187.358	17.97	GLQDEDGYR		CO4A_HUMAN	CO4A_HUMAN;CO4B_HUMAN	Complement C4-A OS=Homo sapiens OX=9606 GN=C4A PE=1 SV=2	FALSE	1.27955	N_FT	NM_FT	0.0613034	13.3344	581507	597875	729182	512715	464131	514750	425536	525413	552370	620289	616044	694112	518056	466561	514750	398658	466139	477961	0	0	0	0	0	0	1	0	0
499	27.9045	3	1044.88	3131.62	0.15819	50.5164	77.89	LQETSNWLLSQQQADGSFQDPCPVLDR	[22] Carbamidomethyl (C)	CO4A_HUMAN	CO4A_HUMAN	Complement C4-A OS=Homo sapiens OX=9606 GN=C4A PE=1 SV=2	FALSE	1.87464	NM_FT	N_FT	3.13206e-05	7.50913	1.1643e+07	1.078e+07	1.0033e+07	2.09612e+07	2.01863e+07	1.9696e+07	2.0926e+07	2.0281e+07	1.8094e+07	1.24195e+07	1.11076e+07	9.55046e+06	2.11795e+07	2.0292e+07	1.9696e+07	1.96043e+07	1.7993e+07	1.56566e+07	1	1	1	2	1	1	1	1	1
504	20.0817	2	618.959	1235.9	0.212122	171.663	36.73	KYVLPNFEVK		CO4A_HUMAN	CO4A_HUMAN;CO4B_HUMAN	Complement C4-A OS=Homo sapiens OX=9606 GN=C4A PE=1 SV=2	FALSE	1.94266	M_FT	N_FT	3.37514e-05	8.24568	1.97608e+06	2.0443e+06	1.79262e+06	2.0076e+06	2.20957e+06	2.3688e+06	3.71735e+06	3.89965e+06	3.67568e+06	2.10787e+06	2.10643e+06	1.70641e+06	2.02852e+06	2.22114e+06	2.3688e+06	3.48255e+06	3.45972e+06	3.18053e+06	0	0	0	1	1	0	1	2	2
2067	20.0438	3	412.962	1235.86	0.172809	139.848	51.51	KYVLPNFEVK		CO4A_HUMAN	CO4A_HUMAN;CO4B_HUMAN	Complement C4-A OS=Homo sapiens OX=9606 GN=C4A PE=1 SV=2	FALSE	1.52775	M_FT	NM_FT	0.385097	44.3247	289494	297903	596608	411944	367279	212656	344787	591188	579365	308800	306956	567914	416235	369202	212656	323009	524494	501320	0	1	1	0	0	0	0	1	1
506	31.9795	2	672.505	1342.99	0.20871	155.43	95.33	DFALLSLQVPLK		CO4A_HUMAN	CO4A_HUMAN;CO4B_HUMAN	Complement C4-A OS=Homo sapiens OX=9606 GN=C4A PE=1 SV=2	FALSE	1.42326	M_FT	NM_FT	0.00907592	11.9723	3.77504e+06	3.70159e+06	3.3515e+06	2.36556e+06	2.75637e+06	2.88868e+06	3.42714e+06	4.30723e+06	3.66682e+06	4.0268e+06	3.81408e+06	3.19031e+06	2.3902e+06	2.77081e+06	2.88868e+06	3.21067e+06	3.82131e+06	3.17287e+06	5	5	6	4	5	3	4	3	5
517	18.1846	2	464.797	927.579	0.172952	186.49	24.45	LTSLSDR	[N-term] Carbamidomethyl (N-term)|[5] Phospho (ST)	CO4A_HUMAN	CO4A_HUMAN;CO4B_HUMAN	Complement C4-A OS=Homo sapiens OX=9606 GN=C4A PE=1 SV=2	FALSE	1.16223	M_FT	NM_FT	0.162056	11.3003	1.91599e+06	1.8773e+06	2.29226e+06	1.92332e+06	2.19943e+06	1.93725e+06	2.11511e+06	2.53843e+06	2.38959e+06	2.04377e+06	1.93435e+06	2.18202e+06	1.94336e+06	2.21095e+06	1.93725e+06	1.98152e+06	2.25206e+06	2.06769e+06	1	1	1	0	1	1	0	1	1
554	20.2962	2	758.466	1514.92	0.400652	264.541	1.62	EMSGSPASGIPVK	[2] Oxidation (M)|[3] Phospho (ST)|[5] Phospho (ST)|[8] Phospho (ST)	CO4A_HUMAN	CO4A_HUMAN;CO4B_HUMAN	Complement C4-A OS=Homo sapiens OX=9606 GN=C4A PE=1 SV=2	FALSE	1.29738	NM_FT	N_FT	0.0165335	11.4909	2.74769e+06	2.87301e+06	3.39881e+06	3.64967e+06	3.96985e+06	4.08217e+06	3.63231e+06	3.56737e+06	4.04977e+06	2.93094e+06	2.96032e+06	3.23534e+06	3.68769e+06	3.99064e+06	4.08217e+06	3.40288e+06	3.16492e+06	3.50423e+06	0	0	0	0	0	1	0	0	0
555	17.3692	2	500.318	998.622	0.148081	148.307	4.39	TYNVLDMK	[7] Oxidation (M)	CO4A_HUMAN	CO4A_HUMAN;CO4B_HUMAN	Complement C4-A OS=Homo sapiens OX=9606 GN=C4A PE=1 SV=2	FALSE	1.1301	M_FT	N_FT	0.127355	7.1964	1.65177e+06	1.68745e+06	1.88443e+06	1.83039e+06	2.06893e+06	1.92123e+06	1.87002e+06	1.90597e+06	2.12724e+06	1.76193e+06	1.73873e+06	1.7938e+06	1.84946e+06	2.07977e+06	1.92123e+06	1.75191e+06	1.69095e+06	1.84068e+06	0	0	0	0	1	0	0	0	0
559	12.8798	2	518.346	1034.68	0.137028	132.453	68.15	LGQYASPTAK		CO4A_HUMAN	CO4A_HUMAN;CO4B_HUMAN	Complement C4-A OS=Homo sapiens OX=9606 GN=C4A PE=1 SV=2	FALSE	1.53048	M_FT	N_FT	0.00398043	12.0872	1.0474e+06	1.26154e+06	1.32773e+06	1.6103e+06	1.83637e+06	1.55986e+06	1.70899e+06	1.9598e+06	1.89706e+06	1.11725e+06	1.29987e+06	1.26387e+06	1.62707e+06	1.84598e+06	1.55986e+06	1.60105e+06	1.73871e+06	1.64151e+06	3	2	2	2	2	3	3	3	3
581	32.3729	3	828.628	2482.86	0.571396	230.189	93.6	VTASDPLDTLGSEGALSPGGVASLLR		CO4A_HUMAN	CO4A_HUMAN;CO4B_HUMAN	Complement C4-A OS=Homo sapiens OX=9606 GN=C4A PE=1 SV=2	FALSE	1.28641	M_FT	NM_FT	0.413653	28.8348	1.95547e+06	2.31049e+06	1.5901e+06	1.62803e+06	1.73064e+06	2.19391e+06	1.92578e+06	3.17066e+06	2.04648e+06	2.08588e+06	2.38071e+06	1.51362e+06	1.64499e+06	1.7397e+06	2.19391e+06	1.80414e+06	2.81297e+06	1.7708e+06	2	2	1	2	3	2	2	2	2
598	27.6816	3	1050.2	3147.57	0.0301283	9.57203	4.09	ANSFLGEKASAGLLGAHAAAITAYALTLTK	[N-term] Carbamidomethyl (N-term)|[3] Phospho (ST)|[27] Phospho (ST)	CO4A_HUMAN	CO4A_HUMAN	Complement C4-A OS=Homo sapiens OX=9606 GN=C4A PE=1 SV=2	FALSE	4.77177	NM_FT	N_FT	1.32061e-05	21.0945	4.46682e+06	3.17186e+06	3.1376e+06	1.74738e+07	1.71589e+07	1.67892e+07	1.54151e+07	1.77101e+07	1.37652e+07	4.76472e+06	3.26825e+06	2.98669e+06	1.76558e+07	1.72488e+07	1.67892e+07	1.44414e+07	1.57122e+07	1.19109e+07	0	0	0	0	0	1	0	0	0
603	22.1625	3	521.028	1560.06	0.214922	137.784	48.78	GPEVQLVAHSPWLK		CO4A_HUMAN	CO4A_HUMAN;CO4B_HUMAN	Complement C4-A OS=Homo sapiens OX=9606 GN=C4A PE=1 SV=2	FALSE	1.75113	M_FT	NM_FT	0.0055646	20.92	2.42907e+06	3.01863e+06	2.91369e+06	2.39525e+06	2.17791e+06	3.20728e+06	4.11957e+06	4.88166e+06	4.62331e+06	2.59107e+06	3.11036e+06	2.77355e+06	2.4202e+06	2.18932e+06	3.20728e+06	3.85937e+06	4.33094e+06	4.00051e+06	2	2	3	2	2	2	2	2	3
608	24.057	2	789.006	1576	0.372239	236.249	14.11	TEQWSTLPPETK	[5] Phospho (ST)|[6] Phospho (ST)	CO4A_HUMAN	CO4A_HUMAN;CO4B_HUMAN	Complement C4-A OS=Homo sapiens OX=9606 GN=C4A PE=1 SV=2	FALSE	1.39184	M_FT	N_FT	0.00136851	8.59435	5.10356e+06	5.20986e+06	5.95886e+06	6.66357e+06	6.42491e+06	6.05064e+06	7.73061e+06	7.62305e+06	7.29481e+06	5.44392e+06	5.36818e+06	5.67227e+06	6.73299e+06	6.45855e+06	6.05064e+06	7.24232e+06	6.76307e+06	6.31213e+06	0	1	1	2	1	1	0	0	1
608	24.057	2	789.006	1576	0.372239	236.249	8.27	TEQWSTLPPETK	[1] Phospho (ST)|[6] Phospho (ST)	CO4A_HUMAN	CO4A_HUMAN;CO4B_HUMAN	Complement C4-A OS=Homo sapiens OX=9606 GN=C4A PE=1 SV=2	FALSE	1.39184	M_FT	N_FT	0.00136851	8.59435	5.10356e+06	5.20986e+06	5.95886e+06	6.66357e+06	6.42491e+06	6.05064e+06	7.73061e+06	7.62305e+06	7.29481e+06	5.44392e+06	5.36818e+06	5.67227e+06	6.73299e+06	6.45855e+06	6.05064e+06	7.24232e+06	6.76307e+06	6.31213e+06	0	1	0	0	0	0	0	0	0
620	15.4166	2	542.348	1082.68	0.115904	107.065	79.48	SCGLHQLLR	[2] Carbamidomethyl (C)	CO4A_HUMAN	CO4A_HUMAN;CO4B_HUMAN	Complement C4-A OS=Homo sapiens OX=9606 GN=C4A PE=1 SV=2	FALSE	1.23421	M_FT	N_FT	0.0243787	11.4884	3.00121e+06	2.68957e+06	2.96241e+06	3.39552e+06	3.67505e+06	3.58208e+06	3.3327e+06	3.31507e+06	4.0321e+06	3.20136e+06	2.7713e+06	2.81994e+06	3.43089e+06	3.69429e+06	3.58208e+06	3.1222e+06	2.94108e+06	3.48894e+06	3	3	2	4	3	3	3	3	3
676	19.8453	2	1082.97	2163.93	-0.199074	-91.9882	6	ASAGLLGAHAAAITAYALTLTK	[19] Phospho (ST)	CO4A_HUMAN	CO4A_HUMAN;CO4B_HUMAN	Complement C4-A OS=Homo sapiens OX=9606 GN=C4A PE=1 SV=2	FALSE	2.44089	NM_FT	M_FT	5.07125e-05	13.425	1.47349e+06	1.25326e+06	1.45004e+06	3.4612e+06	3.10302e+06	3.45407e+06	1.54923e+06	1.37315e+06	1.18199e+06	1.57176e+06	1.29134e+06	1.3803e+06	3.49725e+06	3.11927e+06	3.45407e+06	1.45138e+06	1.21824e+06	1.02277e+06	0	0	0	0	1	0	0	0	0
720	14.7085	2	492.279	982.543	0.080549	81.9869	66.19	QGSFQGGFR		CO4A_HUMAN	CO4A_HUMAN;CO4B_HUMAN	Complement C4-A OS=Homo sapiens OX=9606 GN=C4A PE=1 SV=2	FALSE	1.59848	M_FT	N_FT	2.20728e-05	6.43801	1.36979e+06	1.24468e+06	1.4104e+06	1.50829e+06	1.46351e+06	1.52323e+06	2.08864e+06	2.17037e+06	2.17467e+06	1.46114e+06	1.28251e+06	1.34257e+06	1.52401e+06	1.47117e+06	1.52323e+06	1.95671e+06	1.92552e+06	1.88172e+06	2	1	2	2	2	2	2	2	2
725	14.4535	2	638.387	1274.76	0.142453	111.762	40.79	EMSGSPASGIPVK	[2] Oxidation (M)	CO4A_HUMAN	CO4A_HUMAN;CO4B_HUMAN	Complement C4-A OS=Homo sapiens OX=9606 GN=C4A PE=1 SV=2	FALSE	1.594	N_FT	M_FT	8.82588e-05	6.66406	4.9485e+06	4.9091e+06	5.31365e+06	4.53335e+06	5.1756e+06	4.94733e+06	2.97538e+06	3.27484e+06	3.26751e+06	5.27852e+06	5.05828e+06	5.05809e+06	4.58058e+06	5.2027e+06	4.94733e+06	2.78745e+06	2.9054e+06	2.82735e+06	4	5	2	6	7	6	1	0	0
770	11.9255	2	567.366	1132.72	0.198668	175.421	74.78	VDVQAGACEGK	[8] Carbamidomethyl (C)	CO4A_HUMAN	CO4A_HUMAN;CO4B_HUMAN	Complement C4-A OS=Homo sapiens OX=9606 GN=C4A PE=1 SV=2	FALSE	1.1711	M_FT	NM_FT	0.0668993	10.4772	1.38462e+06	1.62284e+06	1.7e+06	1.45968e+06	1.60407e+06	1.53251e+06	1.73633e+06	1.77988e+06	1.86646e+06	1.47696e+06	1.67216e+06	1.61824e+06	1.47489e+06	1.61247e+06	1.53251e+06	1.62666e+06	1.57909e+06	1.61503e+06	2	3	2	2	2	2	3	3	3
827	16.4615	2	630.368	1258.72	0.0984658	78.2329	50.69	EMSGSPASGIPVK		CO4A_HUMAN	CO4A_HUMAN;CO4B_HUMAN	Complement C4-A OS=Homo sapiens OX=9606 GN=C4A PE=1 SV=2	FALSE	3.93822	NM_FT	M_FT	3.8258e-06	11.2272	1.67753e+06	1.53236e+06	1.89313e+06	2.69502e+06	2.64386e+06	2.71594e+06	638051	637094	770146	1.78941e+06	1.57892e+06	1.80208e+06	2.72309e+06	2.6577e+06	2.71594e+06	597750	565221	666401	0	1	2	2	1	1	0	0	0
911	21.7663	2	983.986	1965.96	0.0625225	31.8036	97.46	LLATLCSAEVCQCAEGK	[N-term] Carbamidomethyl (N-term)|[6] Carbamidomethyl (C)|[11] Carbamidomethyl (C)|[13] Carbamidomethyl (C)	CO4A_HUMAN	CO4A_HUMAN;CO4B_HUMAN	Complement C4-A OS=Homo sapiens OX=9606 GN=C4A PE=1 SV=2	FALSE	1.66942	N_FT	M_FT	1.66766e-05	7.24618	2.14464e+06	2.23541e+06	2.1555e+06	2.14055e+06	1.8566e+06	2.05968e+06	1.31369e+06	1.29318e+06	1.308e+06	2.28767e+06	2.30334e+06	2.05183e+06	2.16285e+06	1.86632e+06	2.05968e+06	1.23072e+06	1.14729e+06	1.1318e+06	1	2	2	1	1	2	1	1	1
942	25.7938	3	894.232	2679.67	0.376657	140.581	67.89	YVSHFETEGPHVLLYFDSVPTSR		CO4A_HUMAN	CO4A_HUMAN;CO4B_HUMAN	Complement C4-A OS=Homo sapiens OX=9606 GN=C4A PE=1 SV=2	FALSE	7.08376	M_FT	N_FT	2.47815e-08	9.5241	1.94433e+06	1.67826e+06	1.63656e+06	8.52757e+06	8.96892e+06	8.54e+06	1.23162e+07	1.24113e+07	1.2527e+07	2.074e+06	1.72926e+06	1.55785e+06	8.6164e+06	9.01589e+06	8.54e+06	1.15382e+07	1.10111e+07	1.08395e+07	1	0	0	6	5	7	9	8	7
965	27.3641	3	894.172	2679.49	0.196652	73.3968	71.53	YVSHFETEGPHVLLYFDSVPTSR		CO4A_HUMAN	CO4A_HUMAN;CO4B_HUMAN	Complement C4-A OS=Homo sapiens OX=9606 GN=C4A PE=1 SV=2	FALSE	5.81845	N_FT	M_FT	1.52588e-06	11.384	6.0121e+06	5.29217e+06	4.79704e+06	1.6043e+06	1.9707e+06	1.96339e+06	950824	911229	905229	6.41306e+06	5.45299e+06	4.56632e+06	1.62102e+06	1.98102e+06	1.96339e+06	890767	808430	783288	4	3	4	1	3	2	0	0	0
1714	26.303	4	670.97	2679.85	0.552214	206.104	21.77	YVSHFETEGPHVLLYFDSVPTSR		CO4A_HUMAN	CO4A_HUMAN;CO4B_HUMAN	Complement C4-A OS=Homo sapiens OX=9606 GN=C4A PE=1 SV=2	FALSE	11.2962	M_FT	N_FT	9.44912e-05	40.7906	202594	184099	371086	1.61654e+06	1.82233e+06	1.32996e+06	3.54599e+06	2.12653e+06	2.88754e+06	216105	189693	353239	1.63338e+06	1.83187e+06	1.32996e+06	3.32202e+06	1.88662e+06	2.49856e+06	0	0	0	0	0	0	1	0	0
2191	27.7609	4	670.904	2679.59	0.291199	108.685	9.97	YVSHFETEGPHVLLYFDSVPTSR		CO4A_HUMAN	CO4A_HUMAN;CO4B_HUMAN	Complement C4-A OS=Homo sapiens OX=9606 GN=C4A PE=1 SV=2	FALSE	15.3722	N_FT	NM_FT	0.0115728	76.0359	226245	280944	299927	2209.89	26456	23838.9	13826.9	48568.5	21744	241333	289482	285502	2232.91	26594.5	23838.9	12953.6	43089.3	18814.9	1	0	0	0	0	0	0	0	0
958	10.2229	3	728.542	2182.6	0.607066	278.216	6.66	VDVQAGACEGKLELSVDGAK	[N-term] Carbamidomethyl (N-term)|[8] Carbamidomethyl (C)|[15] Phospho (ST)	CO4A_HUMAN	CO4A_HUMAN;CO4B_HUMAN	Complement C4-A OS=Homo sapiens OX=9606 GN=C4A PE=1 SV=2	FALSE	1.2233	M_FT	N_FT	0.0620907	12.2888	854297	892085	946372	802642	1.02194e+06	883264	1.0297e+06	1.21714e+06	1.0472e+06	911272	919194	900856	811003	1.02729e+06	883264	964665	1.07983e+06	906134	0	0	0	0	0	0	0	1	0
960	32.9554	3	1167.57	3499.7	0.0406293	11.6095	16.94	ECVGFEAVQEVPVGLVQPASATLYDYYNPER	[2] Carbamidomethyl (C)	CO4A_HUMAN	CO4A_HUMAN;CO4B_HUMAN	Complement C4-A OS=Homo sapiens OX=9606 GN=C4A PE=1 SV=2	FALSE	1.46324	M_FT	NM_FT	0.514557	49.0634	2.16431e+06	1.82561e+06	699413	1.45919e+06	1.43615e+06	1.46351e+06	2.58994e+06	2.46639e+06	1.32171e+06	2.30865e+06	1.88109e+06	665774	1.47439e+06	1.44367e+06	1.46351e+06	2.42635e+06	2.18815e+06	1.14366e+06	0	0	0	1	0	0	1	2	0
1003	19.164	3	646.061	1935.16	0.198399	102.534	21.86	YLDKTEQWSTLPPETK		CO4A_HUMAN	CO4A_HUMAN;CO4B_HUMAN	Complement C4-A OS=Homo sapiens OX=9606 GN=C4A PE=1 SV=2	FALSE	1.15472	M_FT	N_FT	0.493854	14.659	3.37696e+06	3.92905e+06	4.2576e+06	4.40508e+06	4.53743e+06	3.53425e+06	3.70035e+06	4.88261e+06	4.76982e+06	3.60218e+06	4.04845e+06	4.05283e+06	4.45097e+06	4.56119e+06	3.53425e+06	3.46663e+06	4.33179e+06	4.12729e+06	0	2	1	2	1	1	2	3	3
1168	19.164	2	968.506	1935	0.0355914	18.3938	74.24	YLDKTEQWSTLPPETK		CO4A_HUMAN	CO4A_HUMAN;CO4B_HUMAN	Complement C4-A OS=Homo sapiens OX=9606 GN=C4A PE=1 SV=2	FALSE	1.52641	NM_FT	N_FT	0.0117317	16.533	2.64941e+06	2.28419e+06	2.58315e+06	3.61536e+06	3.52466e+06	4.33364e+06	4.25967e+06	3.08896e+06	3.47542e+06	2.8261e+06	2.35361e+06	2.45891e+06	3.65302e+06	3.54312e+06	4.33364e+06	3.99062e+06	2.74048e+06	3.00725e+06	3	1	4	6	3	4	6	5	3
1036	20.8147	3	715.474	2143.4	0.347977	162.375	61.11	MRPSTDTITVMVENSHGLR		CO4A_HUMAN	CO4A_HUMAN;CO4B_HUMAN	Complement C4-A OS=Homo sapiens OX=9606 GN=C4A PE=1 SV=2	FALSE	3.66149	NM_FT	M_FT	7.65563e-07	9.71531	1.91076e+06	1.76793e+06	2.14146e+06	4.48727e+06	4.96278e+06	4.59963e+06	1.28772e+06	1.28558e+06	1.26384e+06	2.03819e+06	1.82166e+06	2.03847e+06	4.53402e+06	4.98876e+06	4.59963e+06	1.20639e+06	1.14055e+06	1.09359e+06	1	1	1	2	2	2	0	0	0
1042	20.7799	3	714.139	2139.39	0.29752	139.087	72	RGHLFLQTDQPIYNPGQR		CO4A_HUMAN	CO4A_HUMAN;CO4B_HUMAN	Complement C4-A OS=Homo sapiens OX=9606 GN=C4A PE=1 SV=2	FALSE	2.02979	M_FT	N_FT	5.86307e-06	5.46227	2.88175e+06	2.91053e+06	3.14116e+06	4.44037e+06	4.22421e+06	3.98019e+06	5.77403e+06	6.10364e+06	6.25538e+06	3.07394e+06	2.99898e+06	2.99009e+06	4.48663e+06	4.24633e+06	3.98019e+06	5.40933e+06	5.41506e+06	5.41273e+06	3	2	3	5	3	3	4	5	5
1091	33.7888	3	924.07	2769.19	0.59406	214.571	47.39	LLLFSPSVVHLGVPLSVGVQLQDVPR		CO4A_HUMAN	CO4A_HUMAN;CO4B_HUMAN	Complement C4-A OS=Homo sapiens OX=9606 GN=C4A PE=1 SV=2	FALSE	1.63657	M_FT	N_FT	0.149394	30.6957	7.21229e+06	6.12984e+06	3.86866e+06	8.78478e+06	7.13717e+06	6.9892e+06	1.25169e+07	8.80857e+06	6.84122e+06	7.69329e+06	6.31612e+06	3.68259e+06	8.87629e+06	7.17454e+06	6.9892e+06	1.17263e+07	7.81484e+06	5.91965e+06	6	5	7	8	6	7	11	8	10
10754	55.5104	3	923.89	2768.65	0.0536348	19.3726	19.74	LLLFSPSVVHLGVPLSVGVQLQDVPR		CO4A_HUMAN	CO4A_HUMAN;CO4B_HUMAN	Complement C4-A OS=Homo sapiens OX=9606 GN=C4A PE=1 SV=2	FALSE	7.9181	N_FT	M_FT	0.627224	171.45	0	924.89	135784	14586	13457.6	1176.82	9090.43	5158.11	3016.87	0	952.997	129254	14738	13528.1	1176.82	8516.25	4576.21	2610.47	0	0	0	1	0	0	0	0	0
41421	36.5479	3	924.034	2769.08	0.485526	175.369	21.75	LLLFSPSVVHLGVPLSVGVQLQDVPR		CO4A_HUMAN	CO4A_HUMAN;CO4B_HUMAN	Complement C4-A OS=Homo sapiens OX=9606 GN=C4A PE=1 SV=2	FALSE	2.89492	NM_FT	N_FT	0.0485113	47.4402	47663.9	27588.8	31752.8	47793.3	121379	140601	62834.3	75017.4	61187.1	50842.7	28427.2	30225.6	48291.2	122014	140601	58865.6	66554.4	52944.7	0	0	1	1	0	0	0	0	0
47792	39.6488	3	924.048	2769.12	0.52632	190.104	26.89	LLLFSPSVVHLGVPLSVGVQLQDVPR		CO4A_HUMAN	CO4A_HUMAN;CO4B_HUMAN	Complement C4-A OS=Homo sapiens OX=9606 GN=C4A PE=1 SV=2	FALSE	1.65572	N_FT	NM_FT	0.693882	58.0087	15405	64606.8	52995.6	32342.8	18867.6	29121.5	23189.7	39908.1	36695	16432.4	66570.1	50446.8	32679.7	18966.4	29121.5	21724.9	35405.9	31751.9	1	0	1	0	0	0	0	0	0
1116	21.0756	2	992.507	1983	0.00299408	1.50987	88.16	GHLFLQTDQPIYNPGQR		CO4A_HUMAN	CO4A_HUMAN;CO4B_HUMAN	Complement C4-A OS=Homo sapiens OX=9606 GN=C4A PE=1 SV=2	FALSE	1.07459	M_FT	NM_FT	0.537643	9.30509	3.3204e+06	3.12096e+06	3.10272e+06	2.82173e+06	3.21887e+06	3.36242e+06	3.69405e+06	3.06896e+06	3.34134e+06	3.54184e+06	3.2158e+06	2.95349e+06	2.85112e+06	3.23572e+06	3.36242e+06	3.46073e+06	2.72274e+06	2.89123e+06	3	3	2	2	2	2	2	2	2
1259	21.802	2	598.844	1195.67	0.110855	92.7217	75.89	ADGSYAAWLSR		CO4A_HUMAN	CO4A_HUMAN;CO4B_HUMAN	Complement C4-A OS=Homo sapiens OX=9606 GN=C4A PE=1 SV=2	FALSE	1.17591	N_FT	M_FT	0.00292244	4.77243	1.51402e+06	1.45684e+06	1.44365e+06	1.36134e+06	1.23809e+06	1.29013e+06	1.23552e+06	1.22794e+06	1.29067e+06	1.61499e+06	1.50111e+06	1.37421e+06	1.37552e+06	1.24457e+06	1.29013e+06	1.15749e+06	1.08941e+06	1.11681e+06	1	2	1	1	1	1	1	1	1
1267	31.191	2	816.132	1630.25	0.276549	169.665	52.96	HLVPGAPFLLQALVR		CO4A_HUMAN	CO4A_HUMAN;CO4B_HUMAN	Complement C4-A OS=Homo sapiens OX=9606 GN=C4A PE=1 SV=2	FALSE	1.73869	M_FT	N_FT	8.54771e-05	8.93733	6.32492e+06	6.53174e+06	6.94624e+06	1.03762e+07	1.01571e+07	8.76674e+06	1.16071e+07	1.11848e+07	1.16392e+07	6.74673e+06	6.73024e+06	6.61216e+06	1.04843e+07	1.02103e+07	8.76674e+06	1.08739e+07	9.923e+06	1.00713e+07	10	11	10	14	16	16	14	12	12
2274	31.3148	3	544.43	1630.27	0.297648	182.609	60.14	HLVPGAPFLLQALVR		CO4A_HUMAN	CO4A_HUMAN;CO4B_HUMAN	Complement C4-A OS=Homo sapiens OX=9606 GN=C4A PE=1 SV=2	FALSE	1.74422	M_FT	N_FT	0.00536277	15.0342	1.89968e+06	2.21585e+06	1.64059e+06	2.53593e+06	2.76997e+06	3.01406e+06	2.98578e+06	3.92139e+06	3.13277e+06	2.02637e+06	2.28318e+06	1.56168e+06	2.56235e+06	2.78447e+06	3.01406e+06	2.79719e+06	3.479e+06	2.71076e+06	7	7	6	8	6	8	6	7	5
1272	13.5753	2	641.915	1281.82	0.111287	86.827	86.4	LVNGQSHISLSK		CO4A_HUMAN	CO4A_HUMAN;CO4B_HUMAN	Complement C4-A OS=Homo sapiens OX=9606 GN=C4A PE=1 SV=2	FALSE	1.67615	M_FT	N_FT	0.0527843	23.7586	713067	512133	786698	682314	915470	788507	949109	991657	1.43149e+06	760622	527696	748861	689421	920263	788507	889160	879785	1.23865e+06	1	1	1	2	1	2	2	2	2
3454	13.5753	3	428.282	1281.82	0.120626	94.114	23.27	LVNGQSHISLSK		CO4A_HUMAN	CO4A_HUMAN;CO4B_HUMAN	Complement C4-A OS=Homo sapiens OX=9606 GN=C4A PE=1 SV=2	FALSE	1.31786	M_FT	NM_FT	0.245517	26.0311	164387	212011	277380	222409	185672	171717	224196	280560	259333	175350	218454	264040	224726	186644	171717	210035	248909	224399	1	1	1	1	1	1	1	1	1
1277	33.3006	3	946.576	2836.71	0.288142	101.586	7.73	VGLSGMAIADVTLLSGFHALRADLEK	[N-term] Carbamidomethyl (N-term)|[6] Oxidation (M)|[12] Phospho (ST)	CO4A_HUMAN	CO4A_HUMAN;CO4B_HUMAN	Complement C4-A OS=Homo sapiens OX=9606 GN=C4A PE=1 SV=2	FALSE	2.21364	M_FT	NM_FT	0.0343496	34.0465	1.76282e+06	1.60514e+06	863497	916175	912962	627584	2.21875e+06	1.70162e+06	1.51793e+06	1.88038e+06	1.65392e+06	821967	925719	917742	627584	2.0786e+06	1.50965e+06	1.31346e+06	0	1	0	0	0	0	0	0	0
1290	27.5342	2	811.009	1620	0.141247	87.197	46.23	TTNIQGINLLFSSR	[N-term] Carbamidomethyl (N-term)	CO4A_HUMAN	CO4A_HUMAN;CO4B_HUMAN	Complement C4-A OS=Homo sapiens OX=9606 GN=C4A PE=1 SV=2	FALSE	1.22641	N_FT	NM_FT	0.180557	15.512	1.35348e+06	1.45807e+06	1.73022e+06	1.39642e+06	1.02311e+06	1.28379e+06	1.49076e+06	1.41543e+06	1.34917e+06	1.44374e+06	1.50238e+06	1.64701e+06	1.41097e+06	1.02847e+06	1.28379e+06	1.3966e+06	1.25575e+06	1.16743e+06	1	1	1	0	0	1	0	1	0
1369	30.052	2	1141.56	2281.1	-0.0362077	-15.8727	31.52	ALEILQEEDLIDEDDIPVR	[N-term] Carbamidomethyl (N-term)	CO4A_HUMAN	CO4A_HUMAN;CO4B_HUMAN	Complement C4-A OS=Homo sapiens OX=9606 GN=C4A PE=1 SV=2	FALSE	1.66734	N_FT	M_FT	0.0149477	22.5602	1.64405e+06	1.53383e+06	1.65735e+06	1.44016e+06	1.34896e+06	1.19136e+06	1.05435e+06	1.12723e+06	718377	1.75369e+06	1.58044e+06	1.57764e+06	1.45516e+06	1.35602e+06	1.19136e+06	987752	1.00007e+06	621606	1	1	1	1	1	1	0	1	1
1459	21.4641	3	734.503	2200.49	0.415739	188.966	20.27	MRPSTDTITVMVENSHGLR	[N-term] Carbamidomethyl (N-term)	CO4A_HUMAN	CO4A_HUMAN;CO4B_HUMAN	Complement C4-A OS=Homo sapiens OX=9606 GN=C4A PE=1 SV=2	FALSE	1.31016	NM_FT	M_FT	0.304786	33.8405	949795	465215	738932	876126	1.0229e+06	826724	766263	658791	655409	1.01314e+06	479353	703392	885253	1.02825e+06	826724	717864	584470	567120	0	0	1	0	0	0	0	0	0
1483	20.8518	2	586.407	1170.8	0.163445	139.621	77.47	VGDTLNLNLR	[N-term] Carbamidomethyl (N-term)	CO4A_HUMAN	CO4A_HUMAN;CO4B_HUMAN	Complement C4-A OS=Homo sapiens OX=9606 GN=C4A PE=1 SV=2	FALSE	1.88898	NM_FT	M_FT	9.94161e-05	9.04782	768320	678294	727226	761689	714992	829024	425406	364473	430731	819560	698906	692249	769623	718736	829024	398536	323356	372708	1	1	0	1	1	1	0	0	1
1530	11.5284	2	526.891	1051.77	0.215625	205.054	60.77	SHALQLNNR		CO4A_HUMAN	CO4A_HUMAN;CO4B_HUMAN	Complement C4-A OS=Homo sapiens OX=9606 GN=C4A PE=1 SV=2	FALSE	1.96681	M_FT	N_FT	3.99579e-05	8.63728	412792	435392	456170	613905	687527	729398	886197	870480	808733	440322	448623	434230	620300	691127	729398	830222	772278	699790	2	2	2	3	2	2	3	2	3
1608	24.6859	3	922.14	2763.4	0.104859	37.9471	6.74	GRTLEIPGNSDPNMIPDGDFNSYVR		CO4A_HUMAN	CO4A_HUMAN;CO4B_HUMAN	Complement C4-A OS=Homo sapiens OX=9606 GN=C4A PE=1 SV=2	FALSE	1.62056	N_FT	M_FT	0.00146971	10.3316	1.34995e+06	1.53523e+06	1.55349e+06	1.16072e+06	1.02356e+06	1.25975e+06	962638	838146	938179	1.43999e+06	1.58188e+06	1.47877e+06	1.17281e+06	1.02891e+06	1.25975e+06	901835	743591	811799	0	1	0	1	0	1	0	0	0
1971	18.3002	2	482.789	963.563	0.0669642	69.5013	58.61	GQIVFMNR		CO4A_HUMAN	CO4A_HUMAN;CO4B_HUMAN	Complement C4-A OS=Homo sapiens OX=9606 GN=C4A PE=1 SV=2	FALSE	2.88091	NM_FT	M_FT	0.0037932	29.4905	416839	447722	561263	580773	771859	809296	165492	284266	300674	444638	461328	534269	586823	775901	809296	155039	252197	260171	1	1	1	1	1	1	0	0	0
1988	18.0659	2	746.936	1491.86	0.286058	191.783	6.1	EMSGSPASGIPVK	[N-term] Carbamidomethyl (N-term)|[2] Oxidation (M)|[3] Phospho (ST)|[5] Phospho (ST)	CO4A_HUMAN	CO4A_HUMAN;CO4B_HUMAN	Complement C4-A OS=Homo sapiens OX=9606 GN=C4A PE=1 SV=2	FALSE	1.55178	NM_FT	M_FT	0.00299145	12.556	785726	721860	868264	1.2756e+06	998962	1.09112e+06	689710	765421	713781	838127	743797	826505	1.28889e+06	1.00419e+06	1.09112e+06	646146	679071	617629	0	0	0	0	1	0	0	0	0
2054	19.0531	2	835.47	1668.93	0.0264097	15.8246	40.75	YIYGKPVQGVAYVR	[N-term] Carbamidomethyl (N-term)	CO4A_HUMAN	CO4A_HUMAN;CO4B_HUMAN	Complement C4-A OS=Homo sapiens OX=9606 GN=C4A PE=1 SV=2	FALSE	1.39201	N_FT	M_FT	0.0252902	16.5359	1.33164e+06	1.44589e+06	1.35541e+06	1.17308e+06	1.30663e+06	1.50215e+06	907180	883701	1.17817e+06	1.42045e+06	1.48983e+06	1.29022e+06	1.1853e+06	1.31347e+06	1.50215e+06	849881	784008	1.01946e+06	1	1	0	0	0	0	0	0	0
4122	18.0659	2	835.48	1668.95	0.0473374	28.3645	12.76	YIYGKPVQGVAYVR	[N-term] Carbamidomethyl (N-term)	CO4A_HUMAN	CO4A_HUMAN;CO4B_HUMAN	Complement C4-A OS=Homo sapiens OX=9606 GN=C4A PE=1 SV=2	FALSE	2.00523	N_FT	M_FT	1.7224e-05	6.72165	937772	907561	822495	813150	817542	913353	427809	430544	472082	1.00031e+06	935141	782937	821621	821823	913353	400787	381972	408488	0	1	0	0	0	0	0	0	0
2106	29.9745	3	897.856	2690.55	0.394913	146.799	6.36	GCGEQTMIYLAPTLAASRYLDK	[N-term] Carbamidomethyl (N-term)|[2] Carbamidomethyl (C)|[6] Phospho (ST)|[7] Oxidation (M)|[13] Phospho (ST)	CO4A_HUMAN	CO4A_HUMAN;CO4B_HUMAN	Complement C4-A OS=Homo sapiens OX=9606 GN=C4A PE=1 SV=2	FALSE	1.43523	M_FT	N_FT	0.10478	30.916	704073	1.1038e+06	637944	871672	1.07796e+06	1.07113e+06	1.23658e+06	1.16912e+06	1.10461e+06	751029	1.13734e+06	607262	880752	1.08361e+06	1.07113e+06	1.15848e+06	1.03722e+06	955813	0	0	0	0	0	0	0	1	0
2179	19.0146	3	576.639	1726.9	0.0667814	38.6728	2.51	AINEKLGQYASPTAK	[N-term] Carbamidomethyl (N-term)|[13] Phospho (ST)	CO4A_HUMAN	CO4A_HUMAN;CO4B_HUMAN	Complement C4-A OS=Homo sapiens OX=9606 GN=C4A PE=1 SV=2	FALSE	1.75734	N_FT	NM_FT	0.00884177	17.3362	351430	391945	321846	237981	170856	197319	189409	269329	237394	374867	403855	306367	240460	171750	197319	177445	238945	205415	1	0	0	0	0	0	0	0	0
2842	14.9159	2	864.447	1726.88	0.0496251	28.7377	0.95	AINEKLGQYASPTAK	[N-term] Carbamidomethyl (N-term)|[13] Phospho (ST)	CO4A_HUMAN	CO4A_HUMAN;CO4B_HUMAN	Complement C4-A OS=Homo sapiens OX=9606 GN=C4A PE=1 SV=2	FALSE	1.35798	NM_FT	N_FT	0.0133015	10.1714	591252	536478	645395	825877	870111	711881	680343	758778	739396	630684	552781	614354	834480	874667	711881	637371	673178	639793	0	1	0	0	0	0	0	0	0
2181	16.0525	2	902.4	1802.79	0.0456032	25.2966	6.29	TTNIQGINLLFSSR	[1] Phospho (ST)|[2] Phospho (ST)|[12] Phospho (ST)	CO4A_HUMAN	CO4A_HUMAN;CO4B_HUMAN	Complement C4-A OS=Homo sapiens OX=9606 GN=C4A PE=1 SV=2	FALSE	1.22579	NM_FT	M_FT	0.0636255	10.4624	665987	713758	815881	769935	807777	873918	657959	723065	619011	710403	735448	776641	777955	812007	873918	616400	641493	535625	0	0	0	0	0	0	0	0	1
2308	16.3898	2	476.297	950.579	0.0700894	73.7388	61.81	EFHLHLR		CO4A_HUMAN	CO4A_HUMAN;CO4B_HUMAN	Complement C4-A OS=Homo sapiens OX=9606 GN=C4A PE=1 SV=2	FALSE	1.81264	NM_FT	N_FT	0.000530241	14.9873	870919	817653	1.0793e+06	1.73373e+06	1.59656e+06	1.68688e+06	1.21415e+06	1.20555e+06	1.2757e+06	929002	842500	1.02739e+06	1.75179e+06	1.60492e+06	1.68688e+06	1.13747e+06	1.06955e+06	1.10385e+06	1	0	1	2	2	2	2	2	1
2469	27.6066	3	913.138	2736.39	0.0726371	26.5455	43.6	YVSHFETEGPHVLLYFDSVPTSR	[N-term] Carbamidomethyl (N-term)	CO4A_HUMAN	CO4A_HUMAN;CO4B_HUMAN	Complement C4-A OS=Homo sapiens OX=9606 GN=C4A PE=1 SV=2	FALSE	2.55762	N_FT	NM_FT	6.09089e-05	13.0631	1.16177e+06	1.39337e+06	1.20109e+06	498728	548412	421504	516259	582585	504194	1.23925e+06	1.43571e+06	1.14333e+06	503923	551284	421504	483650	516862	436275	2	2	3	0	0	0	0	0	0
2501	32.7869	3	710.206	2127.6	0.444472	208.952	58.39	VGLSGMAIADVTLLSGFHALR		CO4A_HUMAN	CO4A_HUMAN;CO4B_HUMAN	Complement C4-A OS=Homo sapiens OX=9606 GN=C4A PE=1 SV=2	FALSE	2.06376	NM_FT	N_FT	0.00237042	17.5174	801835	850554	602118	1.51492e+06	1.51852e+06	1.61932e+06	1.28234e+06	1.32854e+06	977013	855310	876401	573159	1.53071e+06	1.52647e+06	1.61932e+06	1.20134e+06	1.17866e+06	845401	2	3	1	3	4	3	3	3	2
8036	32.8301	2	1064.61	2127.2	0.0456625	21.4665	78.17	VGLSGMAIADVTLLSGFHALR		CO4A_HUMAN	CO4A_HUMAN;CO4B_HUMAN	Complement C4-A OS=Homo sapiens OX=9606 GN=C4A PE=1 SV=2	FALSE	1.55755	NM_FT	N_FT	0.0195582	15.1831	522449	698577	631538	1.04028e+06	982290	862898	876245	644939	792126	557292	719806	601164	1.05111e+06	987433	862898	820899	572181	685420	0	0	0	1	1	0	1	0	0
2548	22.2801	4	658.887	2631.52	1.12722	428.537	11.91	LTVAAPPSGGPGFLSIERPDSRPPR	[N-term] Carbamidomethyl (N-term)	CO4A_HUMAN	CO4A_HUMAN;CO4B_HUMAN	Complement C4-A OS=Homo sapiens OX=9606 GN=C4A PE=1 SV=2	FALSE	2.6807	M_FT	N_FT	0.0169804	45.1861	117501	173776	156073	299026	330141	515742	287179	608080	303952	125337	179057	148567	302141	331870	515742	269040	539480	263007	0	0	0	0	0	1	0	0	0
2685	32.623	2	1270.61	2539.21	-0.0990339	-39.0003	55.79	VTASDPLDTLGSEGALSPGGVASLLR	[N-term] Carbamidomethyl (N-term)	CO4A_HUMAN	CO4A_HUMAN;CO4B_HUMAN	Complement C4-A OS=Homo sapiens OX=9606 GN=C4A PE=1 SV=2	FALSE	1.68972	N_FT	M_FT	0.000421546	10.4026	643818	702281	569725	496976	506776	476557	397682	386462	349664	686755	723623	542324	502153	509429	476557	372564	342864	302561	1	2	2	1	2	2	1	1	1
5764	32.6617	3	847.536	2539.59	0.27414	107.958	20.96	VTASDPLDTLGSEGALSPGGVASLLR	[N-term] Carbamidomethyl (N-term)	CO4A_HUMAN	CO4A_HUMAN;CO4B_HUMAN	Complement C4-A OS=Homo sapiens OX=9606 GN=C4A PE=1 SV=2	FALSE	1.18832	N_FT	NM_FT	0.736135	28.8167	336904	336913	207499	172949	314982	253720	178403	281870	301230	359373	347151	197520	174750	316631	253720	167135	250071	260651	0	1	1	0	0	0	0	0	0
2741	13.5324	2	555.294	1108.57	0.0944935	85.2461	42.13	GLQDEDGYR	[N-term] Carbamidomethyl (N-term)	CO4A_HUMAN	CO4A_HUMAN;CO4B_HUMAN	Complement C4-A OS=Homo sapiens OX=9606 GN=C4A PE=1 SV=2	FALSE	1.62243	N_FT	M_FT	0.00125102	12.7172	336881	403281	434345	357483	387129	366032	240718	222174	261028	359348	415537	413455	361207	389156	366032	225513	197110	225865	1	1	1	1	1	1	1	2	0
3009	30.9381	3	1219.56	3655.66	-0.104596	-28.6112	79.41	ECVGFEAVQEVPVGLVQPASATLYDYYNPERR	[2] Carbamidomethyl (C)	CO4A_HUMAN	CO4A_HUMAN;CO4B_HUMAN	Complement C4-A OS=Homo sapiens OX=9606 GN=C4A PE=1 SV=2	FALSE	2.10088	NM_FT	N_FT	0.00232684	18.2146	402969	435295	302481	770476	903286	722801	652984	605843	513051	429843	448523	287933	778502	908016	722801	611740	537495	443939	1	0	0	1	2	2	1	1	1
3236	32.9965	2	1389.61	2777.21	-0.14353	-51.6788	35.85	STQDTVIALDALSAYWIASHTTEER		CO4A_HUMAN	CO4A_HUMAN;CO4B_HUMAN	Complement C4-A OS=Homo sapiens OX=9606 GN=C4A PE=1 SV=2	FALSE	2.97348	M_FT	N_FT	0.00052663	19.1294	286314	217564	212307	475229	537382	415727	855728	587120	686713	305409	224176	202096	480179	540196	415727	801678	520885	594207	1	0	0	1	1	1	2	1	2
3608	29.3428	2	1165.49	2328.97	-0.0359637	-15.4416	20.87	AACAQLNDFLQEYGTQGCQV	[N-term] Carbamidomethyl (N-term)|[3] Carbamidomethyl (C)|[18] Carbamidomethyl (C)	CO4A_HUMAN	CO4A_HUMAN;CO4B_HUMAN	Complement C4-A OS=Homo sapiens OX=9606 GN=C4A PE=1 SV=2	FALSE	1.44832	N_FT	M_FT	0.0170122	15.2745	548271	739945	700791	512318	487169	517344	407392	469543	496387	584836	762431	667086	517655	489720	517344	381660	416572	429519	0	1	1	0	0	0	0	0	0
3632	40.6654	3	890.981	2669.92	0.493118	184.728	90.48	LHLETDSLALVALGALDTALYAAGSK	[N-term] Carbamidomethyl (N-term)	CO4A_HUMAN	CO4A_HUMAN;CO4B_HUMAN	Complement C4-A OS=Homo sapiens OX=9606 GN=C4A PE=1 SV=2	FALSE	1.50344	N_FT	NM_FT	0.697704	51.5373	860743	652766	260558	496224	356225	327553	655108	423864	327234	918147	672603	248026	501393	358090	327553	613730	376046	283152	4	4	4	6	3	3	4	2	3
11711	39.7882	3	890.979	2669.91	0.486621	182.294	49.45	LHLETDSLALVALGALDTALYAAGSK	[N-term] Carbamidomethyl (N-term)	CO4A_HUMAN	CO4A_HUMAN;CO4B_HUMAN	Complement C4-A OS=Homo sapiens OX=9606 GN=C4A PE=1 SV=2	FALSE	1.53491	M_FT	NM_FT	0.422432	40.1869	456728	347081	196702	306427	155313	195933	467665	344253	197550	487188	357628	187241	309619	156126	195933	438126	305417	170939	3	2	2	4	2	3	4	3	3
3816	19.4236	2	492.249	982.484	0.00455034	4.63149	33.74	TYNVLDMK		CO4A_HUMAN	CO4A_HUMAN;CO4B_HUMAN	Complement C4-A OS=Homo sapiens OX=9606 GN=C4A PE=1 SV=2	FALSE	2.95649	NM_FT	M_FT	0.00112275	33.3525	195573	191882	172590	220524	264578	250366	75045	113661	60057.5	208616	197713	164289	222821	265964	250366	70305	100839	51967.2	0	0	0	0	1	0	0	0	0
4381	21.7663	2	725.329	1448.64	-0.028777	-19.8644	10.73	AEMADQASAWLTR		CO4A_HUMAN	CO4A_HUMAN	Complement C4-A OS=Homo sapiens OX=9606 GN=C4A PE=1 SV=2	FALSE	2.06715	NM_FT	M_FT	0.0102077	20.8649	148928	223056	214733	258480	282560	379424	131532	172444	141307	158860	229834	204406	261172	284040	379424	123224	152990	122272	0	0	1	1	0	0	0	0	0
4390	17.9925	2	513.775	1025.54	0.0178674	17.4228	30.09	VEYGFQVK	[N-term] Carbamidomethyl (N-term)	CO4A_HUMAN	CO4A_HUMAN;CO4B_HUMAN	Complement C4-A OS=Homo sapiens OX=9606 GN=C4A PE=1 SV=2	FALSE	2.20661	N_FT	M_FT	0.032853	33.0015	261228	403368	441630	225719	287098	143267	170852	143382	187090	278650	415626	420390	228071	288602	143267	160060	127206	161887	1	1	0	0	0	0	0	0	0
4450	22.9125	2	702.321	1402.63	-0.0958881	-68.3585	7.67	LNMGITDLQGLR	[N-term] Carbamidomethyl (N-term)|[3] Oxidation (M)	CO4A_HUMAN	CO4A_HUMAN;CO4B_HUMAN	Complement C4-A OS=Homo sapiens OX=9606 GN=C4A PE=1 SV=2	FALSE	1.09802	N_FT	NM_FT	0.962277	94.5784	30229	158257	38654.6	104087	38766.2	64009.6	121174	66761	35863.1	32245.1	163066	36795.5	105171	38969.2	64009.6	113520	59229.5	31032.1	0	1	0	0	0	0	0	0	0
4834	32.6617	4	730.301	2917.18	0.78974	270.794	8.13	VGLSGMAIADVTLLSGFHALRADLEK	[N-term] Carbamidomethyl (N-term)|[6] Oxidation (M)|[12] Phospho (ST)|[15] Phospho (ST)	CO4A_HUMAN	CO4A_HUMAN;CO4B_HUMAN	Complement C4-A OS=Homo sapiens OX=9606 GN=C4A PE=1 SV=2	FALSE	3.03116	NM_FT	M_FT	0.00400944	36.1813	492200	689386	326151	700167	699225	664808	176006	241754	263233	525025	710335	310465	707460	702886	664808	164889	214481	227773	0	0	0	0	1	0	0	0	0
5185	10.6307	2	458.356	914.698	0.269849	295.101	34.74	NNVPCSPK	[5] Carbamidomethyl (C)	CO4A_HUMAN	CO4A_HUMAN;CO4B_HUMAN	Complement C4-A OS=Homo sapiens OX=9606 GN=C4A PE=1 SV=2	FALSE	1.3935	M_FT	NM_FT	0.0119534	12.3838	191824	187091	221917	201124	223420	174075	256493	271128	306555	204617	192777	211244	203219	224590	174075	240292	240541	265260	1	2	2	1	1	2	1	2	1
5270	11.9709	2	700.903	1399.79	0.097665	69.776	43.88	EAPKVVEEQESR		CO4A_HUMAN	CO4A_HUMAN;CO4B_HUMAN	Complement C4-A OS=Homo sapiens OX=9606 GN=C4A PE=1 SV=2	FALSE	1.43785	M_FT	N_FT	0.00615961	12.5051	250179	219082	234478	279080	342932	354775	316719	365420	329733	266864	225740	223200	281988	344727	354775	296714	324196	285315	1	1	1	0	1	1	2	1	1
5465	15.9283	2	570.848	1139.68	0.0952778	83.6073	35.75	SCGLHQLLR	[N-term] Carbamidomethyl (N-term)|[2] Carbamidomethyl (C)	CO4A_HUMAN	CO4A_HUMAN;CO4B_HUMAN	Complement C4-A OS=Homo sapiens OX=9606 GN=C4A PE=1 SV=2	FALSE	1.60614	NM_FT	M_FT	0.113146	28.43	276625	194969	262570	212488	319601	306611	183797	217956	120431	295073	200894	249942	214702	321275	306611	172188	193367	104208	1	0	0	0	0	0	0	0	0
6067	17.5676	2	587.085	1172.16	0.622906	531.702	20.71	CSVFYGAPSK	[N-term] Carbamidomethyl (N-term)|[1] Carbamidomethyl (C)	CO4A_HUMAN	CO4A_HUMAN;CO4B_HUMAN	Complement C4-A OS=Homo sapiens OX=9606 GN=C4A PE=1 SV=2	FALSE	1.5809	N_FT	M_FT	0.0313549	23.4932	207794	216351	311590	229340	231132	208870	153712	130580	181097	221652	222925	296604	231729	232342	208870	144004	115848	156702	0	0	0	0	1	1	0	0	0
6504	30.5112	3	1129.52	3385.53	0.176765	52.2147	5.44	VTASDPLDTLGSEGALSPGGVASLLRLPR	[N-term] Carbamidomethyl (N-term)|[2] Phospho (ST)|[4] Phospho (ST)|[9] Phospho (ST)|[12] Phospho (ST)|[17] Phospho (ST)|[23] Phospho (ST)	CO4A_HUMAN	CO4A_HUMAN;CO4B_HUMAN	Complement C4-A OS=Homo sapiens OX=9606 GN=C4A PE=1 SV=2	FALSE	1.49762	M_FT	N_FT	0.0664636	24.1617	407530	410406	258788	404747	409537	349410	498279	629318	484931	434709	422878	246342	408963	411682	349410	466806	558322	419607	0	0	0	0	0	0	1	0	0
6995	34.3322	3	931.258	2790.75	-0.351163	-125.815	6.25	MRPSTDTITVMVENSHGLRVR	[N-term] Carbamidomethyl (N-term)|[1] Oxidation (M)|[4] Phospho (ST)|[5] Phospho (ST)|[7] Phospho (ST)|[9] Phospho (ST)	CO4A_HUMAN	CO4A_HUMAN;CO4B_HUMAN	Complement C4-A OS=Homo sapiens OX=9606 GN=C4A PE=1 SV=2	FALSE	3.7245	M_FT	N_FT	1.48979e-05	14.9306	507269	403032	472504	639117	472567	564732	1.73276e+06	1.77504e+06	1.64246e+06	541100	415280	449779	645775	475042	564732	1.62332e+06	1.5748e+06	1.4212e+06	0	0	0	0	0	1	0	0	0
7295	13.2753	2	546.839	1091.66	0.101482	92.9692	53.55	LGQYASPTAK	[N-term] Carbamidomethyl (N-term)	CO4A_HUMAN	CO4A_HUMAN;CO4B_HUMAN	Complement C4-A OS=Homo sapiens OX=9606 GN=C4A PE=1 SV=2	FALSE	1.54972	N_FT	M_FT	0.0109784	14.6493	168682	206018	211758	185138	214353	168935	144377	107428	126622	179932	212278	201573	187067	215475	168935	135258	95308.9	109565	1	0	1	1	1	1	0	0	0
7884	12.1935	2	595.872	1189.73	0.189463	159.274	61.71	VDVQAGACEGK	[N-term] Carbamidomethyl (N-term)|[8] Carbamidomethyl (C)	CO4A_HUMAN	CO4A_HUMAN;CO4B_HUMAN	Complement C4-A OS=Homo sapiens OX=9606 GN=C4A PE=1 SV=2	FALSE	1.21251	N_FT	M_FT	0.186341	16.0579	318756	361959	261430	276063	276270	316330	260860	267263	248901	340014	372959	248857	278938	277717	316330	244383	237112	215372	1	1	1	2	2	1	1	1	0
9454	35.9883	3	967.644	2899.91	0.547405	188.802	25.22	EVYMPSSIFQDDFVIPDISEPGTWK		CO4A_HUMAN	CO4A_HUMAN;CO4B_HUMAN	Complement C4-A OS=Homo sapiens OX=9606 GN=C4A PE=1 SV=2	FALSE	1.66479	NM_FT	M_FT	0.0565616	31.4044	138634	158930	133597	271413	222839	192706	148907	173926	89805.5	147880	163760	127172	274241	224005	192706	139502	154304	77707.9	1	1	1	0	1	1	0	0	0
10164	10.179	2	506.449	1010.88	0.350474	346.821	39.04	SHKPLNMGK		CO4A_HUMAN	CO4A_HUMAN;CO4B_HUMAN	Complement C4-A OS=Homo sapiens OX=9606 GN=C4A PE=1 SV=2	FALSE	2.63933	NM_FT	M_FT	0.00110617	21.011	99343.2	124552	124420	162734	200557	219109	60260	90510.9	69891.3	105969	128337	118436	164429	201607	219109	56453.8	80300	60476.4	1	1	2	2	2	2	1	1	0
16741	10.721	2	506.368	1010.72	0.188282	186.319	16.82	SHKPLNMGK		CO4A_HUMAN	CO4A_HUMAN;CO4B_HUMAN	Complement C4-A OS=Homo sapiens OX=9606 GN=C4A PE=1 SV=2	FALSE	1.7873	N_FT	NM_FT	0.00388717	16.5997	147462	122728	126103	61510.9	74172.2	86044	133299	104863	112123	157297	126457	120038	62151.7	74560.6	86044	124879	93033.1	97018.9	0	1	1	0	0	0	0	0	0
10790	33.1277	2	1054.54	2107.06	0.00335269	1.59117	58.4	DDPDAPLQPVTPLQLFEGR		CO4A_HUMAN	CO4A_HUMAN;CO4B_HUMAN	Complement C4-A OS=Homo sapiens OX=9606 GN=C4A PE=1 SV=2	FALSE	1.87733	M_FT	NM_FT	0.02212	36.7076	174049	210840	188090	85426.8	166852	100986	193043	228757	241397	185657	217247	179044	86316.7	167726	100986	180850	202950	208879	0	1	0	0	0	0	0	0	0
11306	13.4901	2	869.413	1736.81	-0.100531	-57.8792	12.2	DFALLSLQVPLKDAK	[6] Phospho (ST)	CO4A_HUMAN	CO4A_HUMAN;CO4B_HUMAN	Complement C4-A OS=Homo sapiens OX=9606 GN=C4A PE=1 SV=2	FALSE	1.74683	NM_FT	N_FT	0.000811873	11.758	256376	265640	211841	433721	412895	435306	324833	267477	298130	273474	273712	201652	438239	415057	435306	304316	237302	257970	0	0	0	0	0	1	0	0	0
14151	39.9753	2	1307.17	2612.33	-0.0730281	-27.9543	125.88	LHLETDSLALVALGALDTALYAAGSK		CO4A_HUMAN	CO4A_HUMAN;CO4B_HUMAN	Complement C4-A OS=Homo sapiens OX=9606 GN=C4A PE=1 SV=2	FALSE	3.3076	M_FT	N_FT	0.0658377	47.8209	195868	95508.5	113445	296596	229737	129049	611040	522746	205201	208931	98410.9	107988	299686	230940	129049	572445	463773	177559	2	1	3	2	2	3	4	5	2
18521	48.6744	3	871.757	2612.25	-0.15571	-59.6039	13.82	LHLETDSLALVALGALDTALYAAGSK		CO4A_HUMAN	CO4A_HUMAN;CO4B_HUMAN	Complement C4-A OS=Homo sapiens OX=9606 GN=C4A PE=1 SV=2	FALSE	1.74768	NM_FT	N_FT	0.544281	63.0679	42611.7	10394.1	28554.2	81975.4	27594.2	32970.8	18449	54766.5	26214.8	45453.5	10710	27180.9	82829.3	27738.7	32970.8	17283.7	48588.1	22683.5	0	0	1	0	0	0	0	0	0
28136	48.7163	4	654.155	2612.59	0.186643	71.445	---	LHLETDSLALVALGALDTALYAAGSK		CO4A_HUMAN	CO4A_HUMAN;CO4B_HUMAN	Complement C4-A OS=Homo sapiens OX=9606 GN=C4A PE=1 SV=2	FALSE	8.48842	M_FT	NM_FT	0.297355	115.741	9754.81	25828.5	1286.04	3831.29	2072.09	9.45332	1168.32	38415.2	10607	10405.4	26613.4	1224.19	3871.2	2082.94	9.45332	1094.52	34081.5	9178.17	0	0	0	0	0	0	0	0	0
50629	43.8552	3	872.056	2613.14	0.738641	282.743	24.84	LHLETDSLALVALGALDTALYAAGSK		CO4A_HUMAN	CO4A_HUMAN;CO4B_HUMAN	Complement C4-A OS=Homo sapiens OX=9606 GN=C4A PE=1 SV=2	FALSE	5.47012	M_FT	NM_FT	0.00124407	42.2695	19615.1	18517.2	12056.8	5564.24	2413.91	3431.97	26577.3	15310.8	20526.6	20923.2	19079.9	11476.9	5622.2	2426.55	3431.97	24898.6	13583.5	17761.5	0	0	0	0	0	0	0	0	1
64706	43.9988	3	871.92	2612.74	0.330796	126.625	32.41	LHLETDSLALVALGALDTALYAAGSK		CO4A_HUMAN	CO4A_HUMAN;CO4B_HUMAN	Complement C4-A OS=Homo sapiens OX=9606 GN=C4A PE=1 SV=2	FALSE	4.96279	M_FT	NM_FT	0.4653	104.452	21761.4	9528.03	17.6377	6363.43	1958.9	3396.24	31993.1	14947.8	11216	23212.7	9817.58	16.7894	6429.72	1969.16	3396.24	29972.3	13261.5	9705.09	1	0	0	0	0	0	1	0	0
34844	14.3744	2	433.32	864.626	0.192282	222.437	42.95	ANSFLGEK		CO4A_HUMAN	CO4A_HUMAN	Complement C4-A OS=Homo sapiens OX=9606 GN=C4A PE=1 SV=2	TRUE	1.19443	NM_FT	M_FT	0.826187	43.3736	19629	26896.2	37401	15939.9	40388.8	28223.8	24751.2	32434.2	13603.8	20938.1	27713.5	35602.2	16106	40600.3	28223.8	23187.8	28775.2	11771.3	0	0	0	0	1	0	0	0	0
51861	38.5121	3	887.726	2660.16	0.896355	337.07	7.09	NGKVGLSGMAIADVTLLSGFHALR	[N-term] Carbamidomethyl (N-term)|[7] Phospho (ST)|[9] Oxidation (M)|[15] Phospho (ST)	CO4A_HUMAN	CO4A_HUMAN;CO4B_HUMAN	Complement C4-A OS=Homo sapiens OX=9606 GN=C4A PE=1 SV=2	FALSE	2.61449	M_FT	NM_FT	0.393808	75.1233	39533.1	3625.38	34347.7	33869.1	20622.8	8980.57	99414.2	27850	38683.8	42169.6	3735.55	32695.7	34221.9	20730.8	8980.57	93135	24708.2	33472.7	0	0	0	0	0	0	0	1	0
64533	55.9787	2	1247.22	2492.42	0.169352	67.9513	5.67	TEQWSTLPPETKDHAVDLIQK	[N-term] Carbamidomethyl (N-term)	CO4A_HUMAN	CO4A_HUMAN;CO4B_HUMAN	Complement C4-A OS=Homo sapiens OX=9606 GN=C4A PE=1 SV=2	FALSE	2.1411	M_FT	NM_FT	0.779362	162.455	2714.18	1166.66	1914.17	967.153	193.105	3781.38	10142.2	290.138	148.163	2895.2	1202.12	1822.11	977.228	194.116	3781.38	9501.63	257.406	128.204	0	0	0	0	0	0	1	0	0
65365	41.2811	2	894.258	1786.5	0.428732	240.042	2.45	RHLVPGAPFLLQALVR		CO4A_HUMAN	CO4A_HUMAN;CO4B_HUMAN	Complement C4-A OS=Homo sapiens OX=9606 GN=C4A PE=1 SV=2	FALSE	1.55836	M_FT	NM_FT	0.723602	85.0024	22694.7	30322	19819.6	8293.91	19640.2	19150.9	22724.7	46061.2	4589.31	24208.2	31243.4	18866.4	8380.31	19743	19150.9	21289.3	40864.9	3971.1	1	0	0	0	0	0	0	0	0
70681	38.8422	4	896.683	3582.7	0.192992	53.8707	11.83	EVYMPSSIFQDDFVIPDISEPGTWKISAR	[4] Oxidation (M)|[19] Phospho (ST)|[23] Phospho (ST)|[27] Phospho (ST)	CO4A_HUMAN	CO4A_HUMAN;CO4B_HUMAN	Complement C4-A OS=Homo sapiens OX=9606 GN=C4A PE=1 SV=2	FALSE	1.84411	N_FT	NM_FT	0.648283	95.2752	9098.03	16418.2	7659.63	8133.44	9662.69	194.074	20032.1	10838.3	269.183	9704.8	16917.1	7291.24	8218.17	9713.28	194.074	18766.8	9615.59	232.922	0	0	0	0	1	0	0	0	0
82632	63.1407	2	788.317	1574.62	0.0197987	12.5738	9.89	CSVFYGAPSKSR	[N-term] Carbamidomethyl (N-term)|[1] Carbamidomethyl (C)|[9] Phospho (ST)|[11] Phospho (ST)	CO4A_HUMAN	CO4A_HUMAN;CO4B_HUMAN	Complement C4-A OS=Homo sapiens OX=9606 GN=C4A PE=1 SV=2	FALSE	1.94067	N_FT	NM_FT	0.071273	46.5011	35154.2	26359.1	23096.2	22311.8	10110.6	11175.7	20983.9	22703.1	37681.4	37498.7	27160.1	21985.4	22544.2	10163.6	11175.7	19658.5	20141.9	32605.4	0	0	0	1	0	0	0	0	0
83511	11.9255	3	798.548	2392.62	-0.540713	-225.941	5.81	LVNGQSHISLSKAEFQDALEK	[6] Phospho (ST)	CO4A_HUMAN	CO4A_HUMAN;CO4B_HUMAN	Complement C4-A OS=Homo sapiens OX=9606 GN=C4A PE=1 SV=2	FALSE	1.29421	N_FT	M_FT	0.201743	21.3405	201979	130567	177257	139088	174707	159434	121348	137377	135185	215449	134535	168732	140537	175622	159434	113683	121879	116974	0	0	1	0	0	0	0	0	0
22	26.8399	2	782.593	1563.17	0.32943	210.789	104.73	TTNIQGINLLFSSR		CO4B_HUMAN	CO4B_HUMAN;CO4A_HUMAN	Complement C4-B OS=Homo sapiens OX=9606 GN=C4B PE=1 SV=2	FALSE	1.0677	M_FT	N_FT	0.128344	4.23679	1.84412e+07	1.93808e+07	2.007e+07	1.96766e+07	1.99592e+07	1.89348e+07	2.12745e+07	1.98642e+07	2.06723e+07	1.96711e+07	1.99697e+07	1.91047e+07	1.98816e+07	2.00637e+07	1.89348e+07	1.99308e+07	1.76232e+07	1.78875e+07	5	5	4	4	5	4	4	4	5
23	22.877	2	670.362	1338.71	0.0646058	48.262	91.97	GSFEFPVGDAVSK		CO4B_HUMAN	CO4B_HUMAN;CO4A_HUMAN	Complement C4-B OS=Homo sapiens OX=9606 GN=C4B PE=1 SV=2	FALSE	1.15724	M_FT	NM_FT	0.0656536	10.0303	1.33365e+07	1.32269e+07	1.5729e+07	1.38433e+07	1.378e+07	1.43658e+07	1.53012e+07	1.7272e+07	1.60182e+07	1.42259e+07	1.36289e+07	1.49725e+07	1.39875e+07	1.38522e+07	1.43658e+07	1.43347e+07	1.53234e+07	1.38604e+07	2	3	4	3	3	3	3	4	3
27	20.7443	2	955.575	1909.13	0.260672	136.558	128.81	LLATLCSAEVCQCAEGK	[6] Carbamidomethyl (C)|[11] Carbamidomethyl (C)|[13] Carbamidomethyl (C)	CO4B_HUMAN	CO4B_HUMAN;CO4A_HUMAN	Complement C4-B OS=Homo sapiens OX=9606 GN=C4B PE=1 SV=2	FALSE	1.21671	M_FT	N_FT	0.00367604	4.99254	2.03216e+07	2.00355e+07	2.17802e+07	2.16313e+07	2.29234e+07	2.25002e+07	2.4053e+07	2.50043e+07	2.65461e+07	2.16769e+07	2.06444e+07	2.07326e+07	2.18566e+07	2.30434e+07	2.25002e+07	2.25337e+07	2.21834e+07	2.29701e+07	3	3	4	4	2	3	3	4	3
38	17.9536	2	771.516	1541.02	0.208416	135.264	107.54	VLSLAQEQVGGSPEK		CO4B_HUMAN	CO4B_HUMAN;CO4A_HUMAN	Complement C4-B OS=Homo sapiens OX=9606 GN=C4B PE=1 SV=2	FALSE	1.48772	M_FT	N_FT	0.000341175	8.594	1.09274e+07	1.06008e+07	1.24249e+07	1.48421e+07	1.46359e+07	1.45406e+07	1.61278e+07	1.67373e+07	1.76475e+07	1.16562e+07	1.0923e+07	1.18273e+07	1.49967e+07	1.47125e+07	1.45406e+07	1.51091e+07	1.48491e+07	1.52702e+07	2	3	2	2	3	3	3	3	3
52	25.1792	2	872.547	1743.08	0.303034	173.88	73.36	EPFLSCCQFAESLR	[6] Carbamidomethyl (C)|[7] Carbamidomethyl (C)	CO4B_HUMAN	CO4B_HUMAN;CO4A_HUMAN	Complement C4-B OS=Homo sapiens OX=9606 GN=C4B PE=1 SV=2	FALSE	1.93558	M_FT	N_FT	5.57549e-07	3.70079	1.36036e+07	1.33879e+07	1.41154e+07	1.4796e+07	1.5933e+07	1.54154e+07	2.71582e+07	2.55885e+07	2.6819e+07	1.45108e+07	1.37948e+07	1.34365e+07	1.49502e+07	1.60164e+07	1.54154e+07	2.54428e+07	2.27018e+07	2.32063e+07	5	4	4	5	6	5	5	4	5
53	29.9335	2	1113.18	2224.34	0.225056	101.189	108.53	ALEILQEEDLIDEDDIPVR		CO4B_HUMAN	CO4B_HUMAN;CO4A_HUMAN	Complement C4-B OS=Homo sapiens OX=9606 GN=C4B PE=1 SV=2	FALSE	1.28589	M_FT	N_FT	0.0686079	14.0922	1.41606e+07	1.3691e+07	1.17758e+07	1.51562e+07	1.43641e+07	1.41564e+07	1.89322e+07	1.77113e+07	1.43129e+07	1.5105e+07	1.4107e+07	1.12094e+07	1.53141e+07	1.44393e+07	1.41564e+07	1.77364e+07	1.57132e+07	1.23849e+07	5	5	4	3	5	4	4	6	4
98	20.5977	2	557.873	1113.73	0.117762	105.748	100.86	VGDTLNLNLR		CO4B_HUMAN	CO4B_HUMAN;CO4A_HUMAN	Complement C4-B OS=Homo sapiens OX=9606 GN=C4B PE=1 SV=2	FALSE	1.11773	M_FT	N_FT	0.267607	9.89601	5.93994e+06	5.7114e+06	6.86491e+06	6.42051e+06	6.65427e+06	6.29174e+06	6.28475e+06	6.99791e+06	7.41344e+06	6.33609e+06	5.88496e+06	6.53474e+06	6.48739e+06	6.68912e+06	6.29174e+06	5.88779e+06	6.20845e+06	6.41479e+06	2	3	2	3	2	2	2	3	2
124	28.0044	2	829.484	1656.95	0.00852761	5.14659	92.87	DFALLSLQVPLKDAK		CO4B_HUMAN	CO4B_HUMAN;CO4A_HUMAN	Complement C4-B OS=Homo sapiens OX=9606 GN=C4B PE=1 SV=2	FALSE	1.06872	NM_FT	N_FT	0.554165	10.9197	7.7105e+06	7.31542e+06	8.98773e+06	8.80137e+06	8.62818e+06	8.23423e+06	8.50271e+06	8.77649e+06	7.7149e+06	8.22473e+06	7.53772e+06	8.55546e+06	8.89305e+06	8.67336e+06	8.23423e+06	7.96566e+06	7.78638e+06	6.67564e+06	4	6	3	4	6	4	3	3	4
2539	28.0728	3	553.292	1656.85	-0.0917558	-55.3765	35.94	DFALLSLQVPLKDAK		CO4B_HUMAN	CO4B_HUMAN;CO4A_HUMAN	Complement C4-B OS=Homo sapiens OX=9606 GN=C4B PE=1 SV=2	FALSE	1.53354	M_FT	NM_FT	0.501606	59.6533	209422	425354	131274	262538	165341	248773	322431	223739	491504	223389	438280	124960	265273	166207	248773	302065	198498	425294	0	1	0	0	0	0	0	0	1
136	24.2073	2	814.04	1626.07	0.260679	160.338	51.03	EELVYELNPLDHR		CO4B_HUMAN	CO4B_HUMAN;CO4A_HUMAN	Complement C4-B OS=Homo sapiens OX=9606 GN=C4B PE=1 SV=2	FALSE	1.22888	M_FT	NM_FT	0.0245215	9.3791	7.71357e+06	7.8322e+06	9.1037e+06	7.46171e+06	7.25221e+06	7.31774e+06	9.14084e+06	9.5433e+06	8.39014e+06	8.228e+06	8.07021e+06	8.66585e+06	7.53944e+06	7.29018e+06	7.31774e+06	8.56348e+06	8.46669e+06	7.25992e+06	4	3	3	3	3	2	3	3	4
165	27.3978	3	1033.27	3096.78	0.25505	82.3665	113.32	LQETSNWLLSQQQADGSFQDLSPVIHR		CO4B_HUMAN	CO4B_HUMAN	Complement C4-B OS=Homo sapiens OX=9606 GN=C4B PE=1 SV=2	FALSE	1.62899	M_FT	N_FT	0.00104438	11.6282	5.74093e+06	7.21886e+06	6.29748e+06	7.77539e+06	7.65968e+06	6.86008e+06	9.99255e+06	1.1173e+07	1.02043e+07	6.12381e+06	7.43823e+06	5.9946e+06	7.85639e+06	7.69979e+06	6.86008e+06	9.36139e+06	9.91257e+06	8.82968e+06	3	2	4	3	3	3	3	3	3
180	21.9812	4	644.471	2573.86	-0.292416	-113.597	13.48	MRPSTDTITVMVENSHGLRVR	[5] Phospho (ST)|[7] Phospho (ST)|[11] Oxidation (M)	CO4B_HUMAN	CO4B_HUMAN;CO4A_HUMAN	Complement C4-B OS=Homo sapiens OX=9606 GN=C4B PE=1 SV=2	FALSE	2.50283	M_FT	N_FT	8.56151e-06	7.45262	6.06052e+06	6.90749e+06	6.7723e+06	1.32852e+07	1.28545e+07	1.44989e+07	1.50723e+07	1.73761e+07	1.69582e+07	6.46471e+06	7.1174e+06	6.44658e+06	1.34236e+07	1.29218e+07	1.44989e+07	1.41203e+07	1.54159e+07	1.46738e+07	1	0	1	0	0	0	0	0	0
230	22.0551	3	858.898	2573.67	-0.477206	-185.384	---	MRPSTDTITVMVENSHGLRVR	[5] Phospho (ST)|[7] Phospho (ST)|[11] Oxidation (M)	CO4B_HUMAN	CO4B_HUMAN;CO4A_HUMAN	Complement C4-B OS=Homo sapiens OX=9606 GN=C4B PE=1 SV=2	FALSE	1.90529	NM_FT	N_FT	6.0338e-07	4.72713	8.26092e+06	8.66701e+06	8.55425e+06	1.61433e+07	1.66076e+07	1.58001e+07	1.67112e+07	1.52594e+07	1.56555e+07	8.81186e+06	8.93039e+06	8.14283e+06	1.63115e+07	1.66946e+07	1.58001e+07	1.56556e+07	1.35379e+07	1.35466e+07	0	0	0	0	0	0	0	0	0
180	21.9812	4	644.471	2573.86	0.484684	188.346	---	LTVAAPPSGGPGFLSIERPDSRPPR		CO4B_HUMAN	CO4B_HUMAN;CO4A_HUMAN	Complement C4-B OS=Homo sapiens OX=9606 GN=C4B PE=1 SV=2	FALSE	2.50283	M_FT	N_FT	8.56151e-06	7.45262	6.06052e+06	6.90749e+06	6.7723e+06	1.32852e+07	1.28545e+07	1.44989e+07	1.50723e+07	1.73761e+07	1.69582e+07	6.46471e+06	7.1174e+06	6.44658e+06	1.34236e+07	1.29218e+07	1.44989e+07	1.41203e+07	1.54159e+07	1.46738e+07	0	0	0	0	0	0	0	0	0
230	22.0551	3	858.898	2573.67	0.299894	116.537	42.62	LTVAAPPSGGPGFLSIERPDSRPPR		CO4B_HUMAN	CO4B_HUMAN;CO4A_HUMAN	Complement C4-B OS=Homo sapiens OX=9606 GN=C4B PE=1 SV=2	FALSE	1.90529	NM_FT	N_FT	6.0338e-07	4.72713	8.26092e+06	8.66701e+06	8.55425e+06	1.61433e+07	1.66076e+07	1.58001e+07	1.67112e+07	1.52594e+07	1.56555e+07	8.81186e+06	8.93039e+06	8.14283e+06	1.63115e+07	1.66946e+07	1.58001e+07	1.56556e+07	1.35379e+07	1.35466e+07	3	2	2	5	3	3	3	3	4
186	20.9626	2	607.394	1212.77	0.108243	89.2601	75.03	GLCVATPVQLR	[3] Carbamidomethyl (C)	CO4B_HUMAN	CO4B_HUMAN;CO4A_HUMAN	Complement C4-B OS=Homo sapiens OX=9606 GN=C4B PE=1 SV=2	FALSE	1.35949	NM_FT	N_FT	0.00190586	7.09487	4.70834e+06	4.61253e+06	5.25156e+06	6.33181e+06	6.37441e+06	7.10489e+06	5.66639e+06	5.30316e+06	5.50892e+06	5.02234e+06	4.7527e+06	4.99898e+06	6.39777e+06	6.40779e+06	7.10489e+06	5.30849e+06	4.70489e+06	4.76682e+06	2	2	3	2	2	2	2	2	2
196	16.9303	2	525.813	1049.61	0.109233	104.081	66.86	AEFQDALEK		CO4B_HUMAN	CO4B_HUMAN;CO4A_HUMAN	Complement C4-B OS=Homo sapiens OX=9606 GN=C4B PE=1 SV=2	FALSE	1.25518	M_FT	N_FT	0.0131445	7.97381	4.03331e+06	4.06916e+06	4.34391e+06	4.24348e+06	4.9768e+06	4.69373e+06	4.85785e+06	5.29542e+06	5.46917e+06	4.3023e+06	4.19282e+06	4.13499e+06	4.28768e+06	5.00286e+06	4.69373e+06	4.55101e+06	4.69802e+06	4.73243e+06	3	3	3	2	3	3	3	3	3
203	22.5117	2	723.994	1445.97	0.278644	192.741	11.88	GSSTWLTAFVLK	[N-term] Carbamidomethyl (N-term)|[4] Phospho (ST)	CO4B_HUMAN	CO4B_HUMAN	Complement C4-B OS=Homo sapiens OX=9606 GN=C4B PE=1 SV=2	FALSE	1.40165	M_FT	NM_FT	0.00148079	9.07238	9.83939e+06	9.72791e+06	1.04127e+07	7.55558e+06	8.22131e+06	7.76813e+06	1.10923e+07	1.19497e+07	9.95996e+06	1.04956e+07	1.00235e+07	9.91191e+06	7.63429e+06	8.26436e+06	7.76813e+06	1.03916e+07	1.06016e+07	8.61827e+06	0	0	0	1	0	0	0	0	0
211	32.9554	3	927.268	2778.78	-0.616951	-221.973	10.11	VGLSGMAIADVTLLSGFHALRADLEK	[6] Oxidation (M)|[12] Phospho (ST)	CO4B_HUMAN	CO4B_HUMAN;CO4A_HUMAN	Complement C4-B OS=Homo sapiens OX=9606 GN=C4B PE=1 SV=2	FALSE	2.74808	M_FT	N_FT	0.000213283	19.9587	5.66858e+06	5.38256e+06	3.82891e+06	6.73009e+06	6.72764e+06	6.78661e+06	1.38989e+07	1.45701e+07	1.24227e+07	6.04663e+06	5.54613e+06	3.64475e+06	6.8002e+06	6.76287e+06	6.78661e+06	1.3021e+07	1.29264e+07	1.07492e+07	0	0	0	0	1	0	0	0	0
213	25.7227	2	718.987	1435.96	0.239937	167.12	94.04	GLEEELQFSLGSK		CO4B_HUMAN	CO4B_HUMAN;CO4A_HUMAN	Complement C4-B OS=Homo sapiens OX=9606 GN=C4B PE=1 SV=2	FALSE	1.38168	M_FT	N_FT	0.00224556	8.35248	7.32287e+06	7.61307e+06	6.46692e+06	8.43349e+06	8.15392e+06	7.45799e+06	1.02062e+07	9.75045e+06	9.61527e+06	7.81125e+06	7.84442e+06	6.15589e+06	8.52134e+06	8.19661e+06	7.45799e+06	9.56158e+06	8.65047e+06	8.32002e+06	4	4	4	3	5	2	5	5	5
215	29.2651	2	1137.05	2272.09	0.10019	44.0981	115.93	AACAQLNDFLQEYGTQGCQV	[3] Carbamidomethyl (C)|[18] Carbamidomethyl (C)	CO4B_HUMAN	CO4B_HUMAN;CO4A_HUMAN	Complement C4-B OS=Homo sapiens OX=9606 GN=C4B PE=1 SV=2	FALSE	1.18666	M_FT	N_FT	0.0412279	9.03004	5.74228e+06	6.88069e+06	6.29141e+06	6.42933e+06	6.82093e+06	5.8633e+06	7.6527e+06	7.56897e+06	7.2232e+06	6.12524e+06	7.08979e+06	5.98882e+06	6.49631e+06	6.85665e+06	5.8633e+06	7.16933e+06	6.71508e+06	6.25017e+06	2	4	2	3	2	3	2	3	5
228	23.2803	2	554.857	1107.7	0.102684	92.7086	52.59	YVLPNFEVK		CO4B_HUMAN	CO4B_HUMAN;CO4A_HUMAN	Complement C4-B OS=Homo sapiens OX=9606 GN=C4B PE=1 SV=2	FALSE	1.16562	M_FT	NM_FT	0.0382967	6.90251	3.63244e+06	4.06719e+06	4.13378e+06	3.47944e+06	3.32962e+06	3.76865e+06	4.06403e+06	4.2422e+06	4.02338e+06	3.8747e+06	4.19078e+06	3.93496e+06	3.51569e+06	3.34705e+06	3.76865e+06	3.80733e+06	3.76362e+06	3.4814e+06	2	2	2	2	2	2	2	2	2
241	31.3946	2	691.447	1380.88	0.217271	157.367	67.52	SFFPENWLWR		CO4B_HUMAN	CO4B_HUMAN;CO4A_HUMAN	Complement C4-B OS=Homo sapiens OX=9606 GN=C4B PE=1 SV=2	FALSE	1.29888	M_FT	NM_FT	0.0045455	7.37739	7.3322e+06	8.10748e+06	7.78315e+06	6.42927e+06	6.87003e+06	7.44659e+06	8.51962e+06	9.37872e+06	9.04805e+06	7.82119e+06	8.35385e+06	7.40881e+06	6.49624e+06	6.906e+06	7.44659e+06	7.9815e+06	8.32067e+06	7.82921e+06	5	4	4	5	4	4	5	5	5
261	26.2275	3	764.203	2289.59	0.438504	191.558	46.01	EGAIHREELVYELNPLDHR		CO4B_HUMAN	CO4B_HUMAN;CO4A_HUMAN	Complement C4-B OS=Homo sapiens OX=9606 GN=C4B PE=1 SV=2	FALSE	1.75515	NM_FT	N_FT	0.00159961	15.5628	9.11008e+06	1.16163e+07	8.83253e+06	1.72241e+07	1.84469e+07	1.62095e+07	1.74882e+07	1.52985e+07	1.43685e+07	9.71765e+06	1.19694e+07	8.40773e+06	1.74035e+07	1.85435e+07	1.62095e+07	1.63836e+07	1.35726e+07	1.24329e+07	0	0	0	11	8	14	12	10	7
1428	27.97	3	764.107	2289.3	0.14891	65.0502	23.15	EGAIHREELVYELNPLDHR		CO4B_HUMAN	CO4B_HUMAN;CO4A_HUMAN	Complement C4-B OS=Homo sapiens OX=9606 GN=C4B PE=1 SV=2	FALSE	2.72463	N_FT	M_FT	0.000451256	22.8882	5.17791e+06	5.40355e+06	6.81566e+06	2.13705e+06	2.51975e+06	2.33266e+06	2.68e+06	1.7572e+06	1.94793e+06	5.52323e+06	5.56775e+06	6.48786e+06	2.15931e+06	2.53295e+06	2.33266e+06	2.51072e+06	1.55896e+06	1.68553e+06	5	6	5	1	1	1	0	0	0
2327	28.0044	4	573.323	2289.26	0.111525	48.7188	---	EGAIHREELVYELNPLDHR		CO4B_HUMAN	CO4B_HUMAN;CO4A_HUMAN	Complement C4-B OS=Homo sapiens OX=9606 GN=C4B PE=1 SV=2	FALSE	17.1121	N_FT	M_FT	0.0125326	140.41	179297	199648	267407	21120.9	29386.9	5433.09	2017.83	32999.2	2754.49	191255	205715	254546	21340.9	29540.8	5433.09	1890.37	29276.5	2383.44	0	0	0	0	0	0	0	0	0
267	24.8778	2	1208.09	2414.16	-0.776959	-321.73	---	MRPSTDTITVMVENSHGLR	[1] Oxidation (M)|[4] Phospho (ST)|[7] Phospho (ST)|[11] Oxidation (M)|[15] Phospho (ST)	CO4B_HUMAN	CO4B_HUMAN;CO4A_HUMAN	Complement C4-B OS=Homo sapiens OX=9606 GN=C4B PE=1 SV=2	FALSE	1.05287	N_FT	NM_FT	0.797698	11.8449	5.34447e+06	4.47096e+06	5.20331e+06	4.79516e+06	4.85881e+06	4.61062e+06	4.52475e+06	5.59302e+06	4.65331e+06	5.7009e+06	4.60683e+06	4.95305e+06	4.84511e+06	4.88425e+06	4.61062e+06	4.23896e+06	4.96205e+06	4.02647e+06	0	0	0	0	0	0	0	0	0
1210	24.8778	3	805.863	2414.57	-0.374335	-155.008	7.54	MRPSTDTITVMVENSHGLR	[1] Oxidation (M)|[4] Phospho (ST)|[7] Phospho (ST)|[11] Oxidation (M)|[15] Phospho (ST)	CO4B_HUMAN	CO4B_HUMAN;CO4A_HUMAN	Complement C4-B OS=Homo sapiens OX=9606 GN=C4B PE=1 SV=2	FALSE	1.33239	N_FT	NM_FT	0.118605	17.912	2.27546e+06	2.61685e+06	1.86693e+06	1.65552e+06	1.73366e+06	1.68386e+06	1.91792e+06	1.81403e+06	2.50462e+06	2.42722e+06	2.69637e+06	1.77714e+06	1.67276e+06	1.74274e+06	1.68386e+06	1.79677e+06	1.60938e+06	2.16723e+06	0	0	0	0	0	0	1	0	0
272	16.2471	2	421.794	841.574	0.215647	256.308	16.58	GLESQTK	[4] Phospho (ST)	CO4B_HUMAN	CO4B_HUMAN;CO4A_HUMAN	Complement C4-B OS=Homo sapiens OX=9606 GN=C4B PE=1 SV=2	FALSE	1.6406	M_FT	NM_FT	0.000112685	6.44661	3.30857e+06	3.33218e+06	3.70489e+06	2.27011e+06	2.54513e+06	2.3011e+06	3.95298e+06	4.03535e+06	3.68674e+06	3.52923e+06	3.43344e+06	3.5267e+06	2.29376e+06	2.55846e+06	2.3011e+06	3.7033e+06	3.58011e+06	3.19011e+06	0	0	0	0	1	1	0	0	0
282	16.3898	2	558.306	1114.6	0.0866646	77.7601	70.29	CSVFYGAPSK	[1] Carbamidomethyl (C)	CO4B_HUMAN	CO4B_HUMAN;CO4A_HUMAN	Complement C4-B OS=Homo sapiens OX=9606 GN=C4B PE=1 SV=2	FALSE	1.34405	M_FT	N_FT	0.00500304	10.6069	3.22418e+06	2.60908e+06	2.88277e+06	3.14068e+06	3.04208e+06	2.8602e+06	3.7927e+06	4.146e+06	3.77604e+06	3.4392e+06	2.68837e+06	2.74412e+06	3.1734e+06	3.058e+06	2.8602e+06	3.55314e+06	3.67827e+06	3.26738e+06	2	3	2	2	3	2	2	3	3
292	16.8943	2	561.339	1120.66	0.0872346	77.848	81.69	FGLLDEDGKK		CO4B_HUMAN	CO4B_HUMAN;CO4A_HUMAN	Complement C4-B OS=Homo sapiens OX=9606 GN=C4B PE=1 SV=2	FALSE	1.25998	NM_FT	N_FT	0.0114677	9.85526	3.54288e+06	3.42284e+06	4.10408e+06	4.67012e+06	4.76667e+06	4.51096e+06	4.6388e+06	4.29159e+06	4.98468e+06	3.77916e+06	3.52685e+06	3.9067e+06	4.71877e+06	4.79163e+06	4.51096e+06	4.3458e+06	3.80744e+06	4.31321e+06	3	2	2	4	2	2	4	3	3
297	17.6859	2	485.3	968.586	0.0892905	92.195	55.97	VEYGFQVK		CO4B_HUMAN	CO4B_HUMAN;CO4A_HUMAN	Complement C4-B OS=Homo sapiens OX=9606 GN=C4B PE=1 SV=2	FALSE	1.22668	M_FT	NM_FT	0.104795	11.8731	2.44694e+06	2.47312e+06	2.84489e+06	2.39263e+06	2.474e+06	2.11082e+06	2.63999e+06	3.24365e+06	2.67548e+06	2.61013e+06	2.54827e+06	2.70807e+06	2.41756e+06	2.48696e+06	2.11082e+06	2.47324e+06	2.87772e+06	2.31507e+06	2	3	2	2	2	2	3	2	2
304	16.3171	2	543.86	1085.71	0.0820043	75.5366	65	ITQVLHFTK		CO4B_HUMAN	CO4B_HUMAN;CO4A_HUMAN	Complement C4-B OS=Homo sapiens OX=9606 GN=C4B PE=1 SV=2	FALSE	1.28654	M_FT	N_FT	0.0274396	13.2881	3.73764e+06	2.87309e+06	3.51146e+06	3.99891e+06	4.12402e+06	3.8266e+06	4.19792e+06	4.26278e+06	4.56188e+06	3.98691e+06	2.9604e+06	3.34257e+06	4.04057e+06	4.14562e+06	3.8266e+06	3.93277e+06	3.78188e+06	3.94736e+06	3	2	3	2	2	2	3	2	4
306	18.7234	2	527.318	1052.62	0.108534	103.119	71.49	VDFTLSSER		CO4B_HUMAN	CO4B_HUMAN;CO4A_HUMAN	Complement C4-B OS=Homo sapiens OX=9606 GN=C4B PE=1 SV=2	FALSE	1.31564	M_FT	NM_FT	0.0638395	15.5598	3.29274e+06	3.07128e+06	4.1025e+06	3.30383e+06	3.01094e+06	3.00187e+06	3.60748e+06	4.42541e+06	4.22443e+06	3.51234e+06	3.16461e+06	3.90518e+06	3.33825e+06	3.02671e+06	3.00187e+06	3.37962e+06	3.92616e+06	3.65536e+06	2	2	2	2	1	1	2	2	2
322	23.9402	2	817.52	1633.02	0.377404	231.16	13.36	TEQWSTLPPETK	[N-term] Carbamidomethyl (N-term)|[5] Phospho (ST)|[6] Phospho (ST)	CO4B_HUMAN	CO4B_HUMAN;CO4A_HUMAN	Complement C4-B OS=Homo sapiens OX=9606 GN=C4B PE=1 SV=2	FALSE	1.31212	N_FT	M_FT	0.00105647	5.5942	8.58695e+06	8.8051e+06	9.24523e+06	8.04167e+06	8.65857e+06	7.9703e+06	6.33752e+06	7.05232e+06	6.91105e+06	9.15962e+06	9.07267e+06	8.80057e+06	8.12544e+06	8.70391e+06	7.9703e+06	5.93723e+06	6.25672e+06	5.98007e+06	0	0	0	1	0	0	1	0	0
322	23.9402	2	817.52	1633.02	0.377404	231.16	13.02	TEQWSTLPPETK	[N-term] Carbamidomethyl (N-term)|[6] Phospho (ST)|[11] Phospho (ST)	CO4B_HUMAN	CO4B_HUMAN;CO4A_HUMAN	Complement C4-B OS=Homo sapiens OX=9606 GN=C4B PE=1 SV=2	FALSE	1.31212	N_FT	M_FT	0.00105647	5.5942	8.58695e+06	8.8051e+06	9.24523e+06	8.04167e+06	8.65857e+06	7.9703e+06	6.33752e+06	7.05232e+06	6.91105e+06	9.15962e+06	9.07267e+06	8.80057e+06	8.12544e+06	8.70391e+06	7.9703e+06	5.93723e+06	6.25672e+06	5.98007e+06	1	0	0	0	0	0	0	0	0
327	16.5774	2	488.745	975.475	0.0473543	48.5473	52.51	FACYYPR	[3] Carbamidomethyl (C)	CO4B_HUMAN	CO4B_HUMAN;CO4A_HUMAN	Complement C4-B OS=Homo sapiens OX=9606 GN=C4B PE=1 SV=2	FALSE	1.06053	NM_FT	N_FT	0.614393	12.3355	2.77876e+06	2.85469e+06	3.46108e+06	3.399e+06	3.16449e+06	3.08155e+06	3.04891e+06	3.14737e+06	3.33615e+06	2.96408e+06	2.94144e+06	3.29462e+06	3.4344e+06	3.18106e+06	3.08155e+06	2.85634e+06	2.7923e+06	2.88674e+06	2	2	2	2	2	2	2	2	2
339	14.4149	2	519.81	1037.61	0.0550248	53.0334	70.44	DHAVDLIQK		CO4B_HUMAN	CO4B_HUMAN;CO4A_HUMAN	Complement C4-B OS=Homo sapiens OX=9606 GN=C4B PE=1 SV=2	FALSE	1.33304	NM_FT	M_FT	0.00106436	6.62587	4.57063e+06	4.41819e+06	4.86457e+06	5.65546e+06	6.45352e+06	6.15755e+06	4.32988e+06	4.65047e+06	4.72256e+06	4.87545e+06	4.55246e+06	4.6306e+06	5.71438e+06	6.48731e+06	6.15755e+06	4.0564e+06	4.12583e+06	4.08639e+06	3	4	2	3	2	2	2	3	3
392	18.831	2	662.908	1323.8	0.143745	108.597	99.12	KADGSYAAWLSR		CO4B_HUMAN	CO4B_HUMAN;CO4A_HUMAN	Complement C4-B OS=Homo sapiens OX=9606 GN=C4B PE=1 SV=2	FALSE	1.43437	NM_FT	N_FT	0.0149477	17.8593	4.27774e+06	4.11325e+06	4.42385e+06	6.35284e+06	5.80751e+06	6.2208e+06	6.85232e+06	4.78079e+06	6.23691e+06	4.56303e+06	4.23825e+06	4.21108e+06	6.41902e+06	5.83792e+06	6.2208e+06	6.41951e+06	4.24145e+06	5.39674e+06	2	2	4	3	2	2	2	2	2
394	24.4987	2	665.917	1329.82	0.111002	83.4785	96.17	LNMGITDLQGLR		CO4B_HUMAN	CO4B_HUMAN;CO4A_HUMAN	Complement C4-B OS=Homo sapiens OX=9606 GN=C4B PE=1 SV=2	FALSE	2.51505	NM_FT	M_FT	0.000402776	18.1667	3.15367e+06	3.15347e+06	4.26213e+06	5.48391e+06	4.61136e+06	5.39332e+06	1.80226e+06	2.1634e+06	2.19271e+06	3.36399e+06	3.2493e+06	4.05714e+06	5.54104e+06	4.63551e+06	5.39332e+06	1.68843e+06	1.91934e+06	1.89733e+06	2	2	3	2	2	3	1	2	2
424	18.1038	2	807.021	1612.03	0.149277	92.6104	90.01	YIYGKPVQGVAYVR		CO4B_HUMAN	CO4B_HUMAN;CO4A_HUMAN	Complement C4-B OS=Homo sapiens OX=9606 GN=C4B PE=1 SV=2	FALSE	1.2863	NM_FT	N_FT	0.00552346	6.94426	3.8867e+06	3.7429e+06	4.25538e+06	5.28785e+06	4.77959e+06	5.22021e+06	4.94341e+06	4.60407e+06	5.291e+06	4.14591e+06	3.85664e+06	4.05071e+06	5.34294e+06	4.80461e+06	5.22021e+06	4.63117e+06	4.08467e+06	4.57826e+06	1	2	2	2	2	2	5	2	4
430	23.3912	3	876.539	2626.59	0.421148	160.366	57.37	VQQPDCREPFLSCCQFAESLR	[6] Carbamidomethyl (C)|[13] Carbamidomethyl (C)|[14] Carbamidomethyl (C)	CO4B_HUMAN	CO4B_HUMAN;CO4A_HUMAN	Complement C4-B OS=Homo sapiens OX=9606 GN=C4B PE=1 SV=2	FALSE	1.43544	NM_FT	M_FT	0.00806507	13.8131	5.46771e+06	5.36089e+06	6.81862e+06	6.9035e+06	7.40217e+06	6.31099e+06	4.8566e+06	4.72895e+06	4.77703e+06	5.83236e+06	5.5238e+06	6.49068e+06	6.97541e+06	7.44093e+06	6.31099e+06	4.54985e+06	4.19546e+06	4.13352e+06	1	1	2	2	3	2	3	2	2
436	22.2801	2	809.494	1616.97	0.106921	66.1286	64.66	GPEVQLVAHSPWLK	[N-term] Carbamidomethyl (N-term)	CO4B_HUMAN	CO4B_HUMAN;CO4A_HUMAN	Complement C4-B OS=Homo sapiens OX=9606 GN=C4B PE=1 SV=2	FALSE	1.71859	N_FT	M_FT	4.7678e-05	6.75876	9.25567e+06	8.35708e+06	9.52455e+06	7.29204e+06	7.64426e+06	8.25751e+06	5.229e+06	5.26202e+06	5.29939e+06	9.87295e+06	8.61105e+06	9.06646e+06	7.368e+06	7.68429e+06	8.25751e+06	4.89872e+06	4.6684e+06	4.58552e+06	4	3	4	2	4	3	2	1	2
439	16.2471	2	410.758	819.501	0.052167	63.661	52.68	VFALDQK		CO4B_HUMAN	CO4B_HUMAN;CO4A_HUMAN	Complement C4-B OS=Homo sapiens OX=9606 GN=C4B PE=1 SV=2	FALSE	1.24728	M_FT	N_FT	0.0271244	10.5247	1.98687e+06	2.08028e+06	2.02566e+06	1.93877e+06	2.22973e+06	2.17699e+06	2.53656e+06	2.79802e+06	2.26484e+06	2.11938e+06	2.1435e+06	1.92823e+06	1.95897e+06	2.24141e+06	2.17699e+06	2.37634e+06	2.48237e+06	1.95975e+06	2	1	3	2	2	1	2	2	2
442	23.9763	2	717.456	1432.9	0.219675	153.332	83.89	AEMADQAAAWLTR		CO4B_HUMAN	CO4B_HUMAN	Complement C4-B OS=Homo sapiens OX=9606 GN=C4B PE=1 SV=2	FALSE	1.94954	NM_FT	N_FT	4.40965e-06	6.53507	4.88465e+06	5.09115e+06	4.79422e+06	9.84905e+06	9.46926e+06	9.47649e+06	6.57905e+06	7.37442e+06	6.61892e+06	5.21042e+06	5.24586e+06	4.56364e+06	9.95165e+06	9.51884e+06	9.47649e+06	6.1635e+06	6.54248e+06	5.7273e+06	1	2	1	1	1	1	0	0	0
446	19.1999	2	617.365	1232.72	0.102562	83.2071	63.42	VHYTVCIWR	[6] Carbamidomethyl (C)	CO4B_HUMAN	CO4B_HUMAN;CO4A_HUMAN	Complement C4-B OS=Homo sapiens OX=9606 GN=C4B PE=1 SV=2	FALSE	1.13954	N_FT	NM_FT	0.179503	11.3339	7.03083e+06	6.23743e+06	6.90669e+06	6.58373e+06	5.24684e+06	5.87392e+06	6.35432e+06	6.17181e+06	6.33371e+06	7.49973e+06	6.42698e+06	6.57451e+06	6.65232e+06	5.27431e+06	5.87392e+06	5.95297e+06	5.47555e+06	5.48051e+06	3	2	2	2	2	2	2	2	2
452	17.2879	2	466.293	930.572	0.0697802	74.9919	60.01	LELSVDGAK		CO4B_HUMAN	CO4B_HUMAN;CO4A_HUMAN	Complement C4-B OS=Homo sapiens OX=9606 GN=C4B PE=1 SV=2	FALSE	1.27847	M_FT	NM_FT	0.00548417	8.4023	2.27893e+06	2.32851e+06	2.50735e+06	1.89609e+06	2.0813e+06	1.76117e+06	2.35118e+06	2.57266e+06	2.41275e+06	2.43091e+06	2.39927e+06	2.38676e+06	1.91584e+06	2.0922e+06	1.76117e+06	2.20267e+06	2.28243e+06	2.08773e+06	2	2	2	2	1	2	2	2	2
475	13.4901	2	526.782	1051.55	0.0932083	88.6468	62.4	GLQDEDGYR		CO4B_HUMAN	CO4B_HUMAN;CO4A_HUMAN	Complement C4-B OS=Homo sapiens OX=9606 GN=C4B PE=1 SV=2	FALSE	1.28215	M_FT	N_FT	0.00510349	7.38355	1.33636e+06	1.42825e+06	1.54803e+06	1.56948e+06	1.47037e+06	1.56e+06	1.75795e+06	1.97176e+06	1.79975e+06	1.42548e+06	1.47166e+06	1.47358e+06	1.58583e+06	1.47806e+06	1.56e+06	1.64691e+06	1.74932e+06	1.55731e+06	2	3	3	2	2	2	3	3	2
1887	13.9962	2	526.834	1051.65	0.196999	187.358	17.97	GLQDEDGYR		CO4B_HUMAN	CO4B_HUMAN;CO4A_HUMAN	Complement C4-B OS=Homo sapiens OX=9606 GN=C4B PE=1 SV=2	FALSE	1.27955	N_FT	NM_FT	0.0613034	13.3344	581507	597875	729182	512715	464131	514750	425536	525413	552370	620289	616044	694112	518056	466561	514750	398658	466139	477961	0	0	0	0	0	0	1	0	0
504	20.0817	2	618.959	1235.9	0.212122	171.663	36.73	KYVLPNFEVK		CO4B_HUMAN	CO4B_HUMAN;CO4A_HUMAN	Complement C4-B OS=Homo sapiens OX=9606 GN=C4B PE=1 SV=2	FALSE	1.94266	M_FT	N_FT	3.37514e-05	8.24568	1.97608e+06	2.0443e+06	1.79262e+06	2.0076e+06	2.20957e+06	2.3688e+06	3.71735e+06	3.89965e+06	3.67568e+06	2.10787e+06	2.10643e+06	1.70641e+06	2.02852e+06	2.22114e+06	2.3688e+06	3.48255e+06	3.45972e+06	3.18053e+06	0	0	0	1	1	0	1	2	2
2067	20.0438	3	412.962	1235.86	0.172809	139.848	51.51	KYVLPNFEVK		CO4B_HUMAN	CO4B_HUMAN;CO4A_HUMAN	Complement C4-B OS=Homo sapiens OX=9606 GN=C4B PE=1 SV=2	FALSE	1.52775	M_FT	NM_FT	0.385097	44.3247	289494	297903	596608	411944	367279	212656	344787	591188	579365	308800	306956	567914	416235	369202	212656	323009	524494	501320	0	1	1	0	0	0	0	1	1
506	31.9795	2	672.505	1342.99	0.20871	155.43	95.33	DFALLSLQVPLK		CO4B_HUMAN	CO4B_HUMAN;CO4A_HUMAN	Complement C4-B OS=Homo sapiens OX=9606 GN=C4B PE=1 SV=2	FALSE	1.42326	M_FT	NM_FT	0.00907592	11.9723	3.77504e+06	3.70159e+06	3.3515e+06	2.36556e+06	2.75637e+06	2.88868e+06	3.42714e+06	4.30723e+06	3.66682e+06	4.0268e+06	3.81408e+06	3.19031e+06	2.3902e+06	2.77081e+06	2.88868e+06	3.21067e+06	3.82131e+06	3.17287e+06	5	5	6	4	5	3	4	3	5
517	18.1846	2	464.797	927.579	0.172952	186.49	24.45	LTSLSDR	[N-term] Carbamidomethyl (N-term)|[5] Phospho (ST)	CO4B_HUMAN	CO4B_HUMAN;CO4A_HUMAN	Complement C4-B OS=Homo sapiens OX=9606 GN=C4B PE=1 SV=2	FALSE	1.16223	M_FT	NM_FT	0.162056	11.3003	1.91599e+06	1.8773e+06	2.29226e+06	1.92332e+06	2.19943e+06	1.93725e+06	2.11511e+06	2.53843e+06	2.38959e+06	2.04377e+06	1.93435e+06	2.18202e+06	1.94336e+06	2.21095e+06	1.93725e+06	1.98152e+06	2.25206e+06	2.06769e+06	1	1	1	0	1	1	0	1	1
554	20.2962	2	758.466	1514.92	0.400652	264.541	1.62	EMSGSPASGIPVK	[2] Oxidation (M)|[3] Phospho (ST)|[5] Phospho (ST)|[8] Phospho (ST)	CO4B_HUMAN	CO4B_HUMAN;CO4A_HUMAN	Complement C4-B OS=Homo sapiens OX=9606 GN=C4B PE=1 SV=2	FALSE	1.29738	NM_FT	N_FT	0.0165335	11.4909	2.74769e+06	2.87301e+06	3.39881e+06	3.64967e+06	3.96985e+06	4.08217e+06	3.63231e+06	3.56737e+06	4.04977e+06	2.93094e+06	2.96032e+06	3.23534e+06	3.68769e+06	3.99064e+06	4.08217e+06	3.40288e+06	3.16492e+06	3.50423e+06	0	0	0	0	0	1	0	0	0
555	17.3692	2	500.318	998.622	0.148081	148.307	4.39	TYNVLDMK	[7] Oxidation (M)	CO4B_HUMAN	CO4B_HUMAN;CO4A_HUMAN	Complement C4-B OS=Homo sapiens OX=9606 GN=C4B PE=1 SV=2	FALSE	1.1301	M_FT	N_FT	0.127355	7.1964	1.65177e+06	1.68745e+06	1.88443e+06	1.83039e+06	2.06893e+06	1.92123e+06	1.87002e+06	1.90597e+06	2.12724e+06	1.76193e+06	1.73873e+06	1.7938e+06	1.84946e+06	2.07977e+06	1.92123e+06	1.75191e+06	1.69095e+06	1.84068e+06	0	0	0	0	1	0	0	0	0
559	12.8798	2	518.346	1034.68	0.137028	132.453	68.15	LGQYASPTAK		CO4B_HUMAN	CO4B_HUMAN;CO4A_HUMAN	Complement C4-B OS=Homo sapiens OX=9606 GN=C4B PE=1 SV=2	FALSE	1.53048	M_FT	N_FT	0.00398043	12.0872	1.0474e+06	1.26154e+06	1.32773e+06	1.6103e+06	1.83637e+06	1.55986e+06	1.70899e+06	1.9598e+06	1.89706e+06	1.11725e+06	1.29987e+06	1.26387e+06	1.62707e+06	1.84598e+06	1.55986e+06	1.60105e+06	1.73871e+06	1.64151e+06	3	2	2	2	2	3	3	3	3
581	32.3729	3	828.628	2482.86	0.571396	230.189	93.6	VTASDPLDTLGSEGALSPGGVASLLR		CO4B_HUMAN	CO4B_HUMAN;CO4A_HUMAN	Complement C4-B OS=Homo sapiens OX=9606 GN=C4B PE=1 SV=2	FALSE	1.28641	M_FT	NM_FT	0.413653	28.8348	1.95547e+06	2.31049e+06	1.5901e+06	1.62803e+06	1.73064e+06	2.19391e+06	1.92578e+06	3.17066e+06	2.04648e+06	2.08588e+06	2.38071e+06	1.51362e+06	1.64499e+06	1.7397e+06	2.19391e+06	1.80414e+06	2.81297e+06	1.7708e+06	2	2	1	2	3	2	2	2	2
603	22.1625	3	521.028	1560.06	0.214922	137.784	48.78	GPEVQLVAHSPWLK		CO4B_HUMAN	CO4B_HUMAN;CO4A_HUMAN	Complement C4-B OS=Homo sapiens OX=9606 GN=C4B PE=1 SV=2	FALSE	1.75113	M_FT	NM_FT	0.0055646	20.92	2.42907e+06	3.01863e+06	2.91369e+06	2.39525e+06	2.17791e+06	3.20728e+06	4.11957e+06	4.88166e+06	4.62331e+06	2.59107e+06	3.11036e+06	2.77355e+06	2.4202e+06	2.18932e+06	3.20728e+06	3.85937e+06	4.33094e+06	4.00051e+06	2	2	3	2	2	2	2	2	3
608	24.057	2	789.006	1576	0.372239	236.249	14.11	TEQWSTLPPETK	[5] Phospho (ST)|[6] Phospho (ST)	CO4B_HUMAN	CO4B_HUMAN;CO4A_HUMAN	Complement C4-B OS=Homo sapiens OX=9606 GN=C4B PE=1 SV=2	FALSE	1.39184	M_FT	N_FT	0.00136851	8.59435	5.10356e+06	5.20986e+06	5.95886e+06	6.66357e+06	6.42491e+06	6.05064e+06	7.73061e+06	7.62305e+06	7.29481e+06	5.44392e+06	5.36818e+06	5.67227e+06	6.73299e+06	6.45855e+06	6.05064e+06	7.24232e+06	6.76307e+06	6.31213e+06	0	1	1	2	1	1	0	0	1
608	24.057	2	789.006	1576	0.372239	236.249	8.27	TEQWSTLPPETK	[1] Phospho (ST)|[6] Phospho (ST)	CO4B_HUMAN	CO4B_HUMAN;CO4A_HUMAN	Complement C4-B OS=Homo sapiens OX=9606 GN=C4B PE=1 SV=2	FALSE	1.39184	M_FT	N_FT	0.00136851	8.59435	5.10356e+06	5.20986e+06	5.95886e+06	6.66357e+06	6.42491e+06	6.05064e+06	7.73061e+06	7.62305e+06	7.29481e+06	5.44392e+06	5.36818e+06	5.67227e+06	6.73299e+06	6.45855e+06	6.05064e+06	7.24232e+06	6.76307e+06	6.31213e+06	0	1	0	0	0	0	0	0	0
620	15.4166	2	542.348	1082.68	0.115904	107.065	79.48	SCGLHQLLR	[2] Carbamidomethyl (C)	CO4B_HUMAN	CO4B_HUMAN;CO4A_HUMAN	Complement C4-B OS=Homo sapiens OX=9606 GN=C4B PE=1 SV=2	FALSE	1.23421	M_FT	N_FT	0.0243787	11.4884	3.00121e+06	2.68957e+06	2.96241e+06	3.39552e+06	3.67505e+06	3.58208e+06	3.3327e+06	3.31507e+06	4.0321e+06	3.20136e+06	2.7713e+06	2.81994e+06	3.43089e+06	3.69429e+06	3.58208e+06	3.1222e+06	2.94108e+06	3.48894e+06	3	3	2	4	3	3	3	3	3
676	19.8453	2	1082.97	2163.93	-0.199074	-91.9882	6	ASAGLLGAHAAAITAYALTLTK	[19] Phospho (ST)	CO4B_HUMAN	CO4B_HUMAN;CO4A_HUMAN	Complement C4-B OS=Homo sapiens OX=9606 GN=C4B PE=1 SV=2	FALSE	2.44089	NM_FT	M_FT	5.07125e-05	13.425	1.47349e+06	1.25326e+06	1.45004e+06	3.4612e+06	3.10302e+06	3.45407e+06	1.54923e+06	1.37315e+06	1.18199e+06	1.57176e+06	1.29134e+06	1.3803e+06	3.49725e+06	3.11927e+06	3.45407e+06	1.45138e+06	1.21824e+06	1.02277e+06	0	0	0	0	1	0	0	0	0
720	14.7085	2	492.279	982.543	0.080549	81.9869	66.19	QGSFQGGFR		CO4B_HUMAN	CO4B_HUMAN;CO4A_HUMAN	Complement C4-B OS=Homo sapiens OX=9606 GN=C4B PE=1 SV=2	FALSE	1.59848	M_FT	N_FT	2.20728e-05	6.43801	1.36979e+06	1.24468e+06	1.4104e+06	1.50829e+06	1.46351e+06	1.52323e+06	2.08864e+06	2.17037e+06	2.17467e+06	1.46114e+06	1.28251e+06	1.34257e+06	1.52401e+06	1.47117e+06	1.52323e+06	1.95671e+06	1.92552e+06	1.88172e+06	2	1	2	2	2	2	2	2	2
725	14.4535	2	638.387	1274.76	0.142453	111.762	40.79	EMSGSPASGIPVK	[2] Oxidation (M)	CO4B_HUMAN	CO4B_HUMAN;CO4A_HUMAN	Complement C4-B OS=Homo sapiens OX=9606 GN=C4B PE=1 SV=2	FALSE	1.594	N_FT	M_FT	8.82588e-05	6.66406	4.9485e+06	4.9091e+06	5.31365e+06	4.53335e+06	5.1756e+06	4.94733e+06	2.97538e+06	3.27484e+06	3.26751e+06	5.27852e+06	5.05828e+06	5.05809e+06	4.58058e+06	5.2027e+06	4.94733e+06	2.78745e+06	2.9054e+06	2.82735e+06	4	5	2	6	7	6	1	0	0
770	11.9255	2	567.366	1132.72	0.198668	175.421	74.78	VDVQAGACEGK	[8] Carbamidomethyl (C)	CO4B_HUMAN	CO4B_HUMAN;CO4A_HUMAN	Complement C4-B OS=Homo sapiens OX=9606 GN=C4B PE=1 SV=2	FALSE	1.1711	M_FT	NM_FT	0.0668993	10.4772	1.38462e+06	1.62284e+06	1.7e+06	1.45968e+06	1.60407e+06	1.53251e+06	1.73633e+06	1.77988e+06	1.86646e+06	1.47696e+06	1.67216e+06	1.61824e+06	1.47489e+06	1.61247e+06	1.53251e+06	1.62666e+06	1.57909e+06	1.61503e+06	2	3	2	2	2	2	3	3	3
827	16.4615	2	630.368	1258.72	0.0984658	78.2329	50.69	EMSGSPASGIPVK		CO4B_HUMAN	CO4B_HUMAN;CO4A_HUMAN	Complement C4-B OS=Homo sapiens OX=9606 GN=C4B PE=1 SV=2	FALSE	3.93822	NM_FT	M_FT	3.8258e-06	11.2272	1.67753e+06	1.53236e+06	1.89313e+06	2.69502e+06	2.64386e+06	2.71594e+06	638051	637094	770146	1.78941e+06	1.57892e+06	1.80208e+06	2.72309e+06	2.6577e+06	2.71594e+06	597750	565221	666401	0	1	2	2	1	1	0	0	0
911	21.7663	2	983.986	1965.96	0.0625225	31.8036	97.46	LLATLCSAEVCQCAEGK	[N-term] Carbamidomethyl (N-term)|[6] Carbamidomethyl (C)|[11] Carbamidomethyl (C)|[13] Carbamidomethyl (C)	CO4B_HUMAN	CO4B_HUMAN;CO4A_HUMAN	Complement C4-B OS=Homo sapiens OX=9606 GN=C4B PE=1 SV=2	FALSE	1.66942	N_FT	M_FT	1.66766e-05	7.24618	2.14464e+06	2.23541e+06	2.1555e+06	2.14055e+06	1.8566e+06	2.05968e+06	1.31369e+06	1.29318e+06	1.308e+06	2.28767e+06	2.30334e+06	2.05183e+06	2.16285e+06	1.86632e+06	2.05968e+06	1.23072e+06	1.14729e+06	1.1318e+06	1	2	2	1	1	2	1	1	1
942	25.7938	3	894.232	2679.67	0.376657	140.581	67.89	YVSHFETEGPHVLLYFDSVPTSR		CO4B_HUMAN	CO4B_HUMAN;CO4A_HUMAN	Complement C4-B OS=Homo sapiens OX=9606 GN=C4B PE=1 SV=2	FALSE	7.08376	M_FT	N_FT	2.47815e-08	9.5241	1.94433e+06	1.67826e+06	1.63656e+06	8.52757e+06	8.96892e+06	8.54e+06	1.23162e+07	1.24113e+07	1.2527e+07	2.074e+06	1.72926e+06	1.55785e+06	8.6164e+06	9.01589e+06	8.54e+06	1.15382e+07	1.10111e+07	1.08395e+07	1	0	0	6	5	7	9	8	7
965	27.3641	3	894.172	2679.49	0.196652	73.3968	71.53	YVSHFETEGPHVLLYFDSVPTSR		CO4B_HUMAN	CO4B_HUMAN;CO4A_HUMAN	Complement C4-B OS=Homo sapiens OX=9606 GN=C4B PE=1 SV=2	FALSE	5.81845	N_FT	M_FT	1.52588e-06	11.384	6.0121e+06	5.29217e+06	4.79704e+06	1.6043e+06	1.9707e+06	1.96339e+06	950824	911229	905229	6.41306e+06	5.45299e+06	4.56632e+06	1.62102e+06	1.98102e+06	1.96339e+06	890767	808430	783288	4	3	4	1	3	2	0	0	0
1714	26.303	4	670.97	2679.85	0.552214	206.104	21.77	YVSHFETEGPHVLLYFDSVPTSR		CO4B_HUMAN	CO4B_HUMAN;CO4A_HUMAN	Complement C4-B OS=Homo sapiens OX=9606 GN=C4B PE=1 SV=2	FALSE	11.2962	M_FT	N_FT	9.44912e-05	40.7906	202594	184099	371086	1.61654e+06	1.82233e+06	1.32996e+06	3.54599e+06	2.12653e+06	2.88754e+06	216105	189693	353239	1.63338e+06	1.83187e+06	1.32996e+06	3.32202e+06	1.88662e+06	2.49856e+06	0	0	0	0	0	0	1	0	0
2191	27.7609	4	670.904	2679.59	0.291199	108.685	9.97	YVSHFETEGPHVLLYFDSVPTSR		CO4B_HUMAN	CO4B_HUMAN;CO4A_HUMAN	Complement C4-B OS=Homo sapiens OX=9606 GN=C4B PE=1 SV=2	FALSE	15.3722	N_FT	NM_FT	0.0115728	76.0359	226245	280944	299927	2209.89	26456	23838.9	13826.9	48568.5	21744	241333	289482	285502	2232.91	26594.5	23838.9	12953.6	43089.3	18814.9	1	0	0	0	0	0	0	0	0
958	10.2229	3	728.542	2182.6	0.607066	278.216	6.66	VDVQAGACEGKLELSVDGAK	[N-term] Carbamidomethyl (N-term)|[8] Carbamidomethyl (C)|[15] Phospho (ST)	CO4B_HUMAN	CO4B_HUMAN;CO4A_HUMAN	Complement C4-B OS=Homo sapiens OX=9606 GN=C4B PE=1 SV=2	FALSE	1.2233	M_FT	N_FT	0.0620907	12.2888	854297	892085	946372	802642	1.02194e+06	883264	1.0297e+06	1.21714e+06	1.0472e+06	911272	919194	900856	811003	1.02729e+06	883264	964665	1.07983e+06	906134	0	0	0	0	0	0	0	1	0
960	32.9554	3	1167.57	3499.7	0.0406293	11.6095	16.94	ECVGFEAVQEVPVGLVQPASATLYDYYNPER	[2] Carbamidomethyl (C)	CO4B_HUMAN	CO4B_HUMAN;CO4A_HUMAN	Complement C4-B OS=Homo sapiens OX=9606 GN=C4B PE=1 SV=2	FALSE	1.46324	M_FT	NM_FT	0.514557	49.0634	2.16431e+06	1.82561e+06	699413	1.45919e+06	1.43615e+06	1.46351e+06	2.58994e+06	2.46639e+06	1.32171e+06	2.30865e+06	1.88109e+06	665774	1.47439e+06	1.44367e+06	1.46351e+06	2.42635e+06	2.18815e+06	1.14366e+06	0	0	0	1	0	0	1	2	0
1003	19.164	3	646.061	1935.16	0.198399	102.534	21.86	YLDKTEQWSTLPPETK		CO4B_HUMAN	CO4B_HUMAN;CO4A_HUMAN	Complement C4-B OS=Homo sapiens OX=9606 GN=C4B PE=1 SV=2	FALSE	1.15472	M_FT	N_FT	0.493854	14.659	3.37696e+06	3.92905e+06	4.2576e+06	4.40508e+06	4.53743e+06	3.53425e+06	3.70035e+06	4.88261e+06	4.76982e+06	3.60218e+06	4.04845e+06	4.05283e+06	4.45097e+06	4.56119e+06	3.53425e+06	3.46663e+06	4.33179e+06	4.12729e+06	0	2	1	2	1	1	2	3	3
1168	19.164	2	968.506	1935	0.0355914	18.3938	74.24	YLDKTEQWSTLPPETK		CO4B_HUMAN	CO4B_HUMAN;CO4A_HUMAN	Complement C4-B OS=Homo sapiens OX=9606 GN=C4B PE=1 SV=2	FALSE	1.52641	NM_FT	N_FT	0.0117317	16.533	2.64941e+06	2.28419e+06	2.58315e+06	3.61536e+06	3.52466e+06	4.33364e+06	4.25967e+06	3.08896e+06	3.47542e+06	2.8261e+06	2.35361e+06	2.45891e+06	3.65302e+06	3.54312e+06	4.33364e+06	3.99062e+06	2.74048e+06	3.00725e+06	3	1	4	6	3	4	6	5	3
1036	20.8147	3	715.474	2143.4	0.347977	162.375	61.11	MRPSTDTITVMVENSHGLR		CO4B_HUMAN	CO4B_HUMAN;CO4A_HUMAN	Complement C4-B OS=Homo sapiens OX=9606 GN=C4B PE=1 SV=2	FALSE	3.66149	NM_FT	M_FT	7.65563e-07	9.71531	1.91076e+06	1.76793e+06	2.14146e+06	4.48727e+06	4.96278e+06	4.59963e+06	1.28772e+06	1.28558e+06	1.26384e+06	2.03819e+06	1.82166e+06	2.03847e+06	4.53402e+06	4.98876e+06	4.59963e+06	1.20639e+06	1.14055e+06	1.09359e+06	1	1	1	2	2	2	0	0	0
1042	20.7799	3	714.139	2139.39	0.29752	139.087	72	RGHLFLQTDQPIYNPGQR		CO4B_HUMAN	CO4B_HUMAN;CO4A_HUMAN	Complement C4-B OS=Homo sapiens OX=9606 GN=C4B PE=1 SV=2	FALSE	2.02979	M_FT	N_FT	5.86307e-06	5.46227	2.88175e+06	2.91053e+06	3.14116e+06	4.44037e+06	4.22421e+06	3.98019e+06	5.77403e+06	6.10364e+06	6.25538e+06	3.07394e+06	2.99898e+06	2.99009e+06	4.48663e+06	4.24633e+06	3.98019e+06	5.40933e+06	5.41506e+06	5.41273e+06	3	2	3	5	3	3	4	5	5
1091	33.7888	3	924.07	2769.19	0.59406	214.571	47.39	LLLFSPSVVHLGVPLSVGVQLQDVPR		CO4B_HUMAN	CO4B_HUMAN;CO4A_HUMAN	Complement C4-B OS=Homo sapiens OX=9606 GN=C4B PE=1 SV=2	FALSE	1.63657	M_FT	N_FT	0.149394	30.6957	7.21229e+06	6.12984e+06	3.86866e+06	8.78478e+06	7.13717e+06	6.9892e+06	1.25169e+07	8.80857e+06	6.84122e+06	7.69329e+06	6.31612e+06	3.68259e+06	8.87629e+06	7.17454e+06	6.9892e+06	1.17263e+07	7.81484e+06	5.91965e+06	6	5	7	8	6	7	11	8	10
10754	55.5104	3	923.89	2768.65	0.0536348	19.3726	19.74	LLLFSPSVVHLGVPLSVGVQLQDVPR		CO4B_HUMAN	CO4B_HUMAN;CO4A_HUMAN	Complement C4-B OS=Homo sapiens OX=9606 GN=C4B PE=1 SV=2	FALSE	7.9181	N_FT	M_FT	0.627224	171.45	0	924.89	135784	14586	13457.6	1176.82	9090.43	5158.11	3016.87	0	952.997	129254	14738	13528.1	1176.82	8516.25	4576.21	2610.47	0	0	0	1	0	0	0	0	0
41421	36.5479	3	924.034	2769.08	0.485526	175.369	21.75	LLLFSPSVVHLGVPLSVGVQLQDVPR		CO4B_HUMAN	CO4B_HUMAN;CO4A_HUMAN	Complement C4-B OS=Homo sapiens OX=9606 GN=C4B PE=1 SV=2	FALSE	2.89492	NM_FT	N_FT	0.0485113	47.4402	47663.9	27588.8	31752.8	47793.3	121379	140601	62834.3	75017.4	61187.1	50842.7	28427.2	30225.6	48291.2	122014	140601	58865.6	66554.4	52944.7	0	0	1	1	0	0	0	0	0
47792	39.6488	3	924.048	2769.12	0.52632	190.104	26.89	LLLFSPSVVHLGVPLSVGVQLQDVPR		CO4B_HUMAN	CO4B_HUMAN;CO4A_HUMAN	Complement C4-B OS=Homo sapiens OX=9606 GN=C4B PE=1 SV=2	FALSE	1.65572	N_FT	NM_FT	0.693882	58.0087	15405	64606.8	52995.6	32342.8	18867.6	29121.5	23189.7	39908.1	36695	16432.4	66570.1	50446.8	32679.7	18966.4	29121.5	21724.9	35405.9	31751.9	1	0	1	0	0	0	0	0	0
1116	21.0756	2	992.507	1983	0.00299408	1.50987	88.16	GHLFLQTDQPIYNPGQR		CO4B_HUMAN	CO4B_HUMAN;CO4A_HUMAN	Complement C4-B OS=Homo sapiens OX=9606 GN=C4B PE=1 SV=2	FALSE	1.07459	M_FT	NM_FT	0.537643	9.30509	3.3204e+06	3.12096e+06	3.10272e+06	2.82173e+06	3.21887e+06	3.36242e+06	3.69405e+06	3.06896e+06	3.34134e+06	3.54184e+06	3.2158e+06	2.95349e+06	2.85112e+06	3.23572e+06	3.36242e+06	3.46073e+06	2.72274e+06	2.89123e+06	3	3	2	2	2	2	2	2	2
1259	21.802	2	598.844	1195.67	0.110855	92.7217	75.89	ADGSYAAWLSR		CO4B_HUMAN	CO4B_HUMAN;CO4A_HUMAN	Complement C4-B OS=Homo sapiens OX=9606 GN=C4B PE=1 SV=2	FALSE	1.17591	N_FT	M_FT	0.00292244	4.77243	1.51402e+06	1.45684e+06	1.44365e+06	1.36134e+06	1.23809e+06	1.29013e+06	1.23552e+06	1.22794e+06	1.29067e+06	1.61499e+06	1.50111e+06	1.37421e+06	1.37552e+06	1.24457e+06	1.29013e+06	1.15749e+06	1.08941e+06	1.11681e+06	1	2	1	1	1	1	1	1	1
1267	31.191	2	816.132	1630.25	0.276549	169.665	52.96	HLVPGAPFLLQALVR		CO4B_HUMAN	CO4B_HUMAN;CO4A_HUMAN	Complement C4-B OS=Homo sapiens OX=9606 GN=C4B PE=1 SV=2	FALSE	1.73869	M_FT	N_FT	8.54771e-05	8.93733	6.32492e+06	6.53174e+06	6.94624e+06	1.03762e+07	1.01571e+07	8.76674e+06	1.16071e+07	1.11848e+07	1.16392e+07	6.74673e+06	6.73024e+06	6.61216e+06	1.04843e+07	1.02103e+07	8.76674e+06	1.08739e+07	9.923e+06	1.00713e+07	10	11	10	14	16	16	14	12	12
2274	31.3148	3	544.43	1630.27	0.297648	182.609	60.14	HLVPGAPFLLQALVR		CO4B_HUMAN	CO4B_HUMAN;CO4A_HUMAN	Complement C4-B OS=Homo sapiens OX=9606 GN=C4B PE=1 SV=2	FALSE	1.74422	M_FT	N_FT	0.00536277	15.0342	1.89968e+06	2.21585e+06	1.64059e+06	2.53593e+06	2.76997e+06	3.01406e+06	2.98578e+06	3.92139e+06	3.13277e+06	2.02637e+06	2.28318e+06	1.56168e+06	2.56235e+06	2.78447e+06	3.01406e+06	2.79719e+06	3.479e+06	2.71076e+06	7	7	6	8	6	8	6	7	5
1272	13.5753	2	641.915	1281.82	0.111287	86.827	86.4	LVNGQSHISLSK		CO4B_HUMAN	CO4B_HUMAN;CO4A_HUMAN	Complement C4-B OS=Homo sapiens OX=9606 GN=C4B PE=1 SV=2	FALSE	1.67615	M_FT	N_FT	0.0527843	23.7586	713067	512133	786698	682314	915470	788507	949109	991657	1.43149e+06	760622	527696	748861	689421	920263	788507	889160	879785	1.23865e+06	1	1	1	2	1	2	2	2	2
3454	13.5753	3	428.282	1281.82	0.120626	94.114	23.27	LVNGQSHISLSK		CO4B_HUMAN	CO4B_HUMAN;CO4A_HUMAN	Complement C4-B OS=Homo sapiens OX=9606 GN=C4B PE=1 SV=2	FALSE	1.31786	M_FT	NM_FT	0.245517	26.0311	164387	212011	277380	222409	185672	171717	224196	280560	259333	175350	218454	264040	224726	186644	171717	210035	248909	224399	1	1	1	1	1	1	1	1	1
1277	33.3006	3	946.576	2836.71	0.288142	101.586	7.73	VGLSGMAIADVTLLSGFHALRADLEK	[N-term] Carbamidomethyl (N-term)|[6] Oxidation (M)|[12] Phospho (ST)	CO4B_HUMAN	CO4B_HUMAN;CO4A_HUMAN	Complement C4-B OS=Homo sapiens OX=9606 GN=C4B PE=1 SV=2	FALSE	2.21364	M_FT	NM_FT	0.0343496	34.0465	1.76282e+06	1.60514e+06	863497	916175	912962	627584	2.21875e+06	1.70162e+06	1.51793e+06	1.88038e+06	1.65392e+06	821967	925719	917742	627584	2.0786e+06	1.50965e+06	1.31346e+06	0	1	0	0	0	0	0	0	0
1290	27.5342	2	811.009	1620	0.141247	87.197	46.23	TTNIQGINLLFSSR	[N-term] Carbamidomethyl (N-term)	CO4B_HUMAN	CO4B_HUMAN;CO4A_HUMAN	Complement C4-B OS=Homo sapiens OX=9606 GN=C4B PE=1 SV=2	FALSE	1.22641	N_FT	NM_FT	0.180557	15.512	1.35348e+06	1.45807e+06	1.73022e+06	1.39642e+06	1.02311e+06	1.28379e+06	1.49076e+06	1.41543e+06	1.34917e+06	1.44374e+06	1.50238e+06	1.64701e+06	1.41097e+06	1.02847e+06	1.28379e+06	1.3966e+06	1.25575e+06	1.16743e+06	1	1	1	0	0	1	0	1	0
1369	30.052	2	1141.56	2281.1	-0.0362077	-15.8727	31.52	ALEILQEEDLIDEDDIPVR	[N-term] Carbamidomethyl (N-term)	CO4B_HUMAN	CO4B_HUMAN;CO4A_HUMAN	Complement C4-B OS=Homo sapiens OX=9606 GN=C4B PE=1 SV=2	FALSE	1.66734	N_FT	M_FT	0.0149477	22.5602	1.64405e+06	1.53383e+06	1.65735e+06	1.44016e+06	1.34896e+06	1.19136e+06	1.05435e+06	1.12723e+06	718377	1.75369e+06	1.58044e+06	1.57764e+06	1.45516e+06	1.35602e+06	1.19136e+06	987752	1.00007e+06	621606	1	1	1	1	1	1	0	1	1
1459	21.4641	3	734.503	2200.49	0.415739	188.966	20.27	MRPSTDTITVMVENSHGLR	[N-term] Carbamidomethyl (N-term)	CO4B_HUMAN	CO4B_HUMAN;CO4A_HUMAN	Complement C4-B OS=Homo sapiens OX=9606 GN=C4B PE=1 SV=2	FALSE	1.31016	NM_FT	M_FT	0.304786	33.8405	949795	465215	738932	876126	1.0229e+06	826724	766263	658791	655409	1.01314e+06	479353	703392	885253	1.02825e+06	826724	717864	584470	567120	0	0	1	0	0	0	0	0	0
1483	20.8518	2	586.407	1170.8	0.163445	139.621	77.47	VGDTLNLNLR	[N-term] Carbamidomethyl (N-term)	CO4B_HUMAN	CO4B_HUMAN;CO4A_HUMAN	Complement C4-B OS=Homo sapiens OX=9606 GN=C4B PE=1 SV=2	FALSE	1.88898	NM_FT	M_FT	9.94161e-05	9.04782	768320	678294	727226	761689	714992	829024	425406	364473	430731	819560	698906	692249	769623	718736	829024	398536	323356	372708	1	1	0	1	1	1	0	0	1
1530	11.5284	2	526.891	1051.77	0.215625	205.054	60.77	SHALQLNNR		CO4B_HUMAN	CO4B_HUMAN;CO4A_HUMAN	Complement C4-B OS=Homo sapiens OX=9606 GN=C4B PE=1 SV=2	FALSE	1.96681	M_FT	N_FT	3.99579e-05	8.63728	412792	435392	456170	613905	687527	729398	886197	870480	808733	440322	448623	434230	620300	691127	729398	830222	772278	699790	2	2	2	3	2	2	3	2	3
1608	24.6859	3	922.14	2763.4	0.104859	37.9471	6.74	GRTLEIPGNSDPNMIPDGDFNSYVR		CO4B_HUMAN	CO4B_HUMAN;CO4A_HUMAN	Complement C4-B OS=Homo sapiens OX=9606 GN=C4B PE=1 SV=2	FALSE	1.62056	N_FT	M_FT	0.00146971	10.3316	1.34995e+06	1.53523e+06	1.55349e+06	1.16072e+06	1.02356e+06	1.25975e+06	962638	838146	938179	1.43999e+06	1.58188e+06	1.47877e+06	1.17281e+06	1.02891e+06	1.25975e+06	901835	743591	811799	0	1	0	1	0	1	0	0	0
1676	27.6816	3	1052.16	3153.45	-0.101792	-32.2787	78.97	LQETSNWLLSQQQADGSFQDLSPVIHR	[N-term] Carbamidomethyl (N-term)	CO4B_HUMAN	CO4B_HUMAN	Complement C4-B OS=Homo sapiens OX=9606 GN=C4B PE=1 SV=2	TRUE	1.04677	NM_FT	M_FT	0.879274	15.216	571104	543161	600281	696571	523253	564672	515410	615440	573917	609191	559667	571410	703827	525993	564672	482856	546010	496606	1	0	0	1	1	0	0	0	0
1971	18.3002	2	482.789	963.563	0.0669642	69.5013	58.61	GQIVFMNR		CO4B_HUMAN	CO4B_HUMAN;CO4A_HUMAN	Complement C4-B OS=Homo sapiens OX=9606 GN=C4B PE=1 SV=2	FALSE	2.88091	NM_FT	M_FT	0.0037932	29.4905	416839	447722	561263	580773	771859	809296	165492	284266	300674	444638	461328	534269	586823	775901	809296	155039	252197	260171	1	1	1	1	1	1	0	0	0
1988	18.0659	2	746.936	1491.86	0.286058	191.783	6.1	EMSGSPASGIPVK	[N-term] Carbamidomethyl (N-term)|[2] Oxidation (M)|[3] Phospho (ST)|[5] Phospho (ST)	CO4B_HUMAN	CO4B_HUMAN;CO4A_HUMAN	Complement C4-B OS=Homo sapiens OX=9606 GN=C4B PE=1 SV=2	FALSE	1.55178	NM_FT	M_FT	0.00299145	12.556	785726	721860	868264	1.2756e+06	998962	1.09112e+06	689710	765421	713781	838127	743797	826505	1.28889e+06	1.00419e+06	1.09112e+06	646146	679071	617629	0	0	0	0	1	0	0	0	0
2054	19.0531	2	835.47	1668.93	0.0264097	15.8246	40.75	YIYGKPVQGVAYVR	[N-term] Carbamidomethyl (N-term)	CO4B_HUMAN	CO4B_HUMAN;CO4A_HUMAN	Complement C4-B OS=Homo sapiens OX=9606 GN=C4B PE=1 SV=2	FALSE	1.39201	N_FT	M_FT	0.0252902	16.5359	1.33164e+06	1.44589e+06	1.35541e+06	1.17308e+06	1.30663e+06	1.50215e+06	907180	883701	1.17817e+06	1.42045e+06	1.48983e+06	1.29022e+06	1.1853e+06	1.31347e+06	1.50215e+06	849881	784008	1.01946e+06	1	1	0	0	0	0	0	0	0
4122	18.0659	2	835.48	1668.95	0.0473374	28.3645	12.76	YIYGKPVQGVAYVR	[N-term] Carbamidomethyl (N-term)	CO4B_HUMAN	CO4B_HUMAN;CO4A_HUMAN	Complement C4-B OS=Homo sapiens OX=9606 GN=C4B PE=1 SV=2	FALSE	2.00523	N_FT	M_FT	1.7224e-05	6.72165	937772	907561	822495	813150	817542	913353	427809	430544	472082	1.00031e+06	935141	782937	821621	821823	913353	400787	381972	408488	0	1	0	0	0	0	0	0	0
2106	29.9745	3	897.856	2690.55	0.394913	146.799	6.36	GCGEQTMIYLAPTLAASRYLDK	[N-term] Carbamidomethyl (N-term)|[2] Carbamidomethyl (C)|[6] Phospho (ST)|[7] Oxidation (M)|[13] Phospho (ST)	CO4B_HUMAN	CO4B_HUMAN;CO4A_HUMAN	Complement C4-B OS=Homo sapiens OX=9606 GN=C4B PE=1 SV=2	FALSE	1.43523	M_FT	N_FT	0.10478	30.916	704073	1.1038e+06	637944	871672	1.07796e+06	1.07113e+06	1.23658e+06	1.16912e+06	1.10461e+06	751029	1.13734e+06	607262	880752	1.08361e+06	1.07113e+06	1.15848e+06	1.03722e+06	955813	0	0	0	0	0	0	0	1	0
2179	19.0146	3	576.639	1726.9	0.0667814	38.6728	2.51	AINEKLGQYASPTAK	[N-term] Carbamidomethyl (N-term)|[13] Phospho (ST)	CO4B_HUMAN	CO4B_HUMAN;CO4A_HUMAN	Complement C4-B OS=Homo sapiens OX=9606 GN=C4B PE=1 SV=2	FALSE	1.75734	N_FT	NM_FT	0.00884177	17.3362	351430	391945	321846	237981	170856	197319	189409	269329	237394	374867	403855	306367	240460	171750	197319	177445	238945	205415	1	0	0	0	0	0	0	0	0
2842	14.9159	2	864.447	1726.88	0.0496251	28.7377	0.95	AINEKLGQYASPTAK	[N-term] Carbamidomethyl (N-term)|[13] Phospho (ST)	CO4B_HUMAN	CO4B_HUMAN;CO4A_HUMAN	Complement C4-B OS=Homo sapiens OX=9606 GN=C4B PE=1 SV=2	FALSE	1.35798	NM_FT	N_FT	0.0133015	10.1714	591252	536478	645395	825877	870111	711881	680343	758778	739396	630684	552781	614354	834480	874667	711881	637371	673178	639793	0	1	0	0	0	0	0	0	0
2181	16.0525	2	902.4	1802.79	0.0456032	25.2966	6.29	TTNIQGINLLFSSR	[1] Phospho (ST)|[2] Phospho (ST)|[12] Phospho (ST)	CO4B_HUMAN	CO4B_HUMAN;CO4A_HUMAN	Complement C4-B OS=Homo sapiens OX=9606 GN=C4B PE=1 SV=2	FALSE	1.22579	NM_FT	M_FT	0.0636255	10.4624	665987	713758	815881	769935	807777	873918	657959	723065	619011	710403	735448	776641	777955	812007	873918	616400	641493	535625	0	0	0	0	0	0	0	0	1
2308	16.3898	2	476.297	950.579	0.0700894	73.7388	61.81	EFHLHLR		CO4B_HUMAN	CO4B_HUMAN;CO4A_HUMAN	Complement C4-B OS=Homo sapiens OX=9606 GN=C4B PE=1 SV=2	FALSE	1.81264	NM_FT	N_FT	0.000530241	14.9873	870919	817653	1.0793e+06	1.73373e+06	1.59656e+06	1.68688e+06	1.21415e+06	1.20555e+06	1.2757e+06	929002	842500	1.02739e+06	1.75179e+06	1.60492e+06	1.68688e+06	1.13747e+06	1.06955e+06	1.10385e+06	1	0	1	2	2	2	2	2	1
2469	27.6066	3	913.138	2736.39	0.0726371	26.5455	43.6	YVSHFETEGPHVLLYFDSVPTSR	[N-term] Carbamidomethyl (N-term)	CO4B_HUMAN	CO4B_HUMAN;CO4A_HUMAN	Complement C4-B OS=Homo sapiens OX=9606 GN=C4B PE=1 SV=2	FALSE	2.55762	N_FT	NM_FT	6.09089e-05	13.0631	1.16177e+06	1.39337e+06	1.20109e+06	498728	548412	421504	516259	582585	504194	1.23925e+06	1.43571e+06	1.14333e+06	503923	551284	421504	483650	516862	436275	2	2	3	0	0	0	0	0	0
2501	32.7869	3	710.206	2127.6	0.444472	208.952	58.39	VGLSGMAIADVTLLSGFHALR		CO4B_HUMAN	CO4B_HUMAN;CO4A_HUMAN	Complement C4-B OS=Homo sapiens OX=9606 GN=C4B PE=1 SV=2	FALSE	2.06376	NM_FT	N_FT	0.00237042	17.5174	801835	850554	602118	1.51492e+06	1.51852e+06	1.61932e+06	1.28234e+06	1.32854e+06	977013	855310	876401	573159	1.53071e+06	1.52647e+06	1.61932e+06	1.20134e+06	1.17866e+06	845401	2	3	1	3	4	3	3	3	2
8036	32.8301	2	1064.61	2127.2	0.0456625	21.4665	78.17	VGLSGMAIADVTLLSGFHALR		CO4B_HUMAN	CO4B_HUMAN;CO4A_HUMAN	Complement C4-B OS=Homo sapiens OX=9606 GN=C4B PE=1 SV=2	FALSE	1.55755	NM_FT	N_FT	0.0195582	15.1831	522449	698577	631538	1.04028e+06	982290	862898	876245	644939	792126	557292	719806	601164	1.05111e+06	987433	862898	820899	572181	685420	0	0	0	1	1	0	1	0	0
2548	22.2801	4	658.887	2631.52	1.12722	428.537	11.91	LTVAAPPSGGPGFLSIERPDSRPPR	[N-term] Carbamidomethyl (N-term)	CO4B_HUMAN	CO4B_HUMAN;CO4A_HUMAN	Complement C4-B OS=Homo sapiens OX=9606 GN=C4B PE=1 SV=2	FALSE	2.6807	M_FT	N_FT	0.0169804	45.1861	117501	173776	156073	299026	330141	515742	287179	608080	303952	125337	179057	148567	302141	331870	515742	269040	539480	263007	0	0	0	0	0	1	0	0	0
2685	32.623	2	1270.61	2539.21	-0.0990339	-39.0003	55.79	VTASDPLDTLGSEGALSPGGVASLLR	[N-term] Carbamidomethyl (N-term)	CO4B_HUMAN	CO4B_HUMAN;CO4A_HUMAN	Complement C4-B OS=Homo sapiens OX=9606 GN=C4B PE=1 SV=2	FALSE	1.68972	N_FT	M_FT	0.000421546	10.4026	643818	702281	569725	496976	506776	476557	397682	386462	349664	686755	723623	542324	502153	509429	476557	372564	342864	302561	1	2	2	1	2	2	1	1	1
5764	32.6617	3	847.536	2539.59	0.27414	107.958	20.96	VTASDPLDTLGSEGALSPGGVASLLR	[N-term] Carbamidomethyl (N-term)	CO4B_HUMAN	CO4B_HUMAN;CO4A_HUMAN	Complement C4-B OS=Homo sapiens OX=9606 GN=C4B PE=1 SV=2	FALSE	1.18832	N_FT	NM_FT	0.736135	28.8167	336904	336913	207499	172949	314982	253720	178403	281870	301230	359373	347151	197520	174750	316631	253720	167135	250071	260651	0	1	1	0	0	0	0	0	0
2741	13.5324	2	555.294	1108.57	0.0944935	85.2461	42.13	GLQDEDGYR	[N-term] Carbamidomethyl (N-term)	CO4B_HUMAN	CO4B_HUMAN;CO4A_HUMAN	Complement C4-B OS=Homo sapiens OX=9606 GN=C4B PE=1 SV=2	FALSE	1.62243	N_FT	M_FT	0.00125102	12.7172	336881	403281	434345	357483	387129	366032	240718	222174	261028	359348	415537	413455	361207	389156	366032	225513	197110	225865	1	1	1	1	1	1	1	2	0
3009	30.9381	3	1219.56	3655.66	-0.104596	-28.6112	79.41	ECVGFEAVQEVPVGLVQPASATLYDYYNPERR	[2] Carbamidomethyl (C)	CO4B_HUMAN	CO4B_HUMAN;CO4A_HUMAN	Complement C4-B OS=Homo sapiens OX=9606 GN=C4B PE=1 SV=2	FALSE	2.10088	NM_FT	N_FT	0.00232684	18.2146	402969	435295	302481	770476	903286	722801	652984	605843	513051	429843	448523	287933	778502	908016	722801	611740	537495	443939	1	0	0	1	2	2	1	1	1
3236	32.9965	2	1389.61	2777.21	-0.14353	-51.6788	35.85	STQDTVIALDALSAYWIASHTTEER		CO4B_HUMAN	CO4B_HUMAN;CO4A_HUMAN	Complement C4-B OS=Homo sapiens OX=9606 GN=C4B PE=1 SV=2	FALSE	2.97348	M_FT	N_FT	0.00052663	19.1294	286314	217564	212307	475229	537382	415727	855728	587120	686713	305409	224176	202096	480179	540196	415727	801678	520885	594207	1	0	0	1	1	1	2	1	2
3608	29.3428	2	1165.49	2328.97	-0.0359637	-15.4416	20.87	AACAQLNDFLQEYGTQGCQV	[N-term] Carbamidomethyl (N-term)|[3] Carbamidomethyl (C)|[18] Carbamidomethyl (C)	CO4B_HUMAN	CO4B_HUMAN;CO4A_HUMAN	Complement C4-B OS=Homo sapiens OX=9606 GN=C4B PE=1 SV=2	FALSE	1.44832	N_FT	M_FT	0.0170122	15.2745	548271	739945	700791	512318	487169	517344	407392	469543	496387	584836	762431	667086	517655	489720	517344	381660	416572	429519	0	1	1	0	0	0	0	0	0
3632	40.6654	3	890.981	2669.92	0.493118	184.728	90.48	LHLETDSLALVALGALDTALYAAGSK	[N-term] Carbamidomethyl (N-term)	CO4B_HUMAN	CO4B_HUMAN;CO4A_HUMAN	Complement C4-B OS=Homo sapiens OX=9606 GN=C4B PE=1 SV=2	FALSE	1.50344	N_FT	NM_FT	0.697704	51.5373	860743	652766	260558	496224	356225	327553	655108	423864	327234	918147	672603	248026	501393	358090	327553	613730	376046	283152	4	4	4	6	3	3	4	2	3
11711	39.7882	3	890.979	2669.91	0.486621	182.294	49.45	LHLETDSLALVALGALDTALYAAGSK	[N-term] Carbamidomethyl (N-term)	CO4B_HUMAN	CO4B_HUMAN;CO4A_HUMAN	Complement C4-B OS=Homo sapiens OX=9606 GN=C4B PE=1 SV=2	FALSE	1.53491	M_FT	NM_FT	0.422432	40.1869	456728	347081	196702	306427	155313	195933	467665	344253	197550	487188	357628	187241	309619	156126	195933	438126	305417	170939	3	2	2	4	2	3	4	3	3
3816	19.4236	2	492.249	982.484	0.00455034	4.63149	33.74	TYNVLDMK		CO4B_HUMAN	CO4B_HUMAN;CO4A_HUMAN	Complement C4-B OS=Homo sapiens OX=9606 GN=C4B PE=1 SV=2	FALSE	2.95649	NM_FT	M_FT	0.00112275	33.3525	195573	191882	172590	220524	264578	250366	75045	113661	60057.5	208616	197713	164289	222821	265964	250366	70305	100839	51967.2	0	0	0	0	1	0	0	0	0
4381	21.7663	2	725.329	1448.64	-0.028777	-19.8644	16.12	AEMADQAAAWLTR	[3] Oxidation (M)	CO4B_HUMAN	CO4B_HUMAN	Complement C4-B OS=Homo sapiens OX=9606 GN=C4B PE=1 SV=2	FALSE	2.06715	NM_FT	M_FT	0.0102077	20.8649	148928	223056	214733	258480	282560	379424	131532	172444	141307	158860	229834	204406	261172	284040	379424	123224	152990	122272	0	0	1	1	0	0	0	0	0
4390	17.9925	2	513.775	1025.54	0.0178674	17.4228	30.09	VEYGFQVK	[N-term] Carbamidomethyl (N-term)	CO4B_HUMAN	CO4B_HUMAN;CO4A_HUMAN	Complement C4-B OS=Homo sapiens OX=9606 GN=C4B PE=1 SV=2	FALSE	2.20661	N_FT	M_FT	0.032853	33.0015	261228	403368	441630	225719	287098	143267	170852	143382	187090	278650	415626	420390	228071	288602	143267	160060	127206	161887	1	1	0	0	0	0	0	0	0
4450	22.9125	2	702.321	1402.63	-0.0958881	-68.3585	7.67	LNMGITDLQGLR	[N-term] Carbamidomethyl (N-term)|[3] Oxidation (M)	CO4B_HUMAN	CO4B_HUMAN;CO4A_HUMAN	Complement C4-B OS=Homo sapiens OX=9606 GN=C4B PE=1 SV=2	FALSE	1.09802	N_FT	NM_FT	0.962277	94.5784	30229	158257	38654.6	104087	38766.2	64009.6	121174	66761	35863.1	32245.1	163066	36795.5	105171	38969.2	64009.6	113520	59229.5	31032.1	0	1	0	0	0	0	0	0	0
4834	32.6617	4	730.301	2917.18	0.78974	270.794	8.13	VGLSGMAIADVTLLSGFHALRADLEK	[N-term] Carbamidomethyl (N-term)|[6] Oxidation (M)|[12] Phospho (ST)|[15] Phospho (ST)	CO4B_HUMAN	CO4B_HUMAN;CO4A_HUMAN	Complement C4-B OS=Homo sapiens OX=9606 GN=C4B PE=1 SV=2	FALSE	3.03116	NM_FT	M_FT	0.00400944	36.1813	492200	689386	326151	700167	699225	664808	176006	241754	263233	525025	710335	310465	707460	702886	664808	164889	214481	227773	0	0	0	0	1	0	0	0	0
5185	10.6307	2	458.356	914.698	0.269849	295.101	34.74	NNVPCSPK	[5] Carbamidomethyl (C)	CO4B_HUMAN	CO4B_HUMAN;CO4A_HUMAN	Complement C4-B OS=Homo sapiens OX=9606 GN=C4B PE=1 SV=2	FALSE	1.3935	M_FT	NM_FT	0.0119534	12.3838	191824	187091	221917	201124	223420	174075	256493	271128	306555	204617	192777	211244	203219	224590	174075	240292	240541	265260	1	2	2	1	1	2	1	2	1
5270	11.9709	2	700.903	1399.79	0.097665	69.776	43.88	EAPKVVEEQESR		CO4B_HUMAN	CO4B_HUMAN;CO4A_HUMAN	Complement C4-B OS=Homo sapiens OX=9606 GN=C4B PE=1 SV=2	FALSE	1.43785	M_FT	N_FT	0.00615961	12.5051	250179	219082	234478	279080	342932	354775	316719	365420	329733	266864	225740	223200	281988	344727	354775	296714	324196	285315	1	1	1	0	1	1	2	1	1
5465	15.9283	2	570.848	1139.68	0.0952778	83.6073	35.75	SCGLHQLLR	[N-term] Carbamidomethyl (N-term)|[2] Carbamidomethyl (C)	CO4B_HUMAN	CO4B_HUMAN;CO4A_HUMAN	Complement C4-B OS=Homo sapiens OX=9606 GN=C4B PE=1 SV=2	FALSE	1.60614	NM_FT	M_FT	0.113146	28.43	276625	194969	262570	212488	319601	306611	183797	217956	120431	295073	200894	249942	214702	321275	306611	172188	193367	104208	1	0	0	0	0	0	0	0	0
6067	17.5676	2	587.085	1172.16	0.622906	531.702	20.71	CSVFYGAPSK	[N-term] Carbamidomethyl (N-term)|[1] Carbamidomethyl (C)	CO4B_HUMAN	CO4B_HUMAN;CO4A_HUMAN	Complement C4-B OS=Homo sapiens OX=9606 GN=C4B PE=1 SV=2	FALSE	1.5809	N_FT	M_FT	0.0313549	23.4932	207794	216351	311590	229340	231132	208870	153712	130580	181097	221652	222925	296604	231729	232342	208870	144004	115848	156702	0	0	0	0	1	1	0	0	0
6504	30.5112	3	1129.52	3385.53	0.176765	52.2147	5.44	VTASDPLDTLGSEGALSPGGVASLLRLPR	[N-term] Carbamidomethyl (N-term)|[2] Phospho (ST)|[4] Phospho (ST)|[9] Phospho (ST)|[12] Phospho (ST)|[17] Phospho (ST)|[23] Phospho (ST)	CO4B_HUMAN	CO4B_HUMAN;CO4A_HUMAN	Complement C4-B OS=Homo sapiens OX=9606 GN=C4B PE=1 SV=2	FALSE	1.49762	M_FT	N_FT	0.0664636	24.1617	407530	410406	258788	404747	409537	349410	498279	629318	484931	434709	422878	246342	408963	411682	349410	466806	558322	419607	0	0	0	0	0	0	1	0	0
6995	34.3322	3	931.258	2790.75	-0.351163	-125.815	6.25	MRPSTDTITVMVENSHGLRVR	[N-term] Carbamidomethyl (N-term)|[1] Oxidation (M)|[4] Phospho (ST)|[5] Phospho (ST)|[7] Phospho (ST)|[9] Phospho (ST)	CO4B_HUMAN	CO4B_HUMAN;CO4A_HUMAN	Complement C4-B OS=Homo sapiens OX=9606 GN=C4B PE=1 SV=2	FALSE	3.7245	M_FT	N_FT	1.48979e-05	14.9306	507269	403032	472504	639117	472567	564732	1.73276e+06	1.77504e+06	1.64246e+06	541100	415280	449779	645775	475042	564732	1.62332e+06	1.5748e+06	1.4212e+06	0	0	0	0	0	1	0	0	0
7295	13.2753	2	546.839	1091.66	0.101482	92.9692	53.55	LGQYASPTAK	[N-term] Carbamidomethyl (N-term)	CO4B_HUMAN	CO4B_HUMAN;CO4A_HUMAN	Complement C4-B OS=Homo sapiens OX=9606 GN=C4B PE=1 SV=2	FALSE	1.54972	N_FT	M_FT	0.0109784	14.6493	168682	206018	211758	185138	214353	168935	144377	107428	126622	179932	212278	201573	187067	215475	168935	135258	95308.9	109565	1	0	1	1	1	1	0	0	0
7884	12.1935	2	595.872	1189.73	0.189463	159.274	61.71	VDVQAGACEGK	[N-term] Carbamidomethyl (N-term)|[8] Carbamidomethyl (C)	CO4B_HUMAN	CO4B_HUMAN;CO4A_HUMAN	Complement C4-B OS=Homo sapiens OX=9606 GN=C4B PE=1 SV=2	FALSE	1.21251	N_FT	M_FT	0.186341	16.0579	318756	361959	261430	276063	276270	316330	260860	267263	248901	340014	372959	248857	278938	277717	316330	244383	237112	215372	1	1	1	2	2	1	1	1	0
9454	35.9883	3	967.644	2899.91	0.547405	188.802	25.22	EVYMPSSIFQDDFVIPDISEPGTWK		CO4B_HUMAN	CO4B_HUMAN;CO4A_HUMAN	Complement C4-B OS=Homo sapiens OX=9606 GN=C4B PE=1 SV=2	FALSE	1.66479	NM_FT	M_FT	0.0565616	31.4044	138634	158930	133597	271413	222839	192706	148907	173926	89805.5	147880	163760	127172	274241	224005	192706	139502	154304	77707.9	1	1	1	0	1	1	0	0	0
10164	10.179	2	506.449	1010.88	0.350474	346.821	39.04	SHKPLNMGK		CO4B_HUMAN	CO4B_HUMAN;CO4A_HUMAN	Complement C4-B OS=Homo sapiens OX=9606 GN=C4B PE=1 SV=2	FALSE	2.63933	NM_FT	M_FT	0.00110617	21.011	99343.2	124552	124420	162734	200557	219109	60260	90510.9	69891.3	105969	128337	118436	164429	201607	219109	56453.8	80300	60476.4	1	1	2	2	2	2	1	1	0
16741	10.721	2	506.368	1010.72	0.188282	186.319	16.82	SHKPLNMGK		CO4B_HUMAN	CO4B_HUMAN;CO4A_HUMAN	Complement C4-B OS=Homo sapiens OX=9606 GN=C4B PE=1 SV=2	FALSE	1.7873	N_FT	NM_FT	0.00388717	16.5997	147462	122728	126103	61510.9	74172.2	86044	133299	104863	112123	157297	126457	120038	62151.7	74560.6	86044	124879	93033.1	97018.9	0	1	1	0	0	0	0	0	0
10790	33.1277	2	1054.54	2107.06	0.00335269	1.59117	58.4	DDPDAPLQPVTPLQLFEGR		CO4B_HUMAN	CO4B_HUMAN;CO4A_HUMAN	Complement C4-B OS=Homo sapiens OX=9606 GN=C4B PE=1 SV=2	FALSE	1.87733	M_FT	NM_FT	0.02212	36.7076	174049	210840	188090	85426.8	166852	100986	193043	228757	241397	185657	217247	179044	86316.7	167726	100986	180850	202950	208879	0	1	0	0	0	0	0	0	0
11306	13.4901	2	869.413	1736.81	-0.100531	-57.8792	12.2	DFALLSLQVPLKDAK	[6] Phospho (ST)	CO4B_HUMAN	CO4B_HUMAN;CO4A_HUMAN	Complement C4-B OS=Homo sapiens OX=9606 GN=C4B PE=1 SV=2	FALSE	1.74683	NM_FT	N_FT	0.000811873	11.758	256376	265640	211841	433721	412895	435306	324833	267477	298130	273474	273712	201652	438239	415057	435306	304316	237302	257970	0	0	0	0	0	1	0	0	0
14151	39.9753	2	1307.17	2612.33	-0.0730281	-27.9543	125.88	LHLETDSLALVALGALDTALYAAGSK		CO4B_HUMAN	CO4B_HUMAN;CO4A_HUMAN	Complement C4-B OS=Homo sapiens OX=9606 GN=C4B PE=1 SV=2	FALSE	3.3076	M_FT	N_FT	0.0658377	47.8209	195868	95508.5	113445	296596	229737	129049	611040	522746	205201	208931	98410.9	107988	299686	230940	129049	572445	463773	177559	2	1	3	2	2	3	4	5	2
18521	48.6744	3	871.757	2612.25	-0.15571	-59.6039	13.82	LHLETDSLALVALGALDTALYAAGSK		CO4B_HUMAN	CO4B_HUMAN;CO4A_HUMAN	Complement C4-B OS=Homo sapiens OX=9606 GN=C4B PE=1 SV=2	FALSE	1.74768	NM_FT	N_FT	0.544281	63.0679	42611.7	10394.1	28554.2	81975.4	27594.2	32970.8	18449	54766.5	26214.8	45453.5	10710	27180.9	82829.3	27738.7	32970.8	17283.7	48588.1	22683.5	0	0	1	0	0	0	0	0	0
28136	48.7163	4	654.155	2612.59	0.186643	71.445	---	LHLETDSLALVALGALDTALYAAGSK		CO4B_HUMAN	CO4B_HUMAN;CO4A_HUMAN	Complement C4-B OS=Homo sapiens OX=9606 GN=C4B PE=1 SV=2	FALSE	8.48842	M_FT	NM_FT	0.297355	115.741	9754.81	25828.5	1286.04	3831.29	2072.09	9.45332	1168.32	38415.2	10607	10405.4	26613.4	1224.19	3871.2	2082.94	9.45332	1094.52	34081.5	9178.17	0	0	0	0	0	0	0	0	0
50629	43.8552	3	872.056	2613.14	0.738641	282.743	24.84	LHLETDSLALVALGALDTALYAAGSK		CO4B_HUMAN	CO4B_HUMAN;CO4A_HUMAN	Complement C4-B OS=Homo sapiens OX=9606 GN=C4B PE=1 SV=2	FALSE	5.47012	M_FT	NM_FT	0.00124407	42.2695	19615.1	18517.2	12056.8	5564.24	2413.91	3431.97	26577.3	15310.8	20526.6	20923.2	19079.9	11476.9	5622.2	2426.55	3431.97	24898.6	13583.5	17761.5	0	0	0	0	0	0	0	0	1
64706	43.9988	3	871.92	2612.74	0.330796	126.625	32.41	LHLETDSLALVALGALDTALYAAGSK		CO4B_HUMAN	CO4B_HUMAN;CO4A_HUMAN	Complement C4-B OS=Homo sapiens OX=9606 GN=C4B PE=1 SV=2	FALSE	4.96279	M_FT	NM_FT	0.4653	104.452	21761.4	9528.03	17.6377	6363.43	1958.9	3396.24	31993.1	14947.8	11216	23212.7	9817.58	16.7894	6429.72	1969.16	3396.24	29972.3	13261.5	9705.09	1	0	0	0	0	0	1	0	0
51861	38.5121	3	887.726	2660.16	0.896355	337.07	7.09	NGKVGLSGMAIADVTLLSGFHALR	[N-term] Carbamidomethyl (N-term)|[7] Phospho (ST)|[9] Oxidation (M)|[15] Phospho (ST)	CO4B_HUMAN	CO4B_HUMAN;CO4A_HUMAN	Complement C4-B OS=Homo sapiens OX=9606 GN=C4B PE=1 SV=2	FALSE	2.61449	M_FT	NM_FT	0.393808	75.1233	39533.1	3625.38	34347.7	33869.1	20622.8	8980.57	99414.2	27850	38683.8	42169.6	3735.55	32695.7	34221.9	20730.8	8980.57	93135	24708.2	33472.7	0	0	0	0	0	0	0	1	0
64533	55.9787	2	1247.22	2492.42	0.169352	67.9513	5.67	TEQWSTLPPETKDHAVDLIQK	[N-term] Carbamidomethyl (N-term)	CO4B_HUMAN	CO4B_HUMAN;CO4A_HUMAN	Complement C4-B OS=Homo sapiens OX=9606 GN=C4B PE=1 SV=2	FALSE	2.1411	M_FT	NM_FT	0.779362	162.455	2714.18	1166.66	1914.17	967.153	193.105	3781.38	10142.2	290.138	148.163	2895.2	1202.12	1822.11	977.228	194.116	3781.38	9501.63	257.406	128.204	0	0	0	0	0	0	1	0	0
65365	41.2811	2	894.258	1786.5	0.428732	240.042	2.45	RHLVPGAPFLLQALVR		CO4B_HUMAN	CO4B_HUMAN;CO4A_HUMAN	Complement C4-B OS=Homo sapiens OX=9606 GN=C4B PE=1 SV=2	FALSE	1.55836	M_FT	NM_FT	0.723602	85.0024	22694.7	30322	19819.6	8293.91	19640.2	19150.9	22724.7	46061.2	4589.31	24208.2	31243.4	18866.4	8380.31	19743	19150.9	21289.3	40864.9	3971.1	1	0	0	0	0	0	0	0	0
70681	38.8422	4	896.683	3582.7	0.192992	53.8707	11.83	EVYMPSSIFQDDFVIPDISEPGTWKISAR	[4] Oxidation (M)|[19] Phospho (ST)|[23] Phospho (ST)|[27] Phospho (ST)	CO4B_HUMAN	CO4B_HUMAN;CO4A_HUMAN	Complement C4-B OS=Homo sapiens OX=9606 GN=C4B PE=1 SV=2	FALSE	1.84411	N_FT	NM_FT	0.648283	95.2752	9098.03	16418.2	7659.63	8133.44	9662.69	194.074	20032.1	10838.3	269.183	9704.8	16917.1	7291.24	8218.17	9713.28	194.074	18766.8	9615.59	232.922	0	0	0	0	1	0	0	0	0
82632	63.1407	2	788.317	1574.62	0.0197987	12.5738	9.89	CSVFYGAPSKSR	[N-term] Carbamidomethyl (N-term)|[1] Carbamidomethyl (C)|[9] Phospho (ST)|[11] Phospho (ST)	CO4B_HUMAN	CO4B_HUMAN;CO4A_HUMAN	Complement C4-B OS=Homo sapiens OX=9606 GN=C4B PE=1 SV=2	FALSE	1.94067	N_FT	NM_FT	0.071273	46.5011	35154.2	26359.1	23096.2	22311.8	10110.6	11175.7	20983.9	22703.1	37681.4	37498.7	27160.1	21985.4	22544.2	10163.6	11175.7	19658.5	20141.9	32605.4	0	0	0	1	0	0	0	0	0
83511	11.9255	3	798.548	2392.62	-0.540713	-225.941	5.81	LVNGQSHISLSKAEFQDALEK	[6] Phospho (ST)	CO4B_HUMAN	CO4B_HUMAN;CO4A_HUMAN	Complement C4-B OS=Homo sapiens OX=9606 GN=C4B PE=1 SV=2	FALSE	1.29421	N_FT	M_FT	0.201743	21.3405	201979	130567	177257	139088	174707	159434	121348	137377	135185	215449	134535	168732	140537	175622	159434	113683	121879	116974	0	0	1	0	0	0	0	0	0
320	22.5117	3	945.856	2834.55	0.251666	88.7931	---	EKFSDASYQSINIPVTQNMVPSSR	[N-term] Carbamidomethyl (N-term)|[16] Phospho (ST)	CO5_HUMAN	CO5_HUMAN	Complement C5 OS=Homo sapiens OX=9606 GN=C5 PE=1 SV=4	FALSE	1.431	NM_FT	N_FT	0.000336141	6.34349	4.81319e+06	4.94414e+06	5.21129e+06	6.7979e+06	7.30466e+06	7.31759e+06	5.70011e+06	5.84396e+06	5.17261e+06	5.13419e+06	5.09439e+06	4.96065e+06	6.86872e+06	7.34291e+06	7.31759e+06	5.34008e+06	5.18468e+06	4.47582e+06	0	0	0	0	0	0	0	0	0
592	22.5503	4	709.695	2834.75	0.454303	160.288	7.29	EKFSDASYQSINIPVTQNMVPSSR	[N-term] Carbamidomethyl (N-term)|[16] Phospho (ST)	CO5_HUMAN	CO5_HUMAN	Complement C5 OS=Homo sapiens OX=9606 GN=C5 PE=1 SV=4	FALSE	1.18883	M_FT	N_FT	0.192024	14.2534	2.53583e+06	3.27813e+06	2.64084e+06	2.74129e+06	2.86611e+06	3.34874e+06	3.15021e+06	3.5482e+06	3.35288e+06	2.70495e+06	3.37775e+06	2.51383e+06	2.76985e+06	2.88112e+06	3.34874e+06	2.95123e+06	3.14792e+06	2.90122e+06	0	0	0	1	0	0	0	0	0
350	21.0025	2	775.936	1549.86	0.160279	103.426	96.81	TSTSEEVCSFYLK	[8] Carbamidomethyl (C)	CO5_HUMAN	CO5_HUMAN	Complement C5 OS=Homo sapiens OX=9606 GN=C5 PE=1 SV=4	FALSE	1.284	N_FT	M_FT	0.00767735	8.82159	4.80582e+06	5.13978e+06	5.71621e+06	4.78355e+06	4.52135e+06	4.94433e+06	4.14705e+06	3.86565e+06	4.18493e+06	5.12633e+06	5.29597e+06	5.44128e+06	4.83338e+06	4.54502e+06	4.94433e+06	3.88511e+06	3.42955e+06	3.62119e+06	3	2	2	2	2	2	2	2	1
357	29.8166	2	920.156	1838.3	0.350629	190.772	104.69	ALVEGVDQLFTDYQIK		CO5_HUMAN	CO5_HUMAN	Complement C5 OS=Homo sapiens OX=9606 GN=C5 PE=1 SV=4	FALSE	1.33945	M_FT	NM_FT	0.00236256	7.80841	4.55574e+06	4.34659e+06	4.53603e+06	3.62915e+06	3.54586e+06	3.16236e+06	4.37643e+06	5.03e+06	4.44e+06	4.85957e+06	4.47868e+06	4.31787e+06	3.66696e+06	3.56443e+06	3.16236e+06	4.1e+06	4.46255e+06	3.84189e+06	4	3	2	3	3	4	4	2	3
365	20.2239	2	770.961	1539.91	0.189156	122.851	80.65	AFTECCVVASQLR	[5] Carbamidomethyl (C)|[6] Carbamidomethyl (C)	CO5_HUMAN	CO5_HUMAN	Complement C5 OS=Homo sapiens OX=9606 GN=C5 PE=1 SV=4	FALSE	1.28036	N_FT	M_FT	0.00180388	5.63931	5.3877e+06	5.06351e+06	4.87309e+06	3.99026e+06	4.30984e+06	4.45988e+06	4.01261e+06	4.10254e+06	3.85359e+06	5.74702e+06	5.21739e+06	4.63871e+06	4.03183e+06	4.33241e+06	4.45988e+06	3.75917e+06	3.63972e+06	3.33448e+06	2	2	3	2	2	2	2	2	3
390	27.2945	4	788.284	3149.11	-0.271218	-86.1178	7.4	DSSVPNTGTARMVETTAYALLTSLNLK	[N-term] Carbamidomethyl (N-term)|[3] Phospho (ST)|[7] Phospho (ST)|[9] Phospho (ST)	CO5_HUMAN	CO5_HUMAN	Complement C5 OS=Homo sapiens OX=9606 GN=C5 PE=1 SV=4	FALSE	80.5544	M_FT	N_FT	5.29695e-08	18.094	101710	132511	95344	1.23876e+06	1.48389e+06	1.45241e+06	9.21129e+06	7.66957e+06	9.66698e+06	108493	136538	90758.4	1.25166e+06	1.49166e+06	1.45241e+06	8.62948e+06	6.80434e+06	8.36476e+06	0	0	0	0	0	0	1	0	0
400	23.5366	2	794.488	1586.96	0.214695	135.305	88.57	ELSYYSLEDLNNK		CO5_HUMAN	CO5_HUMAN	Complement C5 OS=Homo sapiens OX=9606 GN=C5 PE=1 SV=4	TRUE	1.98702	M_FT	N_FT	2.12286e-05	8.2827	4.08468e+06	3.72418e+06	4.12419e+06	4.19129e+06	4.94567e+06	4.66092e+06	7.98094e+06	8.10698e+06	7.62323e+06	4.35709e+06	3.83735e+06	3.92584e+06	4.23495e+06	4.97156e+06	4.66092e+06	7.47684e+06	7.1924e+06	6.59632e+06	3	1	2	3	3	3	2	1	3
407	25.2549	2	811.025	1620.04	0.216807	133.847	2.69	THPQFRSIVSALK	[N-term] Carbamidomethyl (N-term)|[10] Phospho (ST)	CO5_HUMAN	CO5_HUMAN	Complement C5 OS=Homo sapiens OX=9606 GN=C5 PE=1 SV=4	FALSE	1.33726	N_FT	NM_FT	0.000249997	4.93599	4.11237e+06	4.05745e+06	4.23078e+06	2.94086e+06	3.2459e+06	3.08636e+06	3.79788e+06	3.52964e+06	3.72781e+06	4.38663e+06	4.18075e+06	4.0273e+06	2.9715e+06	3.2629e+06	3.08636e+06	3.558e+06	3.13145e+06	3.22565e+06	0	0	1	0	0	0	0	0	0
416	15.6189	2	728.426	1454.84	0.173511	119.279	83.59	TDAPDLPEENQAR		CO5_HUMAN	CO5_HUMAN	Complement C5 OS=Homo sapiens OX=9606 GN=C5 PE=1 SV=4	FALSE	1.3505	M_FT	NM_FT	0.00582536	9.4332	3.53336e+06	3.3027e+06	3.73429e+06	3.24386e+06	3.84045e+06	3.31069e+06	4.66165e+06	4.31157e+06	5.06521e+06	3.76901e+06	3.40306e+06	3.55469e+06	3.27765e+06	3.86056e+06	3.31069e+06	4.36721e+06	3.82517e+06	4.38288e+06	2	2	3	1	2	2	2	2	2
480	20.8518	2	680.458	1358.9	0.145504	107.086	99.45	FQNSAILTIQPK		CO5_HUMAN	CO5_HUMAN	Complement C5 OS=Homo sapiens OX=9606 GN=C5 PE=1 SV=4	FALSE	1.12362	N_FT	NM_FT	0.00613139	3.97965	3.04077e+06	3.03945e+06	3.02298e+06	2.78589e+06	2.71214e+06	2.60361e+06	2.72051e+06	2.64017e+06	2.85584e+06	3.24356e+06	3.13181e+06	2.87759e+06	2.81491e+06	2.72635e+06	2.60361e+06	2.54868e+06	2.34232e+06	2.47113e+06	2	1	2	1	1	1	2	2	1
496	32.9965	3	1173.27	3516.78	0.336201	95.608	8.78	TSGMQFCVKMSAVEGICTSESPVIDHQGTK	[N-term] Carbamidomethyl (N-term)|[1] Phospho (ST)|[7] Carbamidomethyl (C)|[10] Oxidation (M)|[17] Carbamidomethyl (C)|[29] Phospho (ST)	CO5_HUMAN	CO5_HUMAN	Complement C5 OS=Homo sapiens OX=9606 GN=C5 PE=1 SV=4	FALSE	1.47693	M_FT	N_FT	0.20446	33.5171	3.94637e+06	3.07547e+06	1.94766e+06	3.67956e+06	3.63739e+06	3.39057e+06	5.63207e+06	3.96621e+06	3.64905e+06	4.20956e+06	3.16893e+06	1.85399e+06	3.71789e+06	3.65644e+06	3.39057e+06	5.27633e+06	3.51876e+06	3.1575e+06	1	0	0	0	0	0	0	0	0
511	17.6442	2	837.998	1673.98	0.993515	593.857	---	ALLVGEHLNIIVTPK	[N-term] Carbamidomethyl (N-term)	CO5_HUMAN	CO5_HUMAN	Complement C5 OS=Homo sapiens OX=9606 GN=C5 PE=1 SV=4	FALSE	1.3946	NM_FT	N_FT	0.0175585	11.1865	1.9597e+06	1.97452e+06	2.33622e+06	2.88989e+06	3.17109e+06	2.68379e+06	2.64404e+06	2.11112e+06	2.4178e+06	2.09039e+06	2.03452e+06	2.22385e+06	2.92e+06	3.18769e+06	2.68379e+06	2.47703e+06	1.87296e+06	2.0921e+06	0	0	0	0	0	0	0	0	0
552	17.6442	3	559.043	1674.11	1.12022	669.591	9.89	ALLVGEHLNIIVTPK	[N-term] Carbamidomethyl (N-term)	CO5_HUMAN	CO5_HUMAN	Complement C5 OS=Homo sapiens OX=9606 GN=C5 PE=1 SV=4	FALSE	1.17413	M_FT	NM_FT	0.0243378	8.6928	1.52839e+06	1.51457e+06	1.64894e+06	1.29573e+06	1.33938e+06	1.37032e+06	1.483e+06	1.49507e+06	1.72483e+06	1.63032e+06	1.5606e+06	1.56964e+06	1.30922e+06	1.3464e+06	1.37032e+06	1.38933e+06	1.32641e+06	1.49248e+06	0	0	1	0	0	0	0	0	0
568	25.7578	2	622.913	1243.81	0.19499	156.793	14.08	DMQLGRLHMK	[9] Oxidation (M)	CO5_HUMAN	CO5_HUMAN	Complement C5 OS=Homo sapiens OX=9606 GN=C5 PE=1 SV=4	FALSE	1.12251	N_FT	NM_FT	0.401937	12.2457	2.54606e+06	2.95701e+06	3.11251e+06	2.87556e+06	2.5506e+06	2.24911e+06	2.57191e+06	2.87211e+06	2.71287e+06	2.71586e+06	3.04687e+06	2.96282e+06	2.90552e+06	2.56395e+06	2.24911e+06	2.40946e+06	2.5481e+06	2.34743e+06	1	0	0	0	0	0	0	0	0
684	15.6593	2	724.417	1446.82	0.145546	100.607	86.06	IDTQDIEASHYR		CO5_HUMAN	CO5_HUMAN	Complement C5 OS=Homo sapiens OX=9606 GN=C5 PE=1 SV=4	TRUE	1.18964	NM_FT	N_FT	0.231555	15.1281	1.65191e+06	1.5465e+06	2.04828e+06	2.10657e+06	2.17038e+06	1.96471e+06	1.69584e+06	1.77268e+06	2.13966e+06	1.76208e+06	1.59349e+06	1.94976e+06	2.12851e+06	2.18174e+06	1.96471e+06	1.58873e+06	1.5727e+06	1.85143e+06	2	1	2	2	2	1	1	2	2
2047	15.6593	3	483.286	1446.84	0.162414	112.267	---	IDTQDIEASHYR		CO5_HUMAN	CO5_HUMAN	Complement C5 OS=Homo sapiens OX=9606 GN=C5 PE=1 SV=4	TRUE	1.12347	N_FT	M_FT	0.803541	24.3201	297000	363183	231135	215431	346820	260868	290712	248061	254590	316807	374220	220018	217675	348636	260868	272350	220077	220295	0	0	0	0	0	0	0	0	0
715	27.2555	2	768.532	1535.05	0.188493	122.808	94.41	VSITSITVENVFVK		CO5_HUMAN	CO5_HUMAN	Complement C5 OS=Homo sapiens OX=9606 GN=C5 PE=1 SV=4	FALSE	1.39105	M_FT	N_FT	0.000622271	8.58001	2.5767e+06	2.31827e+06	2.17792e+06	2.49904e+06	2.42542e+06	2.27469e+06	3.26458e+06	3.24058e+06	3.33359e+06	2.74855e+06	2.38872e+06	2.07317e+06	2.52507e+06	2.43812e+06	2.27469e+06	3.05838e+06	2.875e+06	2.88453e+06	1	1	1	2	1	2	3	2	2
727	21.3469	2	587.91	1173.8	0.165346	140.883	62.56	DINYVNPVIK		CO5_HUMAN	CO5_HUMAN	Complement C5 OS=Homo sapiens OX=9606 GN=C5 PE=1 SV=4	TRUE	1.16121	NM_FT	M_FT	0.0522685	6.91236	1.51866e+06	1.65471e+06	1.74361e+06	1.86995e+06	1.69805e+06	1.66591e+06	1.48607e+06	1.56263e+06	1.45861e+06	1.61995e+06	1.70499e+06	1.65975e+06	1.88943e+06	1.70694e+06	1.66591e+06	1.39221e+06	1.38634e+06	1.26212e+06	1	1	2	2	1	2	2	1	1
779	16.6979	2	542.358	1082.7	0.0938865	86.7225	60.72	LQGTLPVEAR		CO5_HUMAN	CO5_HUMAN	Complement C5 OS=Homo sapiens OX=9606 GN=C5 PE=1 SV=4	FALSE	1.2044	N_FT	NM_FT	0.190523	14.3214	1.55309e+06	1.26965e+06	1.69269e+06	1.1587e+06	1.39342e+06	1.197e+06	1.30987e+06	1.44508e+06	1.40631e+06	1.65667e+06	1.30824e+06	1.61128e+06	1.17077e+06	1.40072e+06	1.197e+06	1.22713e+06	1.28206e+06	1.21687e+06	1	2	1	1	1	2	2	2	2
780	17.9166	2	612.352	1222.69	0.106589	87.1835	66.92	ESYSGVTLDPR		CO5_HUMAN	CO5_HUMAN	Complement C5 OS=Homo sapiens OX=9606 GN=C5 PE=1 SV=4	TRUE	1.31893	NM_FT	N_FT	0.00929768	9.63376	1.97797e+06	1.82698e+06	1.97865e+06	2.71477e+06	2.42991e+06	2.48349e+06	2.25713e+06	1.94829e+06	2.35056e+06	2.10988e+06	1.8825e+06	1.88349e+06	2.74305e+06	2.44264e+06	2.48349e+06	2.11456e+06	1.7285e+06	2.03392e+06	1	1	1	2	1	1	2	1	1
781	18.0659	3	923.511	2767.51	0.176326	63.717	2	VGASENIVIQVYGYTEAFDATISIK	[23] Phospho (ST)	CO5_HUMAN	CO5_HUMAN	Complement C5 OS=Homo sapiens OX=9606 GN=C5 PE=1 SV=4	FALSE	1.11343	NM_FT	M_FT	0.290878	11.3673	1.98231e+06	1.82549e+06	2.27962e+06	2.19968e+06	2.10687e+06	2.2513e+06	2.00203e+06	1.81464e+06	2.0731e+06	2.11451e+06	1.88097e+06	2.16998e+06	2.22259e+06	2.11791e+06	2.2513e+06	1.87558e+06	1.60992e+06	1.79384e+06	0	0	1	0	0	0	0	0	0
874	29.8166	2	1039.12	2076.22	0.12674	61.0476	77.65	QLPGGQNPVSYVYLEVVSK		CO5_HUMAN	CO5_HUMAN	Complement C5 OS=Homo sapiens OX=9606 GN=C5 PE=1 SV=4	TRUE	1.35393	M_FT	N_FT	0.00839744	11.1039	2.16349e+06	1.97223e+06	1.81054e+06	2.0031e+06	2.11444e+06	2.00445e+06	3.00141e+06	2.63891e+06	2.41049e+06	2.30778e+06	2.03216e+06	1.72346e+06	2.02396e+06	2.12551e+06	2.00445e+06	2.81183e+06	2.34121e+06	2.08577e+06	2	3	1	1	2	2	1	2	2
914	31.7291	4	809.788	3235.12	1.28305	396.757	---	ILSVKGLLVGEILSAVLSQEGINILTHLPK	[18] Phospho (ST)	CO5_HUMAN	CO5_HUMAN	Complement C5 OS=Homo sapiens OX=9606 GN=C5 PE=1 SV=4	FALSE	9.60567	M_FT	N_FT	4.86467e-05	33.9512	1.40287e+06	1.4544e+06	727397	1.18555e+06	1.40884e+06	1.41171e+06	1.1294e+07	1.34086e+07	9.73054e+06	1.49643e+06	1.4986e+06	692412	1.1979e+06	1.41621e+06	1.41171e+06	1.05806e+07	1.1896e+07	8.41975e+06	0	0	0	0	0	0	0	0	0
1546	31.5618	3	1079.19	3234.55	0.713728	220.706	7	ILSVKGLLVGEILSAVLSQEGINILTHLPK	[18] Phospho (ST)	CO5_HUMAN	CO5_HUMAN	Complement C5 OS=Homo sapiens OX=9606 GN=C5 PE=1 SV=4	FALSE	7.02883	M_FT	NM_FT	1.28738e-06	14.6294	1.92576e+06	1.79359e+06	1.43927e+06	1.64583e+06	1.67721e+06	1.43867e+06	1.24812e+07	1.03654e+07	1.06227e+07	2.05419e+06	1.8481e+06	1.37004e+06	1.66298e+06	1.68599e+06	1.43867e+06	1.16929e+07	9.196e+06	9.19172e+06	0	0	0	0	0	0	0	0	1
930	29.0302	3	1063.9	3188.68	0.361584	113.409	7.66	DSSVPNTGTARMVETTAYALLTSLNLK	[7] Phospho (ST)|[9] Phospho (ST)|[12] Oxidation (M)|[15] Phospho (ST)|[16] Phospho (ST)	CO5_HUMAN	CO5_HUMAN	Complement C5 OS=Homo sapiens OX=9606 GN=C5 PE=1 SV=4	FALSE	1.43805	N_FT	M_FT	0.00130912	8.26241	3.40181e+06	3.20122e+06	2.97958e+06	3.11359e+06	3.20522e+06	2.87564e+06	2.28012e+06	2.01546e+06	2.36805e+06	3.62868e+06	3.2985e+06	2.83628e+06	3.14602e+06	3.222e+06	2.87564e+06	2.1361e+06	1.78809e+06	2.04905e+06	0	1	0	0	0	0	0	0	0
938	29.1831	2	719.512	1437.01	0.268684	187.01	83.73	GGSASTWLTAFALR		CO5_HUMAN	CO5_HUMAN	Complement C5 OS=Homo sapiens OX=9606 GN=C5 PE=1 SV=4	TRUE	1.66579	M_FT	N_FT	9.47291e-05	6.8227	1.84481e+06	1.99309e+06	1.74063e+06	2.26695e+06	2.48396e+06	2.30606e+06	3.16635e+06	3.20029e+06	2.92601e+06	1.96785e+06	2.05365e+06	1.65691e+06	2.29057e+06	2.49697e+06	2.30606e+06	2.96636e+06	2.83925e+06	2.53185e+06	1	2	2	2	3	2	2	2	2
1146	21.8393	4	749.479	2993.89	-0.33884	-113.164	9.51	EKFSDASYQSINIPVTQNMVPSSR	[N-term] Carbamidomethyl (N-term)|[4] Phospho (ST)|[22] Phospho (ST)|[23] Phospho (ST)	CO5_HUMAN	CO5_HUMAN	Complement C5 OS=Homo sapiens OX=9606 GN=C5 PE=1 SV=4	FALSE	2.09836	N_FT	M_FT	0.000911274	14.5618	2.18018e+06	1.95978e+06	2.47113e+06	1.61091e+06	1.51116e+06	1.31181e+06	932031	995642	1.22292e+06	2.32558e+06	2.01934e+06	2.35228e+06	1.62769e+06	1.51908e+06	1.31181e+06	873162	883320	1.05819e+06	0	0	1	0	0	0	0	0	0
1181	28.9909	3	757.572	2269.69	0.541454	238.615	40.37	DGHVILQLNSIPSSDFLCVR	[18] Carbamidomethyl (C)	CO5_HUMAN	CO5_HUMAN	Complement C5 OS=Homo sapiens OX=9606 GN=C5 PE=1 SV=4	FALSE	2.15873	M_FT	N_FT	0.000254777	12.099	1.61734e+06	1.97291e+06	1.60331e+06	1.61693e+06	2.02636e+06	1.9758e+06	3.88007e+06	3.37379e+06	3.95763e+06	1.7252e+06	2.03286e+06	1.5262e+06	1.63378e+06	2.03697e+06	1.9758e+06	3.63499e+06	2.99318e+06	3.4245e+06	3	2	2	1	3	2	3	3	1
1189	31.5231	2	884.609	1767.2	0.255189	144.423	67.04	MVETTAYALLTSLNLK		CO5_HUMAN	CO5_HUMAN	Complement C5 OS=Homo sapiens OX=9606 GN=C5 PE=1 SV=4	TRUE	1.29712	NM_FT	N_FT	0.0157929	13.3398	1.45213e+06	1.79107e+06	1.41528e+06	1.96994e+06	2.07163e+06	2.00101e+06	1.69648e+06	1.76798e+06	1.74615e+06	1.54898e+06	1.8455e+06	1.34721e+06	1.99046e+06	2.08248e+06	2.00101e+06	1.58933e+06	1.56853e+06	1.51093e+06	1	2	3	2	2	1	2	1	1
1252	19.5448	2	683.007	1364	0.248629	182.313	55.95	ITHYNYLILSK		CO5_HUMAN	CO5_HUMAN	Complement C5 OS=Homo sapiens OX=9606 GN=C5 PE=1 SV=4	TRUE	1.13328	M_FT	N_FT	0.267986	11.2461	1.94923e+06	1.94693e+06	2.19376e+06	2.37122e+06	2.49506e+06	2.00039e+06	2.51406e+06	2.09404e+06	2.29348e+06	2.07922e+06	2.00609e+06	2.08825e+06	2.39592e+06	2.50813e+06	2.00039e+06	2.35527e+06	1.8578e+06	1.98453e+06	2	1	2	1	1	1	2	2	2
3526	19.5448	3	455.648	1363.92	0.171891	126.043	18.94	ITHYNYLILSK		CO5_HUMAN	CO5_HUMAN	Complement C5 OS=Homo sapiens OX=9606 GN=C5 PE=1 SV=4	TRUE	1.37773	N_FT	NM_FT	0.524756	36.1717	344923	524955	730583	423110	435967	302587	321031	657371	620921	367926	540908	695445	427518	438250	302587	300754	583211	537278	0	0	0	0	0	0	1	0	1
1255	17.9536	2	626.951	1251.89	0.131697	105.21	58.08	TLLPVSKPEIR		CO5_HUMAN	CO5_HUMAN	Complement C5 OS=Homo sapiens OX=9606 GN=C5 PE=1 SV=4	TRUE	1.25084	NM_FT	M_FT	0.00934732	8.23035	1.45776e+06	1.38625e+06	1.55102e+06	1.69176e+06	1.69159e+06	1.7991e+06	1.32631e+06	1.30513e+06	1.51174e+06	1.55498e+06	1.42838e+06	1.47642e+06	1.70938e+06	1.70045e+06	1.7991e+06	1.24254e+06	1.15789e+06	1.3081e+06	1	1	1	2	1	1	2	1	1
2246	17.8793	3	418.313	1251.92	0.163314	130.468	27.55	TLLPVSKPEIR		CO5_HUMAN	CO5_HUMAN	Complement C5 OS=Homo sapiens OX=9606 GN=C5 PE=1 SV=4	TRUE	1.22842	M_FT	NM_FT	0.317009	19.9947	882488	855270	870565	766637	890331	628961	769283	900347	1.13846e+06	941343	881261	828695	774623	894993	628961	720693	798775	985099	0	1	1	1	1	1	0	1	1
1316	21.4263	2	455.777	909.54	0.0440779	48.4641	51.29	VFQFLEK		CO5_HUMAN	CO5_HUMAN	Complement C5 OS=Homo sapiens OX=9606 GN=C5 PE=1 SV=4	TRUE	1.13323	N_FT	M_FT	0.536034	17.4778	597799	612125	808232	629742	638486	516463	580674	684513	515698	637667	630726	769360	636302	641829	516463	543997	607290	446229	1	1	1	1	1	1	2	2	1
1331	19.4619	2	595.855	1189.69	0.0416926	35.0461	44.75	KAFDICPLVK	[6] Carbamidomethyl (C)	CO5_HUMAN	CO5_HUMAN	Complement C5 OS=Homo sapiens OX=9606 GN=C5 PE=1 SV=4	FALSE	1.25666	N_FT	M_FT	0.0816369	17.0715	1.3237e+06	1.25474e+06	1.7074e+06	1.369e+06	1.52678e+06	1.34762e+06	1.21154e+06	1.04902e+06	1.14995e+06	1.41198e+06	1.29287e+06	1.62528e+06	1.38326e+06	1.53477e+06	1.34762e+06	1.13501e+06	930676	995044	1	1	1	1	1	1	1	1	1
1462	24.4625	3	964.155	2889.44	0.124382	43.049	54.93	EESSSGSSHAVMDISLPTGISANEEDLK		CO5_HUMAN	CO5_HUMAN	Complement C5 OS=Homo sapiens OX=9606 GN=C5 PE=1 SV=4	TRUE	3.17384	NM_FT	M_FT	7.9593e-05	18.4262	1.27159e+06	1.12232e+06	1.00056e+06	1.51589e+06	1.48307e+06	1.60585e+06	467133	579829	403906	1.35639e+06	1.15642e+06	952433	1.53168e+06	1.49084e+06	1.60585e+06	437628	514416	349496	1	1	1	1	1	1	0	0	0
1529	30.0946	3	844.565	2530.67	0.431972	170.724	43.37	EYVLPHFSVSIEPEYNFIGYK		CO5_HUMAN	CO5_HUMAN	Complement C5 OS=Homo sapiens OX=9606 GN=C5 PE=1 SV=4	FALSE	1.29522	M_FT	N_FT	0.0555998	14.2838	1.70671e+06	1.91339e+06	1.43367e+06	1.88333e+06	1.76984e+06	1.77971e+06	2.3054e+06	2.31579e+06	1.92456e+06	1.82053e+06	1.97154e+06	1.36472e+06	1.90295e+06	1.77911e+06	1.77971e+06	2.15978e+06	2.05454e+06	1.6653e+06	4	3	1	3	2	3	2	2	2
1611	22.4745	2	468.825	935.634	0.101677	108.684	42.95	ATLLDIYK		CO5_HUMAN	CO5_HUMAN	Complement C5 OS=Homo sapiens OX=9606 GN=C5 PE=1 SV=4	TRUE	1.71317	M_FT	NM_FT	0.00637058	15.3674	375647	499603	463331	300489	297069	255217	402985	511415	546551	400699	514786	441047	303619	298625	255217	377531	453721	472926	0	1	1	1	1	0	1	0	1
1703	18.7947	2	869.518	1737.02	0.139063	80.0647	61.98	TGEAVAEKDSEITFIK		CO5_HUMAN	CO5_HUMAN	Complement C5 OS=Homo sapiens OX=9606 GN=C5 PE=1 SV=4	TRUE	1.16629	NM_FT	M_FT	0.724714	25.9256	536747	402885	581719	370161	614323	599485	482564	464776	410784	572543	415128	553741	374017	617540	599485	452084	412343	355448	0	1	1	1	1	1	1	0	1
1715	23.2413	2	988.972	1975.93	0.0536986	27.1771	6.67	DNLQHKDSSVPNTGTAR	[N-term] Carbamidomethyl (N-term)|[13] Phospho (ST)	CO5_HUMAN	CO5_HUMAN	Complement C5 OS=Homo sapiens OX=9606 GN=C5 PE=1 SV=4	FALSE	1.44696	N_FT	M_FT	0.0780539	22.9359	1.02882e+06	1.27549e+06	1.62688e+06	1.1395e+06	1.3047e+06	1.36347e+06	1.0808e+06	881532	754539	1.09744e+06	1.31425e+06	1.54864e+06	1.15137e+06	1.31153e+06	1.36347e+06	1.01254e+06	782083	652896	0	1	0	0	0	0	0	0	0
1950	14.7931	3	892.116	2673.33	0.207073	77.465	9.91	FSDASYQSINIPVTQNMVPSSR	[N-term] Carbamidomethyl (N-term)|[2] Phospho (ST)|[5] Phospho (ST)|[17] Oxidation (M)	CO5_HUMAN	CO5_HUMAN	Complement C5 OS=Homo sapiens OX=9606 GN=C5 PE=1 SV=4	TRUE	1.36831	NM_FT	N_FT	0.0238322	16.1842	698343	700310	915558	972629	1.09379e+06	1.10014e+06	882248	976263	945104	744917	721592	871524	982761	1.09952e+06	1.10014e+06	826523	866127	817791	1	0	0	0	0	0	0	0	0
1981	23.8313	2	809.089	1616.16	0.197479	122.205	56.89	ALLVGEHLNIIVTPK		CO5_HUMAN	CO5_HUMAN	Complement C5 OS=Homo sapiens OX=9606 GN=C5 PE=1 SV=4	TRUE	1.06018	M_FT	N_FT	0.844853	17.9521	1.4388e+06	1.51467e+06	1.60131e+06	1.75091e+06	1.72961e+06	1.25028e+06	1.6324e+06	1.70077e+06	1.49571e+06	1.53475e+06	1.5607e+06	1.5243e+06	1.76915e+06	1.73867e+06	1.25028e+06	1.52929e+06	1.5089e+06	1.29422e+06	1	0	0	1	1	0	1	2	1
2101	32.7419	2	848.996	1695.98	0.057332	33.8059	49.66	ENSLYLTAFTVIGIR		CO5_HUMAN	CO5_HUMAN	Complement C5 OS=Homo sapiens OX=9606 GN=C5 PE=1 SV=4	TRUE	1.1279	N_FT	NM_FT	0.766847	23.9009	2.62022e+06	2.50462e+06	1.63501e+06	2.10859e+06	1.92621e+06	1.95849e+06	2.40807e+06	1.98926e+06	1.69207e+06	2.79497e+06	2.58074e+06	1.55637e+06	2.13056e+06	1.9363e+06	1.95849e+06	2.25597e+06	1.76485e+06	1.46414e+06	1	3	0	2	2	2	2	2	3
2153	21.0025	2	943.497	1884.98	0.100475	53.3057	71.78	YKEDFSTTGTAYFEVK		CO5_HUMAN	CO5_HUMAN	Complement C5 OS=Homo sapiens OX=9606 GN=C5 PE=1 SV=4	FALSE	1.19947	NM_FT	M_FT	0.17915	12.8673	1.36557e+06	1.76607e+06	1.63843e+06	1.69975e+06	1.73606e+06	1.8468e+06	1.674e+06	1.3322e+06	1.39792e+06	1.45664e+06	1.81974e+06	1.55963e+06	1.71745e+06	1.74515e+06	1.8468e+06	1.56827e+06	1.18191e+06	1.20961e+06	0	1	1	0	0	0	2	0	1
2240	29.8166	2	1047.69	2093.36	0.0924475	44.1642	47.96	LNLVATPLFLKPGIPYPIK		CO5_HUMAN	CO5_HUMAN	Complement C5 OS=Homo sapiens OX=9606 GN=C5 PE=1 SV=4	TRUE	2.25152	M_FT	N_FT	0.000254972	16.4424	1.14066e+06	906018	1.26296e+06	1.5523e+06	1.44384e+06	1.62775e+06	2.5578e+06	2.53215e+06	2.36178e+06	1.21673e+06	933551	1.20222e+06	1.56847e+06	1.4514e+06	1.62775e+06	2.39625e+06	2.24649e+06	2.04363e+06	0	0	1	2	2	1	3	2	2
2316	37.1014	3	947.296	2838.87	0.468791	165.161	49.82	YGGGFYSTQDTINAIEGLTEYSLLVK		CO5_HUMAN	CO5_HUMAN	Complement C5 OS=Homo sapiens OX=9606 GN=C5 PE=1 SV=4	FALSE	3.07687	M_FT	NM_FT	0.0173241	44.46	576557	705715	393975	437262	344917	442297	1.851e+06	1.17298e+06	743566	615008	727161	375026	441817	346723	442297	1.73409e+06	1.04065e+06	643402	1	1	1	1	1	1	1	2	1
2386	17.0916	2	545.322	1088.63	0.151001	138.727	25.03	DSEITFIK	[N-term] Carbamidomethyl (N-term)|[5] Phospho (ST)	CO5_HUMAN	CO5_HUMAN	Complement C5 OS=Homo sapiens OX=9606 GN=C5 PE=1 SV=4	FALSE	1.11803	NM_FT	M_FT	0.405163	16.1933	532611	497766	454598	535286	556880	547172	398098	524103	544072	568132	512893	432734	540862	559795	547172	372953	464977	470781	0	0	0	0	0	0	0	0	1
2397	15.3332	2	433.795	865.576	0.110182	127.31	39.84	GIYGTISR		CO5_HUMAN	CO5_HUMAN	Complement C5 OS=Homo sapiens OX=9606 GN=C5 PE=1 SV=4	FALSE	1.08126	NM_FT	M_FT	0.602745	11.1946	696896	815277	745193	697756	873928	789623	693713	705705	784437	743373	840052	709353	705025	878504	789623	649896	626092	678767	1	1	1	1	1	1	1	2	1
2420	14.2523	3	560.324	1677.95	0.174707	104.13	38.64	FSYSSGHVHLSSENK		CO5_HUMAN	CO5_HUMAN	Complement C5 OS=Homo sapiens OX=9606 GN=C5 PE=1 SV=4	TRUE	1.21088	M_FT	NM_FT	0.159635	17.1741	621709	544020	585909	454632	512289	483584	471736	622086	662565	663172	560552	557729	459368	514972	483584	441940	551906	573312	1	1	1	1	1	1	1	2	1
2423	12.965	2	553.81	1105.61	0.0658894	59.5993	56.38	ENSQYQPIK		CO5_HUMAN	CO5_HUMAN	Complement C5 OS=Homo sapiens OX=9606 GN=C5 PE=1 SV=4	TRUE	1.10512	M_FT	N_FT	0.657678	18.4103	416605	523275	508723	451553	613163	452286	495993	521055	583826	444389	539176	484256	456257	616374	452286	464665	462273	505180	1	1	1	1	1	1	1	2	1
2461	37.2901	2	1058.13	2114.25	0.19606	92.7412	81.03	YIYPLDSLTWIEYWPR		CO5_HUMAN	CO5_HUMAN	Complement C5 OS=Homo sapiens OX=9606 GN=C5 PE=1 SV=4	FALSE	2.74613	M_FT	NM_FT	0.00193214	28.1039	579957	469921	323501	314115	341595	310176	992429	915102	744921	618636	484201	307942	317387	343384	310176	929745	811866	644574	3	3	2	3	3	2	2	3	2
2473	31.8935	3	1123.55	3367.64	-0.0205098	-6.09023	12.74	DSLDQLVGGVPVTLNAQTIDVNQETSDLDPSK		CO5_HUMAN	CO5_HUMAN	Complement C5 OS=Homo sapiens OX=9606 GN=C5 PE=1 SV=4	TRUE	1.1702	N_FT	NM_FT	0.833041	32.0423	711297	743221	387597	404695	509047	660453	622339	670934	443203	758735	765806	368956	408910	511713	660453	583031	595243	383500	0	1	0	0	0	1	0	0	1
2505	13.5753	2	567.83	1133.65	0.0706566	62.3308	71.06	VTCTNAELVK	[3] Carbamidomethyl (C)	CO5_HUMAN	CO5_HUMAN	Complement C5 OS=Homo sapiens OX=9606 GN=C5 PE=1 SV=4	TRUE	1.09797	N_FT	M_FT	0.586294	17.4572	479943	523679	512644	426964	476752	525241	404816	423684	552475	511951	539593	487989	431411	479249	525241	379247	375886	478052	1	1	1	1	1	1	1	1	1
2564	25.1402	2	972.495	1942.97	0.117555	60.5062	6.6	KFSYSSGHVHLSSENK	[N-term] Carbamidomethyl (N-term)|[13] Phospho (ST)	CO5_HUMAN	CO5_HUMAN	Complement C5 OS=Homo sapiens OX=9606 GN=C5 PE=1 SV=4	TRUE	1.11645	N_FT	NM_FT	0.554947	21.9083	1.13357e+06	964201	1.05949e+06	776253	1.17377e+06	877902	1.05196e+06	928406	1.11586e+06	1.20916e+06	993502	1.00853e+06	784339	1.17992e+06	877902	985515	823669	965543	0	0	1	0	0	0	0	0	0
2637	19.5032	2	417.227	832.439	0.0520511	62.5324	16.84	YNFSFR		CO5_HUMAN	CO5_HUMAN	Complement C5 OS=Homo sapiens OX=9606 GN=C5 PE=1 SV=4	TRUE	1.27884	NM_FT	M_FT	0.267828	20.7993	385928	357179	521339	435594	506744	363389	282835	342623	395563	411666	368033	496265	440132	509397	363389	264970	303971	342277	0	0	0	0	1	0	0	0	0
2666	30.9825	4	820.27	3277.05	-0.332271	-101.383	6.63	EMMQTAMQNTMLINGIAQVTFDSETAVK	[2] Oxidation (M)|[10] Phospho (ST)|[20] Phospho (ST)	CO5_HUMAN	CO5_HUMAN	Complement C5 OS=Homo sapiens OX=9606 GN=C5 PE=1 SV=4	FALSE	3.38061	N_FT	NM_FT	9.52223e-05	16.4854	481198	630130	476839	133646	177038	159102	442753	392175	353133	513289	649279	453905	135038	177965	159102	414788	347932	305563	0	1	0	0	0	0	0	0	0
2707	31.3148	2	841.542	1681.07	0.215395	128.146	57.96	DVFLEMNIPYSVVR		CO5_HUMAN	CO5_HUMAN	Complement C5 OS=Homo sapiens OX=9606 GN=C5 PE=1 SV=4	FALSE	1.69141	NM_FT	M_FT	0.000207015	8.65833	930951	837215	815433	1.03333e+06	1.00453e+06	1.05993e+06	642729	549492	639265	993038	862657	776215	1.0441e+06	1.00979e+06	1.05993e+06	602132	487502	553151	0	1	1	1	1	2	0	0	0
2803	14.2523	2	1075.9	2149.79	0.0312391	14.5315	107.66	CCYDGACVNNDETCEQR	[1] Carbamidomethyl (C)|[2] Carbamidomethyl (C)|[7] Carbamidomethyl (C)|[14] Carbamidomethyl (C)	CO5_HUMAN	CO5_HUMAN	Complement C5 OS=Homo sapiens OX=9606 GN=C5 PE=1 SV=4	TRUE	1.07186	M_FT	NM_FT	0.677354	12.1592	527440	635792	669657	561477	635406	587717	683848	582392	646600	562616	655114	637450	567326	638733	587717	640655	516690	559497	1	1	1	1	1	1	1	0	1
2967	14.2086	2	437.314	872.613	0.0689025	78.9674	26.53	SIVSALKR		CO5_HUMAN	CO5_HUMAN	Complement C5 OS=Homo sapiens OX=9606 GN=C5 PE=1 SV=4	FALSE	1.3057	NM_FT	N_FT	0.13466	17.1083	277299	232494	202224	262551	299952	367178	295355	271409	266042	295792	239559	192498	265286	301522	367178	276699	240790	230204	1	0	1	1	1	1	1	1	1
3371	31.4374	2	1023.06	2044.1	0.0790646	38.6809	49.66	SYFPESWLWEVHLVPR		CO5_HUMAN	CO5_HUMAN	Complement C5 OS=Homo sapiens OX=9606 GN=C5 PE=1 SV=4	TRUE	1.96429	M_FT	N_FT	0.00208262	19.1498	948059	926290	778237	1.13768e+06	1.38574e+06	944168	1.77023e+06	1.6318e+06	1.8084e+06	1.01129e+06	954439	740807	1.14953e+06	1.39299e+06	944168	1.65842e+06	1.44771e+06	1.56479e+06	2	2	1	2	2	0	4	2	3
3399	13.9962	2	422.28	842.545	0.0689723	81.8685	32.89	IIHFGTR		CO5_HUMAN	CO5_HUMAN	Complement C5 OS=Homo sapiens OX=9606 GN=C5 PE=1 SV=4	TRUE	1.10323	M_FT	NM_FT	0.758993	22.4061	341697	225172	344358	280465	293416	301983	304732	368028	293522	364485	232015	327796	283387	294953	301983	285484	326510	253982	1	1	1	1	1	1	1	1	1
3410	14.6236	2	758.913	1515.81	0.14016	92.4738	13.96	RESYSGVTLDPR	[N-term] Carbamidomethyl (N-term)|[8] Phospho (ST)	CO5_HUMAN	CO5_HUMAN	Complement C5 OS=Homo sapiens OX=9606 GN=C5 PE=1 SV=4	FALSE	1.28099	M_FT	NM_FT	0.218238	20.7148	391461	360987	319491	284494	346985	249353	331154	331105	466075	417568	371957	304125	287458	348801	249353	310238	293752	403291	0	0	1	0	0	0	0	0	0
3441	15.0418	2	771.895	1541.78	0.0211703	13.7313	15.25	QTACKPEIAYAYK	[4] Carbamidomethyl (C)	CO5_HUMAN	CO5_HUMAN	Complement C5 OS=Homo sapiens OX=9606 GN=C5 PE=1 SV=4	FALSE	1.5792	NM_FT	M_FT	0.00205732	14.1168	1.67731e+06	1.60655e+06	2.07432e+06	2.01221e+06	2.22696e+06	2.03996e+06	1.28885e+06	1.29981e+06	1.38749e+06	1.78918e+06	1.65537e+06	1.97456e+06	2.03317e+06	2.23862e+06	2.03996e+06	1.20744e+06	1.15317e+06	1.20059e+06	0	0	0	1	0	0	1	0	0
3589	12.4561	2	626.423	1250.83	0.187568	149.977	74.15	IVACASYKPSR	[4] Carbamidomethyl (C)	CO5_HUMAN	CO5_HUMAN	Complement C5 OS=Homo sapiens OX=9606 GN=C5 PE=1 SV=4	TRUE	1.11253	NM_FT	N_FT	0.764789	26.0106	481727	434802	339289	383324	409012	604795	403331	476739	503874	513854	448016	322971	387317	411153	604795	377856	422957	435998	1	1	1	1	1	2	1	1	1
3622	22.9847	2	531.699	1061.38	-0.175036	-164.886	35.77	AFDICPLVK	[5] Carbamidomethyl (C)	CO5_HUMAN	CO5_HUMAN	Complement C5 OS=Homo sapiens OX=9606 GN=C5 PE=1 SV=4	TRUE	1.47513	M_FT	NM_FT	0.108414	23.4039	153333	239739	214808	119967	190019	145018	226352	199765	245073	163559	247024	204477	121217	191014	145018	212055	177229	212060	0	1	0	0	0	1	1	1	0
3642	13.6161	2	685.422	1368.83	0.291655	213.114	14.32	NADYSYSVWK	[N-term] Carbamidomethyl (N-term)|[7] Phospho (ST)	CO5_HUMAN	CO5_HUMAN	Complement C5 OS=Homo sapiens OX=9606 GN=C5 PE=1 SV=4	FALSE	1.60006	N_FT	M_FT	0.00883133	19.4447	740185	630234	731253	527192	580698	549001	385061	392390	536047	789549	649386	696083	532683	583739	549001	360739	348123	463837	0	0	0	0	1	0	0	0	0
4121	24.4987	3	771.903	2312.69	0.518561	224.275	6.14	GGSASTWLTAFALRVLGQVNK	[N-term] Carbamidomethyl (N-term)|[6] Phospho (ST)	CO5_HUMAN	CO5_HUMAN	Complement C5 OS=Homo sapiens OX=9606 GN=C5 PE=1 SV=4	TRUE	1.6529	M_FT	N_FT	0.0144549	20.3204	430253	391381	448726	621430	525232	588032	754432	538506	806836	458947	403274	427145	627903	527982	588032	706780	477755	698149	0	0	0	1	0	0	0	0	0
5359	42.9452	3	872.385	2614.13	0.623575	238.597	69.3	GLLVGEILSAVLSQEGINILTHLPK		CO5_HUMAN	CO5_HUMAN	Complement C5 OS=Homo sapiens OX=9606 GN=C5 PE=1 SV=4	FALSE	6.73602	M_FT	NM_FT	0.00387495	55.4956	490292	289387	231314	167534	179986	226741	2.0779e+06	1.10907e+06	681270	522990	298181	220189	169280	180928	226741	1.94665e+06	983951	589497	7	3	4	3	2	2	7	6	5
50629	43.8552	3	872.056	2613.14	-0.365759	-139.949	20.2	GLLVGEILSAVLSQEGINILTHLPK		CO5_HUMAN	CO5_HUMAN	Complement C5 OS=Homo sapiens OX=9606 GN=C5 PE=1 SV=4	FALSE	5.47012	M_FT	NM_FT	0.00124407	42.2695	19615.1	18517.2	12056.8	5564.24	2413.91	3431.97	26577.3	15310.8	20526.6	20923.2	19079.9	11476.9	5622.2	2426.55	3431.97	24898.6	13583.5	17761.5	0	0	1	0	0	0	0	1	0
5552	11.4838	2	552.868	1103.72	0.201697	182.776	32.52	DSSVPNTGTAR		CO5_HUMAN	CO5_HUMAN	Complement C5 OS=Homo sapiens OX=9606 GN=C5 PE=1 SV=4	TRUE	1.38851	M_FT	NM_FT	0.0903046	18.3883	204322	258628	297035	202738	232820	220101	318770	253435	338187	217949	266487	282749	204850	234039	220101	298636	224844	292630	1	1	1	2	1	1	1	1	2
5857	13.6589	2	596.334	1190.65	0.0565447	47.4927	15.04	VTCTNAELVK	[N-term] Carbamidomethyl (N-term)|[3] Carbamidomethyl (C)	CO5_HUMAN	CO5_HUMAN	Complement C5 OS=Homo sapiens OX=9606 GN=C5 PE=1 SV=4	TRUE	1.34399	N_FT	NM_FT	0.266192	28.9904	372183	273031	323500	217618	215191	287964	244478	257100	401556	397005	281328	307941	219885	216318	287964	229036	228095	347463	0	0	1	0	0	0	0	0	0
6479	11.2133	2	451.363	900.712	0.183522	203.793	62.36	KIEEIAAK		CO5_HUMAN	CO5_HUMAN	Complement C5 OS=Homo sapiens OX=9606 GN=C5 PE=1 SV=4	TRUE	1.34181	M_FT	N_FT	0.123524	18.3702	156678	161312	179147	159602	231631	207512	189841	223039	254186	167127	166214	170531	161264	232844	207512	177850	197878	219945	1	1	1	1	1	1	1	1	2
6953	37.4312	3	927.668	2779.98	-0.160987	-57.9061	15.91	MSAVEGICTSESPVIDHQGTKSSK	[N-term] Carbamidomethyl (N-term)|[1] Oxidation (M)|[2] Phospho (ST)|[8] Carbamidomethyl (C)|[23] Phospho (ST)	CO5_HUMAN	CO5_HUMAN	Complement C5 OS=Homo sapiens OX=9606 GN=C5 PE=1 SV=4	FALSE	5.50872	M_FT	NM_FT	0.00267249	51.2183	468565	379128	141710	312362	294544	225901	1.72799e+06	1.53098e+06	1.32872e+06	499814	390650	134894	315616	296086	225901	1.61885e+06	1.35827e+06	1.14973e+06	0	0	1	0	0	0	0	0	0
8853	10.6307	2	406.277	810.539	0.140287	173.109	9.89	DNLQHK	[N-term] Carbamidomethyl (N-term)	CO5_HUMAN	CO5_HUMAN	Complement C5 OS=Homo sapiens OX=9606 GN=C5 PE=1 SV=4	FALSE	1.60295	M_FT	N_FT	0.117332	31.5032	72849.5	94849.4	49286.7	66726.3	83405.7	110737	123371	122617	101829	77708	97731.8	46916.2	67421.4	83842.4	110737	115579	108784	88112.1	0	0	0	0	0	1	0	0	0
9954	25.5294	2	1221	2439.99	-0.180537	-73.9856	17.02	FSDASYQSINIPVTQNMVPSSR		CO5_HUMAN	CO5_HUMAN	Complement C5 OS=Homo sapiens OX=9606 GN=C5 PE=1 SV=4	TRUE	4.12006	NM_FT	M_FT	0.00032481	23.0712	261360	191693	205931	276772	380993	367077	61483.5	98263	88998.1	278790	197519	196026	279655	382988	367077	57600	87177.6	77009.3	0	0	0	0	0	1	0	0	0
13526	35.4255	3	1154.63	3460.86	0.102897	29.7325	7.32	QLQFALPDSLTTWEIQGVGISNTGICVADTVK	[26] Carbamidomethyl (C)	CO5_HUMAN	CO5_HUMAN	Complement C5 OS=Homo sapiens OX=9606 GN=C5 PE=1 SV=4	TRUE	3.00721	M_FT	N_FT	0.0916139	52.8064	75776.6	50871.2	37962.4	111864	114359	33850.3	236421	150176	108420	80830.3	52417.1	36136.6	113029	114958	33850.3	221488	133234	93814.7	0	1	0	0	0	0	1	1	0
17150	74.7179	4	682.952	2727.78	-0.222211	-81.4554	10.19	EGMLSIMSYRNADYSYSVWK	[N-term] Carbamidomethyl (N-term)|[3] Oxidation (M)|[5] Phospho (ST)|[7] Oxidation (M)|[8] Phospho (ST)|[17] Phospho (ST)	CO5_HUMAN	CO5_HUMAN	Complement C5 OS=Homo sapiens OX=9606 GN=C5 PE=1 SV=4	FALSE	2.24109	M_FT	NM_FT	0.105058	63.2954	90359.3	107176	75878.9	14551.6	46813.2	69490.5	66253.3	118459	108547	96385.5	110433	72229.5	14703.2	47058.3	69490.5	62068.5	105095	93924.7	1	0	0	0	0	0	0	0	0
36487	36.727	3	1125.88	3374.63	0.0382309	11.329	22.49	YVEQNQNSICNSLLWLVENYQLDNGSFK	[10] Carbamidomethyl (C)	CO5_HUMAN	CO5_HUMAN	Complement C5 OS=Homo sapiens OX=9606 GN=C5 PE=1 SV=4	TRUE	4.0675	M_FT	NM_FT	0.0547127	74.8107	53473.2	24771.7	10145.2	22416	21184.9	18827.4	84791.8	124572	44562.6	57039.4	25524.4	9657.24	22649.5	21295.8	18827.4	79436.2	110519	38559.7	0	0	0	0	0	0	0	2	0
56304	45.0559	3	1253.29	3756.86	0.222936	59.3447	13.76	DDQKEMMQTAMQNTMLINGIAQVTFDSETAVK	[N-term] Carbamidomethyl (N-term)|[6] Oxidation (M)|[14] Phospho (ST)|[15] Oxidation (M)	CO5_HUMAN	CO5_HUMAN	Complement C5 OS=Homo sapiens OX=9606 GN=C5 PE=1 SV=4	TRUE	1.8007	NM_FT	M_FT	0.786765	156.398	765.483	1271.11	29410.1	16693.7	1412.06	17536.1	1570.88	13765.2	4457.22	816.534	1309.73	27995.6	16867.6	1419.45	17536.1	1471.66	12212.3	3856.8	0	0	1	0	0	0	0	0	0
59399	38.7013	2	1086.6	2171.18	0.108729	50.0807	31.35	YIYPLDSLTWIEYWPR	[N-term] Carbamidomethyl (N-term)	CO5_HUMAN	CO5_HUMAN	Complement C5 OS=Homo sapiens OX=9606 GN=C5 PE=1 SV=4	TRUE	1.77115	M_FT	NM_FT	0.174303	44.3376	70579.9	43513.6	41277.3	31049.6	36277.5	35524.7	91341.8	50064.5	40759.5	75287	44836	39292.1	31373	36467.4	35524.7	85572.4	44416.6	35268.8	1	1	0	1	0	0	1	1	0
68070	39.6947	3	843.764	2528.27	0.374042	147.966	6.86	CCYDGACVNNDETCEQRAAR	[1] Carbamidomethyl (C)|[2] Carbamidomethyl (C)|[7] Carbamidomethyl (C)|[13] Phospho (ST)|[14] Carbamidomethyl (C)	CO5_HUMAN	CO5_HUMAN	Complement C5 OS=Homo sapiens OX=9606 GN=C5 PE=1 SV=4	TRUE	2.86598	M_FT	N_FT	0.108081	64.9692	10141.7	11715.5	10915.8	15964.4	5295.51	25569.2	35056.1	39350.6	19519.9	10818.1	12071.5	10390.8	16130.7	5323.24	25569.2	32841.8	34911.3	16890.4	0	0	0	0	0	0	0	1	0
79051	36.4549	3	1022.88	3065.62	0.374743	122.255	11.41	EESSSGSSHAVMDISLPTGISANEEDLK	[12] Oxidation (M)|[18] Phospho (ST)|[21] Phospho (ST)	CO5_HUMAN	CO5_HUMAN	Complement C5 OS=Homo sapiens OX=9606 GN=C5 PE=1 SV=4	TRUE	1.68499	NM_FT	N_FT	0.269405	63.7512	4042.1	3741.08	10683.6	14592.2	9783.75	6740.34	7451.48	13561.3	8179.92	4311.67	3854.77	10169.8	14744.2	9834.97	6740.34	6980.83	12031.4	7078.02	0	0	1	0	0	0	0	0	0
80134	10.0887	3	648.669	1942.99	0.110021	56.6281	18.98	MVETTAYALLTSLNLK	[1] Oxidation (M)|[11] Phospho (ST)|[12] Phospho (ST)	CO5_HUMAN	CO5_HUMAN	Complement C5 OS=Homo sapiens OX=9606 GN=C5 PE=1 SV=4	TRUE	2.79488	M_FT	N_FT	0.110876	73.4225	8696.75	7572.85	8799.31	9271.68	21259	4592.54	34189.4	15207.6	20667.4	9276.75	7802.98	8376.11	9368.27	21370.3	4592.54	32029.9	13492	17883.4	0	1	0	0	0	0	0	0	0
77	18.261	2	908.525	1815.04	0.20042	110.434	116.47	LGYVTADGETSGSITCGK	[16] Carbamidomethyl (C)	CFAH_HUMAN	CFAH_HUMAN	Complement factor H OS=Homo sapiens OX=9606 GN=CFH PE=1 SV=4	TRUE	1.1573	NM_FT	M_FT	0.00635812	5.21901	1.08623e+07	1.02748e+07	1.14069e+07	1.07615e+07	1.13871e+07	1.13726e+07	9.64329e+06	9.81849e+06	9.50317e+06	1.15867e+07	1.05871e+07	1.08582e+07	1.08736e+07	1.14467e+07	1.13726e+07	9.03419e+06	8.71083e+06	8.22301e+06	4	4	2	3	3	3	3	3	3
790	36.5479	2	908.193	1814.37	-0.464517	-255.955	8.37	LGYVTADGETSGSITCGK	[16] Carbamidomethyl (C)	CFAH_HUMAN	CFAH_HUMAN	Complement factor H OS=Homo sapiens OX=9606 GN=CFH PE=1 SV=4	FALSE	1.51273	M_FT	NM_FT	0.00778802	16.8052	1.8242e+06	2.22929e+06	1.6045e+06	2.05746e+06	1.81284e+06	1.74393e+06	2.79049e+06	3.09262e+06	2.60969e+06	1.94586e+06	2.29703e+06	1.52733e+06	2.07889e+06	1.82233e+06	1.74393e+06	2.61424e+06	2.74373e+06	2.25815e+06	0	0	0	0	0	0	0	0	1
18908	36.5479	3	605.781	1814.32	-0.513585	-282.993	---	LGYVTADGETSGSITCGK	[16] Carbamidomethyl (C)	CFAH_HUMAN	CFAH_HUMAN	Complement factor H OS=Homo sapiens OX=9606 GN=CFH PE=1 SV=4	FALSE	3.19349	M_FT	N_FT	0.0671276	68.7898	10987.4	66209.6	43977.1	31845.2	55470.8	48116.3	101562	175123	110285	11720.2	68221.7	41862	32177	55761.2	48116.3	95146.7	155366	95428.7	0	0	0	0	0	0	0	0	0
101	24.6472	3	776.208	2325.6	0.440249	189.341	47.58	SITCIHGVWTQLPQCVAIDK	[4] Carbamidomethyl (C)|[15] Carbamidomethyl (C)	CFAH_HUMAN	CFAH_HUMAN	Complement factor H OS=Homo sapiens OX=9606 GN=CFH PE=1 SV=4	FALSE	1.16465	NM_FT	M_FT	0.0769179	9.30789	1.28911e+07	1.39084e+07	1.24835e+07	1.46372e+07	1.54388e+07	1.38856e+07	1.19115e+07	1.19006e+07	1.39345e+07	1.37508e+07	1.43311e+07	1.18831e+07	1.47897e+07	1.55197e+07	1.38856e+07	1.11591e+07	1.05581e+07	1.20574e+07	2	2	3	4	3	3	3	2	2
1783	24.6472	2	1163.56	2325.11	-0.0480315	-20.6573	70.18	SITCIHGVWTQLPQCVAIDK	[4] Carbamidomethyl (C)|[15] Carbamidomethyl (C)	CFAH_HUMAN	CFAH_HUMAN	Complement factor H OS=Homo sapiens OX=9606 GN=CFH PE=1 SV=4	FALSE	1.53856	NM_FT	M_FT	0.0953253	35.1843	650227	548993	1.0475e+06	1.15136e+06	965008	1.14262e+06	677832	838745	601622	693592	565676	997122	1.16335e+06	970061	1.14262e+06	635018	744123	520579	1	0	1	1	1	1	1	2	0
104	14.7931	2	809.979	1617.94	0.238727	147.571	18	SCDIPVFMNARTK	[2] Carbamidomethyl (C)|[12] Phospho (ST)	CFAH_HUMAN	CFAH_HUMAN	Complement factor H OS=Homo sapiens OX=9606 GN=CFH PE=1 SV=4	FALSE	1.06547	NM_FT	M_FT	0.505829	7.48288	7.38167e+06	7.38118e+06	8.03403e+06	7.36461e+06	8.52436e+06	7.75768e+06	6.97866e+06	7.32812e+06	7.88681e+06	7.87397e+06	7.60549e+06	7.64763e+06	7.44133e+06	8.56899e+06	7.75768e+06	6.53787e+06	6.5014e+06	6.82439e+06	0	0	1	0	0	0	0	0	0
107	17.4505	2	827.967	1653.92	0.184765	111.726	100.85	AGEQVTYTCATYYK	[9] Carbamidomethyl (C)	CFAH_HUMAN	CFAH_HUMAN	Complement factor H OS=Homo sapiens OX=9606 GN=CFH PE=1 SV=4	FALSE	1.15303	NM_FT	M_FT	0.0396069	8.12727	7.35864e+06	7.86784e+06	8.64279e+06	8.69063e+06	8.91822e+06	8.35784e+06	7.39268e+06	7.66664e+06	7.46102e+06	7.8494e+06	8.10694e+06	8.22711e+06	8.78116e+06	8.96492e+06	8.35784e+06	6.92574e+06	6.80174e+06	6.45596e+06	4	3	3	4	4	4	3	3	2
120	24.4625	2	741.442	1480.87	0.1674	113.054	81.02	CFEGFGIDGPAIAK	[1] Carbamidomethyl (C)	CFAH_HUMAN	CFAH_HUMAN	Complement factor H OS=Homo sapiens OX=9606 GN=CFH PE=1 SV=4	FALSE	1.25318	N_FT	M_FT	0.000833567	4.61902	8.09822e+06	8.35369e+06	8.71094e+06	7.80973e+06	7.68132e+06	7.47337e+06	6.33624e+06	6.88008e+06	6.86294e+06	8.6383e+06	8.60755e+06	8.29199e+06	7.89108e+06	7.72154e+06	7.47337e+06	5.93603e+06	6.10391e+06	5.93845e+06	2	2	2	2	4	3	2	2	2
3358	32.9142	2	741.453	1480.89	0.189878	128.235	5.99	CFEGFGIDGPAIAK	[1] Carbamidomethyl (C)	CFAH_HUMAN	CFAH_HUMAN	Complement factor H OS=Homo sapiens OX=9606 GN=CFH PE=1 SV=4	TRUE	1.3201	M_FT	NM_FT	0.0784966	15.8096	572666	695319	551491	564175	643775	467467	708197	697242	806280	610858	716449	524967	570052	647146	467467	663465	618584	697667	0	0	0	0	1	0	0	0	0
123	17.5277	2	773.44	1544.87	0.190883	123.575	60.28	WSSPPQCEGLPCK	[7] Carbamidomethyl (C)|[12] Carbamidomethyl (C)	CFAH_HUMAN	CFAH_HUMAN	Complement factor H OS=Homo sapiens OX=9606 GN=CFH PE=1 SV=4	TRUE	1.15679	NM_FT	M_FT	0.0157794	5.81972	8.02658e+06	8.25135e+06	8.96447e+06	9.11864e+06	9.94767e+06	9.15289e+06	8.06104e+06	8.15314e+06	8.18024e+06	8.56189e+06	8.5021e+06	8.53332e+06	9.21363e+06	9.99976e+06	9.15289e+06	7.55188e+06	7.23335e+06	7.07829e+06	2	3	3	2	3	3	3	4	3
126	27.4994	2	1075.99	2149.97	0.0449863	20.9245	129.2	ECDTDGWTNDIPICEVVK	[2] Carbamidomethyl (C)|[14] Carbamidomethyl (C)	CFAH_HUMAN	CFAH_HUMAN	Complement factor H OS=Homo sapiens OX=9606 GN=CFH PE=1 SV=4	FALSE	1.35579	N_FT	M_FT	0.00192346	8.01405	9.27994e+06	1.00536e+07	1.08945e+07	8.61427e+06	9.63857e+06	8.81171e+06	7.40598e+06	7.46051e+06	7.42905e+06	9.89883e+06	1.03591e+07	1.03705e+07	8.704e+06	9.68904e+06	8.81171e+06	6.9382e+06	6.61886e+06	6.4283e+06	3	3	4	3	4	3	3	3	3
128	17.9925	3	726.766	2177.27	0.322938	148.344	53.62	GDAVCTESGWRPLPSCEEK	[5] Carbamidomethyl (C)|[16] Carbamidomethyl (C)	CFAH_HUMAN	CFAH_HUMAN	Complement factor H OS=Homo sapiens OX=9606 GN=CFH PE=1 SV=4	FALSE	1.0812	NM_FT	N_FT	0.45579	9.34931	7.76372e+06	7.26696e+06	8.61989e+06	7.7613e+06	9.35112e+06	8.45858e+06	7.44615e+06	8.15141e+06	8.14532e+06	8.2815e+06	7.48779e+06	8.20531e+06	7.84215e+06	9.40008e+06	8.45858e+06	6.97583e+06	7.23182e+06	7.04808e+06	3	4	2	3	3	3	3	2	3
1032	18.0297	2	1089.47	2176.92	-0.0350628	-16.1064	32.97	GDAVCTESGWRPLPSCEEK	[5] Carbamidomethyl (C)|[16] Carbamidomethyl (C)	CFAH_HUMAN	CFAH_HUMAN	Complement factor H OS=Homo sapiens OX=9606 GN=CFH PE=1 SV=4	FALSE	1.3309	NM_FT	N_FT	0.0382882	16.3332	1.43176e+06	1.0559e+06	1.41568e+06	1.88512e+06	1.61818e+06	1.69166e+06	1.40532e+06	1.36061e+06	1.34938e+06	1.52725e+06	1.08799e+06	1.34759e+06	1.90476e+06	1.62665e+06	1.69166e+06	1.31655e+06	1.20712e+06	1.16761e+06	2	1	1	1	1	2	1	1	1
129	17.9166	2	764.485	1526.96	0.200572	131.372	86.23	SIDVACHPGYALPK	[6] Carbamidomethyl (C)	CFAH_HUMAN	CFAH_HUMAN	Complement factor H OS=Homo sapiens OX=9606 GN=CFH PE=1 SV=4	TRUE	1.33424	NM_FT	M_FT	0.00421233	9.86841	6.26845e+06	5.89039e+06	6.63992e+06	7.9486e+06	8.0333e+06	8.41965e+06	6.51461e+06	5.40678e+06	6.36727e+06	6.6865e+06	6.06939e+06	6.32057e+06	8.0314e+06	8.07536e+06	8.41965e+06	6.10313e+06	4.79682e+06	5.50955e+06	3	3	3	3	3	2	2	2	2
864	17.9166	3	509.975	1526.9	0.148241	97.0955	20.84	SIDVACHPGYALPK	[6] Carbamidomethyl (C)	CFAH_HUMAN	CFAH_HUMAN	Complement factor H OS=Homo sapiens OX=9606 GN=CFH PE=1 SV=4	TRUE	1.37545	M_FT	NM_FT	0.203501	26.6948	1.18183e+06	1.38005e+06	1.40065e+06	1.04435e+06	1.21193e+06	975205	1.06852e+06	1.85681e+06	1.5194e+06	1.26064e+06	1.42199e+06	1.33328e+06	1.05523e+06	1.21828e+06	975205	1.00103e+06	1.64733e+06	1.31473e+06	1	1	1	1	1	1	1	1	1
155	21.4641	2	1011.06	2020.1	0.134058	66.3666	93.66	DTSCVNPPTVQNAYIVSR	[4] Carbamidomethyl (C)	CFAH_HUMAN	CFAH_HUMAN	Complement factor H OS=Homo sapiens OX=9606 GN=CFH PE=1 SV=4	FALSE	1.36666	NM_FT	M_FT	0.00151561	8.53508	8.9765e+06	7.70588e+06	8.96257e+06	1.00528e+07	9.7167e+06	9.9351e+06	7.03506e+06	7.12753e+06	7.57265e+06	9.57516e+06	7.94005e+06	8.53151e+06	1.01575e+07	9.76758e+06	9.9351e+06	6.59071e+06	6.32345e+06	6.55255e+06	3	2	2	3	4	3	4	3	4
1835	22.1625	3	674.4	2020.18	0.209322	103.626	9.7	DTSCVNPPTVQNAYIVSR	[4] Carbamidomethyl (C)	CFAH_HUMAN	CFAH_HUMAN	Complement factor H OS=Homo sapiens OX=9606 GN=CFH PE=1 SV=4	FALSE	1.3919	NM_FT	M_FT	0.0749854	20.8976	1.01082e+06	981912	1.40562e+06	1.24306e+06	1.14198e+06	1.12928e+06	825034	1.00049e+06	699313	1.07824e+06	1.01175e+06	1.33802e+06	1.25601e+06	1.14796e+06	1.12928e+06	772922	887624	605110	0	0	1	0	0	0	0	0	0
157	21.4263	2	698.494	1394.97	0.197111	141.321	97.23	SSNLIILEEHLK		CFAH_HUMAN	CFAH_HUMAN	Complement factor H OS=Homo sapiens OX=9606 GN=CFH PE=1 SV=4	FALSE	1.19921	NM_FT	M_FT	0.0107792	6.04202	8.93247e+06	7.96603e+06	8.76717e+06	9.36384e+06	8.60181e+06	8.37752e+06	7.22385e+06	7.5851e+06	7.15819e+06	9.52819e+06	8.20811e+06	8.34551e+06	9.46138e+06	8.64685e+06	8.37752e+06	6.76758e+06	6.7294e+06	6.19392e+06	3	2	2	4	5	3	2	2	2
1939	21.4263	3	465.992	1394.95	0.177439	127.217	43.5	SSNLIILEEHLK		CFAH_HUMAN	CFAH_HUMAN	Complement factor H OS=Homo sapiens OX=9606 GN=CFH PE=1 SV=4	FALSE	1.57119	M_FT	NM_FT	0.454248	52.9094	205340	455574	676950	329082	367308	461395	383886	768957	666261	219035	469419	644391	332510	369232	461395	359639	682208	576510	0	1	1	0	1	1	0	1	1
159	21.9461	2	630.395	1258.77	0.136659	108.577	58.66	WQSIPLCVEK	[7] Carbamidomethyl (C)	CFAH_HUMAN	CFAH_HUMAN	Complement factor H OS=Homo sapiens OX=9606 GN=CFH PE=1 SV=4	TRUE	1.07339	NM_FT	M_FT	0.359816	8.91382	5.35227e+06	5.98448e+06	6.39866e+06	6.22107e+06	5.81438e+06	5.87938e+06	5.39159e+06	5.76014e+06	5.53817e+06	5.70922e+06	6.16634e+06	6.09091e+06	6.28588e+06	5.84482e+06	5.87938e+06	5.05105e+06	5.11031e+06	4.79213e+06	2	2	1	3	2	2	3	3	2
193	20.3347	2	574.833	1147.65	0.0672617	58.6115	38.33	SLGNVIMVCR	[9] Carbamidomethyl (C)	CFAH_HUMAN	CFAH_HUMAN	Complement factor H OS=Homo sapiens OX=9606 GN=CFH PE=1 SV=4	FALSE	1.17524	N_FT	M_FT	0.0368973	8.48408	5.3552e+06	4.94543e+06	5.56855e+06	4.5307e+06	4.39411e+06	4.72959e+06	4.12625e+06	4.8896e+06	4.48704e+06	5.71235e+06	5.09572e+06	5.30073e+06	4.57789e+06	4.41712e+06	4.72959e+06	3.86562e+06	4.33798e+06	3.8826e+06	1	1	1	1	2	1	0	0	0
204	28.0379	2	1206.55	2411.09	-0.0445261	-18.4668	104.11	VSVLCQENYLIQEGEEITCK	[5] Carbamidomethyl (C)|[19] Carbamidomethyl (C)	CFAH_HUMAN	CFAH_HUMAN	Complement factor H OS=Homo sapiens OX=9606 GN=CFH PE=1 SV=4	TRUE	1.14416	N_FT	M_FT	0.0708561	6.45119	7.22148e+06	6.39509e+06	7.09635e+06	6.80334e+06	6.21333e+06	6.10829e+06	6.12599e+06	6.23852e+06	5.73867e+06	7.70309e+06	6.58943e+06	6.75505e+06	6.87421e+06	6.24586e+06	6.10829e+06	5.73906e+06	5.53473e+06	4.96563e+06	3	2	3	2	2	2	3	3	4
1103	28.0728	3	804.73	2411.17	0.033747	13.9963	47.39	VSVLCQENYLIQEGEEITCK	[5] Carbamidomethyl (C)|[19] Carbamidomethyl (C)	CFAH_HUMAN	CFAH_HUMAN	Complement factor H OS=Homo sapiens OX=9606 GN=CFH PE=1 SV=4	TRUE	1.59892	N_FT	NM_FT	0.263973	44.2906	886727	2.25904e+06	1.50867e+06	919328	1.20493e+06	786723	1.51399e+06	1.14639e+06	1.90181e+06	945865	2.32769e+06	1.43611e+06	928905	1.21124e+06	786723	1.41836e+06	1.01706e+06	1.64562e+06	0	2	1	1	1	1	1	1	1
217	26.452	2	1082.06	2162.11	0.0961972	44.4943	102.36	AVYTCNEGYQLLGEINYR	[5] Carbamidomethyl (C)	CFAH_HUMAN	CFAH_HUMAN	Complement factor H OS=Homo sapiens OX=9606 GN=CFH PE=1 SV=4	TRUE	1.18363	NM_FT	M_FT	0.0274046	8.60154	6.98735e+06	6.53109e+06	6.77943e+06	7.14216e+06	7.15522e+06	6.65446e+06	6.19365e+06	6.19331e+06	5.31441e+06	7.45335e+06	6.72957e+06	6.45337e+06	7.21657e+06	7.19269e+06	6.65446e+06	5.80244e+06	5.49462e+06	4.59851e+06	2	3	2	2	2	2	2	2	4
3310	26.4142	3	721.852	2162.53	0.524027	242.38	49.96	AVYTCNEGYQLLGEINYR	[5] Carbamidomethyl (C)	CFAH_HUMAN	CFAH_HUMAN	Complement factor H OS=Homo sapiens OX=9606 GN=CFH PE=1 SV=4	TRUE	1.30393	N_FT	NM_FT	0.67673	42.0285	328627	700566	391657	472069	303006	314592	446322	275768	461047	350544	721855	372821	476986	304593	314592	418131	244657	398940	0	2	0	1	0	0	0	0	0
236	17.2879	2	595.328	1188.64	0.118016	99.2962	84.78	LSYTCEGGFR	[5] Carbamidomethyl (C)	CFAH_HUMAN	CFAH_HUMAN	Complement factor H OS=Homo sapiens OX=9606 GN=CFH PE=1 SV=4	TRUE	1.10407	NM_FT	M_FT	0.218845	8.51615	4.01193e+06	3.92839e+06	4.41114e+06	4.63702e+06	4.5052e+06	4.25866e+06	3.68132e+06	4.36614e+06	4.09025e+06	4.27949e+06	4.04777e+06	4.19898e+06	4.68532e+06	4.52879e+06	4.25866e+06	3.4488e+06	3.87358e+06	3.53926e+06	2	2	2	3	2	2	2	2	2
246	17.9925	2	631.859	1261.7	0.126998	100.666	79.72	DGWSAQPTCIK	[9] Carbamidomethyl (C)	CFAH_HUMAN	CFAH_HUMAN	Complement factor H OS=Homo sapiens OX=9606 GN=CFH PE=1 SV=4	TRUE	1.07929	N_FT	M_FT	0.116146	6.35474	4.82937e+06	4.37461e+06	4.93989e+06	4.60818e+06	4.67526e+06	4.645e+06	4.42012e+06	4.27864e+06	4.406e+06	5.15145e+06	4.50755e+06	4.70231e+06	4.65618e+06	4.69974e+06	4.645e+06	4.14093e+06	3.79595e+06	3.81248e+06	2	2	2	2	1	1	2	3	1
301	19.5032	2	623.366	1244.72	0.119339	95.8855	73.95	CTSTGWIPAPR	[1] Carbamidomethyl (C)	CFAH_HUMAN	CFAH_HUMAN	Complement factor H OS=Homo sapiens OX=9606 GN=CFH PE=1 SV=4	TRUE	1.24149	NM_FT	M_FT	0.0319273	9.76529	4.60839e+06	4.52929e+06	5.38474e+06	4.92924e+06	5.47176e+06	4.6619e+06	3.95807e+06	3.88802e+06	4.28679e+06	4.91573e+06	4.66693e+06	5.12576e+06	4.98059e+06	5.50041e+06	4.6619e+06	3.70807e+06	3.4494e+06	3.70932e+06	2	2	2	2	3	2	2	2	2
358	16.3171	2	578.315	1154.62	0.0884751	76.6331	89.65	TGESVEFVCK	[9] Carbamidomethyl (C)	CFAH_HUMAN	CFAH_HUMAN	Complement factor H OS=Homo sapiens OX=9606 GN=CFH PE=1 SV=4	TRUE	1.15902	N_FT	M_FT	0.163839	9.58676	3.04585e+06	2.74793e+06	3.05156e+06	2.49094e+06	2.89895e+06	2.87699e+06	2.288e+06	2.57011e+06	2.77365e+06	3.24898e+06	2.83144e+06	2.90479e+06	2.51689e+06	2.91413e+06	2.87699e+06	2.14349e+06	2.28016e+06	2.40001e+06	2	2	1	2	2	3	1	2	1
362	13.9962	2	621.825	1241.64	0.101204	81.5152	75.85	TGDEITYQCR	[9] Carbamidomethyl (C)	CFAH_HUMAN	CFAH_HUMAN	Complement factor H OS=Homo sapiens OX=9606 GN=CFH PE=1 SV=4	TRUE	1.10889	N_FT	M_FT	0.173822	7.53168	2.43015e+06	2.31915e+06	2.59246e+06	2.25723e+06	2.44139e+06	2.30716e+06	2.06374e+06	2.16786e+06	2.38922e+06	2.59222e+06	2.38963e+06	2.46777e+06	2.28074e+06	2.45417e+06	2.30716e+06	1.93339e+06	1.9233e+06	2.06737e+06	3	3	2	2	3	3	2	2	2
379	16.0106	3	754.111	2259.31	0.322142	142.604	88.5	TKEEYGHSEVVEYYCNPR	[15] Carbamidomethyl (C)	CFAH_HUMAN	CFAH_HUMAN	Complement factor H OS=Homo sapiens OX=9606 GN=CFH PE=1 SV=4	TRUE	1.31112	NM_FT	N_FT	0.0170948	11.5725	4.32949e+06	3.75652e+06	4.74183e+06	5.57816e+06	5.96555e+06	5.27517e+06	4.80442e+06	5.29082e+06	5.18591e+06	4.61823e+06	3.87067e+06	4.51377e+06	5.63627e+06	5.99679e+06	5.27517e+06	4.50096e+06	4.69394e+06	4.48732e+06	2	2	2	3	3	2	3	3	3
5826	15.9283	2	1130.49	2258.96	-0.0257323	-11.391	57.09	TKEEYGHSEVVEYYCNPR	[15] Carbamidomethyl (C)	CFAH_HUMAN	CFAH_HUMAN	Complement factor H OS=Homo sapiens OX=9606 GN=CFH PE=1 SV=4	TRUE	1.45346	NM_FT	N_FT	0.157964	24.5682	442705	267470	360355	639158	496618	420193	436333	335571	433694	472229	275598	343024	645816	499218	420193	408773	297714	375272	0	0	0	1	0	0	0	0	0
456	22.6589	2	934.472	1866.93	0.108797	58.2793	61.81	SCDNPYIPNGDYSPLR	[2] Carbamidomethyl (C)	CFAH_HUMAN	CFAH_HUMAN	Complement factor H OS=Homo sapiens OX=9606 GN=CFH PE=1 SV=4	FALSE	1.19437	NM_FT	N_FT	0.0092989	6.78931	3.88842e+06	3.83993e+06	4.15398e+06	4.82827e+06	4.65589e+06	4.70777e+06	4.23301e+06	4.36178e+06	3.82356e+06	4.14774e+06	3.95662e+06	3.9542e+06	4.87857e+06	4.68027e+06	4.70777e+06	3.96564e+06	3.86971e+06	3.3085e+06	2	2	2	2	3	1	2	2	2
466	17.6442	2	532.34	1062.67	0.0828257	77.9476	63.82	IDVHLVPDR		CFAH_HUMAN	CFAH_HUMAN	Complement factor H OS=Homo sapiens OX=9606 GN=CFH PE=1 SV=4	TRUE	1.23515	NM_FT	M_FT	0.0427682	11.524	2.24444e+06	1.83826e+06	2.27646e+06	2.45113e+06	2.5971e+06	2.36628e+06	2.0677e+06	1.87729e+06	2.05796e+06	2.39413e+06	1.89412e+06	2.16697e+06	2.47667e+06	2.6107e+06	2.36628e+06	1.9371e+06	1.6655e+06	1.78074e+06	2	2	2	2	2	2	2	2	1
493	27.8352	2	1133.05	2264.08	-0.00395481	-1.74676	105.54	SSIDIENGFISESQYTYALK		CFAH_HUMAN	CFAH_HUMAN	Complement factor H OS=Homo sapiens OX=9606 GN=CFH PE=1 SV=4	TRUE	1.04751	NM_FT	M_FT	0.73493	8.04527	4.85124e+06	5.40373e+06	4.64264e+06	5.59699e+06	4.87646e+06	4.89043e+06	5.16611e+06	4.80024e+06	4.70066e+06	5.17478e+06	5.56794e+06	4.41935e+06	5.65529e+06	4.90199e+06	4.89043e+06	4.83981e+06	4.25871e+06	4.06744e+06	5	4	4	3	5	3	3	3	3
505	25.1792	2	1301.57	2601.13	-0.0895783	-34.437	97	NTEILTGSWSDQTYPEGTQAIYK		CFAH_HUMAN	CFAH_HUMAN	Complement factor H OS=Homo sapiens OX=9606 GN=CFH PE=1 SV=4	TRUE	1.33676	NM_FT	M_FT	0.0198716	12.8943	2.51595e+06	2.32025e+06	2.97431e+06	3.23481e+06	3.0678e+06	3.03254e+06	2.2649e+06	2.55071e+06	2.16779e+06	2.68374e+06	2.39076e+06	2.83126e+06	3.26851e+06	3.08386e+06	3.03254e+06	2.12185e+06	2.26295e+06	1.87577e+06	1	2	2	3	3	3	2	2	2
538	17.6063	2	567.359	1132.7	0.0632876	55.8763	49.71	RPYFPVAVGK		CFAH_HUMAN	CFAH_HUMAN	Complement factor H OS=Homo sapiens OX=9606 GN=CFH PE=1 SV=4	FALSE	1.16289	NM_FT	M_FT	0.0530094	9.57646	7.88742e+06	7.12281e+06	8.63217e+06	8.71981e+06	9.55893e+06	8.92055e+06	7.88079e+06	7.47282e+06	8.03574e+06	8.41345e+06	7.33927e+06	8.21701e+06	8.81064e+06	9.60898e+06	8.92055e+06	7.38302e+06	6.62979e+06	6.95326e+06	4	3	3	3	2	4	4	2	3
666	19.7303	2	593.837	1185.66	0.0777254	65.5589	50	TKNDFTWFK		CFAH_HUMAN	CFAH_HUMAN	Complement factor H OS=Homo sapiens OX=9606 GN=CFH PE=1 SV=4	TRUE	1.40073	NM_FT	N_FT	0.00121429	7.12392	2.95059e+06	2.64377e+06	2.75888e+06	4.06289e+06	3.94079e+06	3.69692e+06	3.19372e+06	2.84131e+06	3.24685e+06	3.14737e+06	2.72411e+06	2.62619e+06	4.10521e+06	3.96143e+06	3.69692e+06	2.992e+06	2.52077e+06	2.80948e+06	1	2	2	2	2	2	2	2	2
804	22.1288	2	683.443	1364.87	0.195398	143.183	81.92	EIMENYNIALR		CFAH_HUMAN	CFAH_HUMAN;FHR1_HUMAN	Complement factor H OS=Homo sapiens OX=9606 GN=CFH PE=1 SV=4	FALSE	2.05333	NM_FT	N_FT	0.00190922	17.7448	1.45788e+06	1.89979e+06	2.08427e+06	3.55145e+06	3.41324e+06	4.20942e+06	2.67833e+06	3.28134e+06	3.26354e+06	1.55511e+06	1.95753e+06	1.98402e+06	3.58845e+06	3.43112e+06	4.20942e+06	2.50916e+06	2.91116e+06	2.82391e+06	1	2	1	2	2	2	2	1	1
807	28.4326	3	871.265	2610.77	-0.265128	-101.541	5.02	YQCKLGYVTADGETSGSITCGK	[N-term] Carbamidomethyl (N-term)|[3] Carbamidomethyl (C)|[9] Phospho (ST)|[19] Phospho (ST)|[20] Carbamidomethyl (C)	CFAH_HUMAN	CFAH_HUMAN	Complement factor H OS=Homo sapiens OX=9606 GN=CFH PE=1 SV=4	FALSE	1.44253	M_FT	N_FT	0.000122334	5.9656	8.72224e+06	9.22649e+06	8.55502e+06	1.06161e+07	1.05657e+07	1.03936e+07	1.19718e+07	1.27689e+07	1.34918e+07	9.30394e+06	9.50687e+06	8.14356e+06	1.07267e+07	1.0621e+07	1.03936e+07	1.12157e+07	1.13284e+07	1.16743e+07	0	0	0	1	0	0	0	0	0
817	16.3539	3	503.931	1508.77	0.0693867	45.9911	30.4	CTLKPCDYPDIK	[1] Carbamidomethyl (C)|[6] Carbamidomethyl (C)	CFAH_HUMAN	CFAH_HUMAN	Complement factor H OS=Homo sapiens OX=9606 GN=CFH PE=1 SV=4	FALSE	1.23997	M_FT	NM_FT	0.00672603	6.92475	1.9029e+06	1.90929e+06	1.987e+06	1.51866e+06	1.71316e+06	1.62593e+06	1.84986e+06	2.06193e+06	2.11167e+06	2.02981e+06	1.96731e+06	1.89144e+06	1.53448e+06	1.72213e+06	1.62593e+06	1.73302e+06	1.82932e+06	1.82721e+06	1	1	1	1	1	1	1	1	2
857	13.1416	2	556.326	1110.64	0.110135	99.1736	30.15	WSHPPSCIK	[7] Carbamidomethyl (C)	CFAH_HUMAN	CFAH_HUMAN	Complement factor H OS=Homo sapiens OX=9606 GN=CFH PE=1 SV=4	TRUE	1.1829	NM_FT	M_FT	0.0167386	5.58786	1.9184e+06	2.08639e+06	2.12903e+06	2.25458e+06	2.35055e+06	2.19339e+06	1.7979e+06	1.94249e+06	2.00694e+06	2.04634e+06	2.14979e+06	2.02663e+06	2.27807e+06	2.36286e+06	2.19339e+06	1.68434e+06	1.72335e+06	1.73658e+06	2	2	2	3	3	1	0	1	2
932	18.3002	2	560.857	1119.7	0.0959046	85.6594	49.11	IDVHLVPDR	[N-term] Carbamidomethyl (N-term)	CFAH_HUMAN	CFAH_HUMAN	Complement factor H OS=Homo sapiens OX=9606 GN=CFH PE=1 SV=4	FALSE	1.20273	N_FT	M_FT	0.106436	12.7144	2.15247e+06	1.99862e+06	2.21681e+06	1.89786e+06	2.14241e+06	1.89423e+06	1.52487e+06	1.96944e+06	1.80025e+06	2.29603e+06	2.05936e+06	2.11019e+06	1.91763e+06	2.15362e+06	1.89423e+06	1.42855e+06	1.74726e+06	1.55774e+06	1	1	1	0	0	0	0	0	0
975	28.3885	2	1005.03	2008.04	0.112364	55.9603	69.11	TDCLSLPSFENAIPMGEK	[3] Carbamidomethyl (C)	CFAH_HUMAN	CFAH_HUMAN	Complement factor H OS=Homo sapiens OX=9606 GN=CFH PE=1 SV=4	FALSE	2.85682	NM_FT	M_FT	1.30593e-05	11.0092	2.21444e+06	2.29052e+06	2.70606e+06	3.4543e+06	3.45488e+06	3.45567e+06	1.22962e+06	1.31172e+06	1.08677e+06	2.36212e+06	2.36012e+06	2.57591e+06	3.49029e+06	3.47297e+06	3.45567e+06	1.15196e+06	1.16374e+06	940369	2	2	3	2	2	3	0	0	0
1002	20.2239	2	968.482	1934.95	0.0874169	45.1799	55.71	AQTTVTCMENGWSPTPR	[7] Carbamidomethyl (C)	CFAH_HUMAN	CFAH_HUMAN	Complement factor H OS=Homo sapiens OX=9606 GN=CFH PE=1 SV=4	TRUE	2.77728	NM_FT	M_FT	5.51266e-06	12.0183	2.23727e+06	2.23894e+06	2.17273e+06	3.74969e+06	3.82876e+06	3.86381e+06	1.56175e+06	1.25435e+06	1.30386e+06	2.38647e+06	2.30698e+06	2.06823e+06	3.78875e+06	3.84881e+06	3.86381e+06	1.4631e+06	1.11284e+06	1.12822e+06	2	0	1	2	4	1	0	0	0
1109	20.7443	2	652.008	1302	0.382937	294.201	12.73	CTSTGWIPAPR	[N-term] Carbamidomethyl (N-term)|[1] Carbamidomethyl (C)	CFAH_HUMAN	CFAH_HUMAN	Complement factor H OS=Homo sapiens OX=9606 GN=CFH PE=1 SV=4	TRUE	1.72279	M_FT	NM_FT	0.00115337	13.7149	1.19849e+06	1.35132e+06	1.57336e+06	868749	933092	1.03195e+06	1.56475e+06	1.64068e+06	1.67659e+06	1.27842e+06	1.39238e+06	1.49769e+06	877799	937977	1.03195e+06	1.46591e+06	1.45559e+06	1.45074e+06	1	1	0	0	0	0	0	0	0
1128	22.4745	2	655.387	1308.76	0.16404	125.356	49.72	SCDIPVFMNAR	[2] Carbamidomethyl (C)	CFAH_HUMAN	CFAH_HUMAN	Complement factor H OS=Homo sapiens OX=9606 GN=CFH PE=1 SV=4	FALSE	2.42538	NM_FT	M_FT	7.37915e-05	12.6276	1.32703e+06	1.49084e+06	1.70674e+06	1.89212e+06	1.68616e+06	2.00509e+06	723640	823835	754584	1.41553e+06	1.53615e+06	1.62466e+06	1.91183e+06	1.69499e+06	2.00509e+06	677933	730895	652935	2	2	1	1	1	1	0	1	0
1140	13.4457	2	571.342	1140.67	0.115651	101.399	46.18	CLHPCVISR	[1] Carbamidomethyl (C)|[5] Carbamidomethyl (C)	CFAH_HUMAN	CFAH_HUMAN;FHR1_HUMAN	Complement factor H OS=Homo sapiens OX=9606 GN=CFH PE=1 SV=4	FALSE	1.2258	NM_FT	N_FT	0.0387047	10.6725	1.11736e+06	1.00428e+06	1.04748e+06	1.22448e+06	1.36407e+06	1.29618e+06	965467	1.15707e+06	1.17896e+06	1.19188e+06	1.0348e+06	997099	1.23723e+06	1.37122e+06	1.29618e+06	904485	1.02653e+06	1.02014e+06	2	1	2	2	2	3	2	2	2
1187	19.3864	3	681.359	2041.05	0.271881	133.224	28.04	IEGDEEMHCSDDGFWSK	[9] Carbamidomethyl (C)	CFAH_HUMAN	CFAH_HUMAN	Complement factor H OS=Homo sapiens OX=9606 GN=CFH PE=1 SV=4	TRUE	4.61161	NM_FT	M_FT	3.35162e-05	25.3627	1.05759e+06	1.10275e+06	1.07048e+06	1.25846e+06	1.16265e+06	1.28066e+06	331200	275359	196147	1.12812e+06	1.13627e+06	1.019e+06	1.27157e+06	1.16874e+06	1.28066e+06	310280	244295	169724	1	1	1	1	1	1	0	0	0
2421	19.6197	2	1021.48	2040.95	0.170638	83.6138	66.95	IEGDEEMHCSDDGFWSK	[9] Carbamidomethyl (C)	CFAH_HUMAN	CFAH_HUMAN	Complement factor H OS=Homo sapiens OX=9606 GN=CFH PE=1 SV=4	TRUE	1.95431	NM_FT	M_FT	0.00800837	24.4403	1.2535e+06	1.11936e+06	1.1412e+06	1.75139e+06	1.45195e+06	1.79739e+06	967548	612320	978952	1.3371e+06	1.15338e+06	1.08631e+06	1.76963e+06	1.45955e+06	1.79739e+06	906436	543242	847079	0	0	0	1	0	1	0	0	0
1219	18.3824	3	989.043	2964.11	0.000897382	0.30275	18.94	LSYTCEGGFRISEENETTCYMGK	[N-term] Carbamidomethyl (N-term)|[5] Carbamidomethyl (C)|[12] Phospho (ST)|[18] Phospho (ST)|[19] Carbamidomethyl (C)|[21] Oxidation (M)	CFAH_HUMAN	CFAH_HUMAN	Complement factor H OS=Homo sapiens OX=9606 GN=CFH PE=1 SV=4	FALSE	1.39401	M_FT	NM_FT	0.0818115	21.1684	1.08638e+06	755203	844142	840565	1.07117e+06	705937	1.2621e+06	1.11201e+06	1.27494e+06	1.15883e+06	778153	803543	849321	1.07678e+06	705937	1.18239e+06	986558	1.10319e+06	0	0	1	0	0	0	0	0	0
1285	14.9159	2	593.334	1184.65	0.0676053	57.0708	26.13	CLPVTAPENGK	[1] Carbamidomethyl (C)	CFAH_HUMAN	CFAH_HUMAN	Complement factor H OS=Homo sapiens OX=9606 GN=CFH PE=1 SV=4	TRUE	1.21453	M_FT	N_FT	0.346883	18.6393	641738	649643	738539	808437	920843	657020	677904	804671	982820	684536	669385	703019	816859	925665	657020	635086	713893	850426	0	1	0	1	1	0	0	0	1
1289	27.97	3	803.399	2407.17	0.083535	34.7037	6.32	CLPVTAPENGKIVSSAMEPDR	[N-term] Carbamidomethyl (N-term)|[1] Carbamidomethyl (C)|[5] Phospho (ST)	CFAH_HUMAN	CFAH_HUMAN	Complement factor H OS=Homo sapiens OX=9606 GN=CFH PE=1 SV=4	TRUE	1.16197	N_FT	M_FT	0.377005	16.9119	747597	552046	579273	661913	687195	523733	557661	499913	559433	797456	568823	551413	668808	690794	523733	522438	443515	484072	0	0	0	0	0	0	0	0	1
1295	17.4094	2	856.444	1710.87	0.11796	68.9522	62.99	AGEQVTYTCATYYK	[N-term] Carbamidomethyl (N-term)|[9] Carbamidomethyl (C)	CFAH_HUMAN	CFAH_HUMAN	Complement factor H OS=Homo sapiens OX=9606 GN=CFH PE=1 SV=4	TRUE	1.76241	N_FT	M_FT	2.60225e-05	6.37101	1.99712e+06	2.15134e+06	2.17234e+06	1.78929e+06	1.99485e+06	1.79032e+06	1.21196e+06	1.13532e+06	1.23917e+06	2.13031e+06	2.21672e+06	2.06786e+06	1.80793e+06	2.0053e+06	1.79032e+06	1.13541e+06	1.00724e+06	1.07224e+06	2	2	2	1	2	1	1	1	1
1433	13.827	2	516.335	1030.66	0.201641	195.682	10.23	FVCNSGYK	[N-term] Carbamidomethyl (N-term)|[3] Carbamidomethyl (C)	CFAH_HUMAN	CFAH_HUMAN	Complement factor H OS=Homo sapiens OX=9606 GN=CFH PE=1 SV=4	FALSE	1.26721	M_FT	NM_FT	0.0105068	8.49945	1.20644e+06	1.32418e+06	1.32191e+06	1.11201e+06	1.14562e+06	972982	1.34068e+06	1.31067e+06	1.44252e+06	1.2869e+06	1.36442e+06	1.25833e+06	1.1236e+06	1.15162e+06	972982	1.256e+06	1.16281e+06	1.2482e+06	0	1	0	0	0	0	0	0	0
1435	24.6472	2	1029.45	2056.88	0.0027239	1.32429	91.67	CYFPYLENGYNQNYGR	[1] Carbamidomethyl (C)	CFAH_HUMAN	CFAH_HUMAN	Complement factor H OS=Homo sapiens OX=9606 GN=CFH PE=1 SV=4	TRUE	1.14929	NM_FT	M_FT	0.397554	14.2326	891140	1.13002e+06	1.17198e+06	1.15151e+06	1.12459e+06	1.08201e+06	815476	1.06483e+06	1.0416e+06	950572	1.16436e+06	1.11561e+06	1.16351e+06	1.13048e+06	1.08201e+06	763969	944699	901288	1	1	1	1	2	1	1	1	1
1439	19.2734	3	481.309	1440.9	0.211228	146.616	30.95	EGWIHTVCINGR	[8] Carbamidomethyl (C)	CFAH_HUMAN	CFAH_HUMAN	Complement factor H OS=Homo sapiens OX=9606 GN=CFH PE=1 SV=4	FALSE	1.33969	M_FT	NM_FT	0.0792633	20.7681	675365	635277	729298	452224	532128	559191	557077	669473	841318	720406	654583	694223	456935	534915	559191	521891	593947	727985	0	0	0	0	0	0	0	1	1
5740	20.1171	2	721.21	1440.41	-0.286948	-199.174	11.06	EGWIHTVCINGR	[8] Carbamidomethyl (C)	CFAH_HUMAN	CFAH_HUMAN	Complement factor H OS=Homo sapiens OX=9606 GN=CFH PE=1 SV=4	TRUE	1.74682	NM_FT	N_FT	0.699428	77.8533	100387	82666.9	16696.7	96672.5	215067	37188.4	129402	111106	38235.4	107082	85179.1	15893.7	97679.6	216194	37188.4	121229	98571.6	33084.8	0	0	0	0	0	0	1	0	0
1524	11.3476	2	566.399	1130.78	0.273941	242.316	54.91	EFDHNSNIR		CFAH_HUMAN	CFAH_HUMAN	Complement factor H OS=Homo sapiens OX=9606 GN=CFH PE=1 SV=4	TRUE	1.1796	M_FT	N_FT	0.0559016	9.18029	640906	589388	576262	605761	692536	725705	716002	682047	732968	683649	607299	548547	612071	696163	725705	670778	605103	634231	1	1	1	2	2	2	2	2	2
1541	12.411	2	487.803	973.591	0.15849	162.815	58.18	FVCNSGYK	[3] Carbamidomethyl (C)	CFAH_HUMAN	CFAH_HUMAN	Complement factor H OS=Homo sapiens OX=9606 GN=CFH PE=1 SV=4	TRUE	1.04728	M_FT	NM_FT	0.902124	17.0566	528496	680008	744921	530447	677019	712500	614249	684760	711737	563742	700673	709094	535973	680564	712500	575452	607510	615861	1	2	1	1	2	1	2	1	1
1792	18.6136	2	660.4	1318.79	0.188674	143.087	44.07	DGWSAQPTCIK	[N-term] Carbamidomethyl (N-term)|[9] Carbamidomethyl (C)	CFAH_HUMAN	CFAH_HUMAN	Complement factor H OS=Homo sapiens OX=9606 GN=CFH PE=1 SV=4	TRUE	1.10777	N_FT	M_FT	0.73384	24.0101	966550	929845	1.4047e+06	987286	1.0779e+06	1.16998e+06	1.00281e+06	911833	1.0653e+06	1.03101e+06	958102	1.33714e+06	997571	1.08354e+06	1.16998e+06	939470	808965	921799	1	1	1	0	1	1	0	0	0
1900	19.769	2	663.359	1324.7	0.113077	85.3673	26.85	SCDIPVFMNAR	[2] Carbamidomethyl (C)|[8] Oxidation (M)	CFAH_HUMAN	CFAH_HUMAN	Complement factor H OS=Homo sapiens OX=9606 GN=CFH PE=1 SV=4	TRUE	1.85739	N_FT	M_FT	0.00752901	20.3531	1.79738e+06	1.5094e+06	2.05039e+06	1.44751e+06	1.27504e+06	1.30797e+06	1.14929e+06	758774	976180	1.91725e+06	1.55526e+06	1.95178e+06	1.46259e+06	1.28171e+06	1.30797e+06	1.0767e+06	673174	844680	1	2	1	0	0	1	1	0	0
2220	21.0756	2	663.385	1324.76	0.164656	124.307	23.02	SCDIPVFMNAR	[2] Carbamidomethyl (C)|[8] Oxidation (M)	CFAH_HUMAN	CFAH_HUMAN	Complement factor H OS=Homo sapiens OX=9606 GN=CFH PE=1 SV=4	FALSE	1.88291	NM_FT	M_FT	0.000176996	9.51627	1.88721e+06	1.80473e+06	1.56974e+06	2.21526e+06	2.2568e+06	2.17788e+06	1.07799e+06	1.15502e+06	1.29872e+06	2.01308e+06	1.85958e+06	1.49424e+06	2.23834e+06	2.26862e+06	2.17788e+06	1.0099e+06	1.02472e+06	1.12377e+06	0	1	0	1	2	0	0	0	0
2952	21.9133	2	663.462	1324.91	0.319211	240.988	18.34	SCDIPVFMNAR	[2] Carbamidomethyl (C)|[8] Oxidation (M)	CFAH_HUMAN	CFAH_HUMAN	Complement factor H OS=Homo sapiens OX=9606 GN=CFH PE=1 SV=4	FALSE	1.9819	M_FT	N_FT	0.0302709	29.9826	522018	676873	602380	668897	477126	882377	876991	1.24441e+06	1.44853e+06	556832	697443	573409	675865	479624	882377	821598	1.10403e+06	1.2534e+06	0	0	0	0	0	1	0	0	0
1923	26.6094	3	914.222	2739.65	0.361036	131.799	35.17	VSVLCQENYLIQEGEEITCKDGR	[5] Carbamidomethyl (C)|[19] Carbamidomethyl (C)	CFAH_HUMAN	CFAH_HUMAN	Complement factor H OS=Homo sapiens OX=9606 GN=CFH PE=1 SV=4	TRUE	1.74005	NM_FT	N_FT	0.007023	17.253	867180	906136	704349	1.60562e+06	1.55325e+06	1.15239e+06	1.05446e+06	1.1519e+06	1.07777e+06	925014	933672	670473	1.62234e+06	1.56138e+06	1.15239e+06	987858	1.02195e+06	932585	1	1	0	1	2	1	1	1	1
1978	25.9413	2	769.966	1537.92	0.194145	126.254	104.9	CFEGFGIDGPAIAK	[N-term] Carbamidomethyl (N-term)|[1] Carbamidomethyl (C)	CFAH_HUMAN	CFAH_HUMAN	Complement factor H OS=Homo sapiens OX=9606 GN=CFH PE=1 SV=4	FALSE	1.53115	N_FT	M_FT	0.0604946	19.2199	663258	738684	954122	563373	474064	661377	478292	622065	438398	707491	761132	908233	569242	476546	661377	448082	551887	379342	1	1	1	1	0	1	0	0	0
2150	17.9925	2	662.821	1323.63	0.140807	106.391	13.98	CNMGYEYSER	[1] Carbamidomethyl (C)|[3] Oxidation (M)	CFAH_HUMAN	CFAH_HUMAN	Complement factor H OS=Homo sapiens OX=9606 GN=CFH PE=1 SV=4	FALSE	1.36993	N_FT	M_FT	0.00260817	7.25129	1.35357e+06	1.46838e+06	1.42372e+06	1.27212e+06	1.35417e+06	1.17094e+06	949667	1.06074e+06	1.08877e+06	1.44384e+06	1.513e+06	1.35525e+06	1.28537e+06	1.36126e+06	1.17094e+06	889683	941074	942104	0	0	0	0	0	0	0	1	0
2234	21.9461	2	1039.49	2076.96	-0.0287633	-13.8486	63.15	DTSCVNPPTVQNAYIVSR	[N-term] Carbamidomethyl (N-term)|[4] Carbamidomethyl (C)	CFAH_HUMAN	CFAH_HUMAN	Complement factor H OS=Homo sapiens OX=9606 GN=CFH PE=1 SV=4	TRUE	1.84599	N_FT	M_FT	0.00978631	20.0576	753323	1.03197e+06	1.12849e+06	817167	673570	772902	614573	498165	465698	803564	1.06333e+06	1.07421e+06	825679	677097	772902	575755	441965	402965	1	0	1	0	0	0	0	0	0
2306	21.6184	2	641.951	1281.89	0.168158	131.198	77.66	KGEWVALNPLR		CFAH_HUMAN	CFAH_HUMAN	Complement factor H OS=Homo sapiens OX=9606 GN=CFH PE=1 SV=4	TRUE	1.86503	N_FT	M_FT	0.000115085	8.95472	1.95522e+06	1.74088e+06	2.08212e+06	1.46554e+06	1.40463e+06	1.57526e+06	1.07571e+06	1.05675e+06	965743	2.08562e+06	1.79379e+06	1.98198e+06	1.48081e+06	1.41199e+06	1.57526e+06	1.00776e+06	937532	835649	3	1	2	2	2	1	1	1	1
4675	21.3469	2	641.754	1281.49	-0.225846	-176.206	69.13	KGEWVALNPLR		CFAH_HUMAN	CFAH_HUMAN	Complement factor H OS=Homo sapiens OX=9606 GN=CFH PE=1 SV=4	TRUE	2.82311	M_FT	N_FT	0.00825423	31.7766	79105.9	132454	154528	277627	178609	271665	404956	352840	275714	84381.6	136480	147096	280519	179544	271665	379378	313035	238573	0	0	0	0	0	0	1	0	0
2724	16.4987	3	736.763	2207.27	0.225604	102.22	28.13	IVSSAMEPDREYHFGQAVR	[6] Oxidation (M)	CFAH_HUMAN	CFAH_HUMAN	Complement factor H OS=Homo sapiens OX=9606 GN=CFH PE=1 SV=4	FALSE	1.70293	NM_FT	M_FT	0.0109475	18.0861	572013	607531	793487	1.11985e+06	882528	1.27013e+06	583390	717553	620750	610162	625994	755324	1.13152e+06	887149	1.27013e+06	546542	636603	537130	2	1	1	0	0	1	1	0	0
2743	17.7282	2	801.919	1601.82	0.127098	79.3522	32.05	WSSPPQCEGLPCK	[N-term] Carbamidomethyl (N-term)|[7] Carbamidomethyl (C)|[12] Carbamidomethyl (C)	CFAH_HUMAN	CFAH_HUMAN	Complement factor H OS=Homo sapiens OX=9606 GN=CFH PE=1 SV=4	TRUE	2.20531	N_FT	M_FT	0.000688409	20.3733	837540	831938	977389	807831	833625	953974	474766	412322	313136	893397	857220	930381	816247	837990	953974	444779	365806	270954	2	1	1	0	1	0	0	0	0
2897	26.5293	2	1110.5	2218.99	-0.0437096	-19.6976	12.31	AVYTCNEGYQLLGEINYR	[N-term] Carbamidomethyl (N-term)|[5] Carbamidomethyl (C)	CFAH_HUMAN	CFAH_HUMAN	Complement factor H OS=Homo sapiens OX=9606 GN=CFH PE=1 SV=4	FALSE	1.3745	N_FT	M_FT	0.0150969	12.507	828265	744912	872757	831699	776263	705684	589650	520807	669057	883503	767550	830782	840363	780327	705684	552406	462053	578929	1	0	1	0	0	0	0	0	0
3000	27.722	3	1142.52	3424.55	-0.0899173	-26.256	45.23	FSCKPGFTIVGPNSVQCYHFGLSPDLPICK	[3] Carbamidomethyl (C)|[17] Carbamidomethyl (C)|[29] Carbamidomethyl (C)	CFAH_HUMAN	CFAH_HUMAN	Complement factor H OS=Homo sapiens OX=9606 GN=CFH PE=1 SV=4	TRUE	6.57141	M_FT	N_FT	1.84065e-06	13.3789	192197	236604	186477	1.1183e+06	1.11131e+06	1.29045e+06	1.33715e+06	1.52897e+06	1.17713e+06	205015	243794	177509	1.12995e+06	1.11713e+06	1.29045e+06	1.25269e+06	1.35648e+06	1.01856e+06	0	0	0	1	1	1	1	1	0
3027	10.721	2	517.397	1032.78	0.286308	277.298	21.88	WTGRPTCR	[7] Carbamidomethyl (C)	CFAH_HUMAN	CFAH_HUMAN	Complement factor H OS=Homo sapiens OX=9606 GN=CFH PE=1 SV=4	TRUE	1.25795	M_FT	N_FT	0.0344957	12.9174	247403	267596	265913	286480	311712	367739	323829	352539	305984	263903	275728	253124	289464	313344	367739	303375	312768	264765	1	1	0	0	1	0	1	0	0
3097	17.4896	3	677.731	2030.17	0.322364	158.812	24.14	EEYGHSEVVEYYCNPR	[13] Carbamidomethyl (C)	CFAH_HUMAN	CFAH_HUMAN	Complement factor H OS=Homo sapiens OX=9606 GN=CFH PE=1 SV=4	TRUE	1.31523	N_FT	NM_FT	0.00849002	10.8511	1.0837e+06	939912	1.16827e+06	793844	845515	787498	883495	810656	867177	1.15598e+06	968475	1.11208e+06	802114	849942	787498	827691	719203	750361	2	0	1	0	1	0	0	0	0
3497	25.4497	2	752.819	1503.62	0.0396037	26.3395	2.85	MDGASNVTCINSR	[5] Phospho (ST)|[9] Carbamidomethyl (C)	CFAH_HUMAN	CFAH_HUMAN	Complement factor H OS=Homo sapiens OX=9606 GN=CFH PE=1 SV=4	TRUE	2.85576	N_FT	M_FT	0.00118695	21.8518	860384	664522	834990	413470	467346	318049	248313	233612	344438	917765	684716	794831	417777	469793	318049	232629	207257	298039	0	0	0	0	0	1	0	0	0
3524	41.0438	3	808.676	2423.01	-0.0801715	-33.0865	12.85	CLPVTAPENGKIVSSAMEPDR	[N-term] Carbamidomethyl (N-term)|[1] Carbamidomethyl (C)|[14] Phospho (ST)|[17] Oxidation (M)	CFAH_HUMAN	CFAH_HUMAN	Complement factor H OS=Homo sapiens OX=9606 GN=CFH PE=1 SV=4	FALSE	2.60789	N_FT	M_FT	0.0589816	44.3796	852099	820053	325085	317707	361071	326936	356464	215210	194170	908926	844973	309450	321017	362962	326936	333949	190931	168014	0	0	0	0	0	0	0	0	1
3610	21.0025	2	691.433	1380.85	0.18115	131.204	33.93	EIMENYNIALR	[3] Oxidation (M)	CFAH_HUMAN	CFAH_HUMAN;FHR1_HUMAN	Complement factor H OS=Homo sapiens OX=9606 GN=CFH PE=1 SV=4	FALSE	2.03334	NM_FT	M_FT	0.00114344	15.5691	715240	752233	873025	929486	1.03475e+06	814578	439435	533133	394055	762940	775093	831037	939169	1.04017e+06	814578	411679	472988	340973	0	0	0	0	0	1	0	0	0
3673	12.015	2	448.258	894.501	0.10756	120.26	43.2	CVEISCK	[1] Carbamidomethyl (C)|[6] Carbamidomethyl (C)	CFAH_HUMAN	CFAH_HUMAN	Complement factor H OS=Homo sapiens OX=9606 GN=CFH PE=1 SV=4	TRUE	1.14317	N_FT	NM_FT	0.334922	13.5228	227290	285668	266153	240440	249041	192054	240049	208135	235690	242449	294349	253352	242945	250345	192054	224886	184655	203941	1	1	1	1	1	0	1	1	1
4838	28.588	2	1235.04	2468.07	-0.0820554	-33.2456	26.21	VSVLCQENYLIQEGEEITCK	[N-term] Carbamidomethyl (N-term)|[5] Carbamidomethyl (C)|[19] Carbamidomethyl (C)	CFAH_HUMAN	CFAH_HUMAN	Complement factor H OS=Homo sapiens OX=9606 GN=CFH PE=1 SV=4	TRUE	2.4222	NM_FT	M_FT	0.000447352	20.2087	572265	537599	550105	466098	694984	655621	243927	227492	278604	610431	553936	523647	470953	698623	655621	228520	201827	241073	0	1	0	0	1	0	0	0	0
6485	37.3843	3	967.047	2898.12	-0.0252818	-8.72346	5.85	NTEILTGSWSDQTYPEGTQAIYK	[N-term] Carbamidomethyl (N-term)|[2] Phospho (ST)|[13] Phospho (ST)|[18] Phospho (ST)	CFAH_HUMAN	CFAH_HUMAN	Complement factor H OS=Homo sapiens OX=9606 GN=CFH PE=1 SV=4	FALSE	1.21203	N_FT	NM_FT	0.916212	57.1736	306756	184601	120732	227770	149373	127866	330486	153031	116708	327214	190210	114925	230143	150156	127866	309612	135767	100987	0	1	0	0	0	0	0	0	0
6863	14.2086	2	656.411	1310.81	0.178508	136.2	58.22	TGESVEFVCKR	[9] Carbamidomethyl (C)	CFAH_HUMAN	CFAH_HUMAN	Complement factor H OS=Homo sapiens OX=9606 GN=CFH PE=1 SV=4	TRUE	1.25174	NM_FT	N_FT	0.124465	15.9184	298956	259472	251732	278029	354078	382001	276836	256663	300078	318894	267357	239624	280926	355932	382001	259351	227708	259655	0	0	0	1	0	1	0	0	0
10367	35.519	3	1207.62	3619.82	0.408372	112.828	6.75	CNMGYEYSERGDAVCTESGWRPLPSCEEK	[N-term] Carbamidomethyl (N-term)|[1] Carbamidomethyl (C)|[3] Oxidation (M)|[15] Carbamidomethyl (C)|[16] Phospho (ST)|[26] Carbamidomethyl (C)	CFAH_HUMAN	CFAH_HUMAN	Complement factor H OS=Homo sapiens OX=9606 GN=CFH PE=1 SV=4	TRUE	3.49833	M_FT	NM_FT	0.0272873	47.2063	220886	171370	75943.5	165933	174087	114158	707216	611457	270192	235617	176578	72291	167662	174999	114158	662546	542477	233795	0	0	0	0	0	0	0	0	1
11992	12.3687	3	405.311	1212.91	0.364206	300.365	15.54	HGGLYHENMR		CFAH_HUMAN	CFAH_HUMAN	Complement factor H OS=Homo sapiens OX=9606 GN=CFH PE=1 SV=4	TRUE	3.50094	NM_FT	M_FT	0.00121465	34.2413	151996	142994	158822	166132	206290	223446	35911.5	74370.6	59919.9	162133	147340	151183	167863	207370	223446	33643.3	65980.5	51848.2	0	1	1	0	0	1	0	0	0
15586	12.239	2	607.405	1212.79	0.249126	205.457	44.23	HGGLYHENMR		CFAH_HUMAN	CFAH_HUMAN	Complement factor H OS=Homo sapiens OX=9606 GN=CFH PE=1 SV=4	TRUE	1.64682	NM_FT	M_FT	0.000347026	11.4094	97545.8	99649.6	97565.8	118303	129068	124292	70555.6	85134	69995.5	104051	102678	92873.4	119535	129744	124292	66099.1	75529.7	60566.5	1	0	0	0	0	0	0	0	0
35604	10.676	2	661.719	1321.42	-0.0776967	-58.7943	5.16	TGDEITYQCR	[6] Phospho (ST)|[9] Carbamidomethyl (C)	CFAH_HUMAN	CFAH_HUMAN	Complement factor H OS=Homo sapiens OX=9606 GN=CFH PE=1 SV=4	TRUE	1.64101	M_FT	N_FT	0.508427	97.0078	14.4904	12208.4	7541.75	3041.78	4799.14	18716.6	4097.32	15261.3	13075.3	15.4568	12579.4	7179.03	3073.47	4824.27	18716.6	3838.52	13539.6	11313.9	0	0	0	0	0	1	0	0	0
36623	48.7163	2	937.06	1872.11	0.248031	132.505	8.22	LGYVTADGETSGSITCGK	[N-term] Carbamidomethyl (N-term)|[16] Carbamidomethyl (C)	CFAH_HUMAN	CFAH_HUMAN	Complement factor H OS=Homo sapiens OX=9606 GN=CFH PE=1 SV=4	FALSE	2.0645	NM_FT	M_FT	0.144415	46.7291	18262.4	33864.1	31250	47688.8	67029.1	29385.3	18714.2	35675.5	15410.9	19480.3	34893.2	29747	48185.6	67380.1	29385.3	17532.1	31650.9	13334.9	0	0	0	0	0	1	0	0	0
41931	40.5722	2	906.237	1810.46	-0.33621	-185.67	12.81	LYSRTGESVEFVCK	[N-term] Carbamidomethyl (N-term)|[5] Phospho (ST)|[13] Carbamidomethyl (C)	CFAH_HUMAN	CFAH_HUMAN	Complement factor H OS=Homo sapiens OX=9606 GN=CFH PE=1 SV=4	TRUE	15.0026	M_FT	NM_FT	0.165706	130.327	15341.7	19244.2	10964.1	0	5828.91	1239.52	47391.8	54996.6	3656.35	16364.9	19829	10436.8	0	5859.43	1239.52	44398.4	48792.3	3163.81	0	1	0	0	0	0	0	0	0
43910	33.4329	4	1134	4531.98	0.0399504	8.8153	6.36	WSSPPQCEGLPCKSPPEISHGVVAHMSDSYQYGEEVTYK	[7] Carbamidomethyl (C)|[12] Carbamidomethyl (C)|[26] Oxidation (M)|[37] Phospho (ST)	CFAH_HUMAN	CFAH_HUMAN	Complement factor H OS=Homo sapiens OX=9606 GN=CFH PE=1 SV=4	TRUE	4.26045	N_FT	NM_FT	0.466643	171.766	0	32109.3	14759.7	61.0254	10939.9	0	5469.68	13705.9	11964.1	0	33085.1	14049.8	61.6611	10997.2	0	5124.21	12159.7	10352.5	0	1	0	0	0	0	0	0	0
59391	36.2236	4	951.131	3800.49	0.078266	20.5941	10.98	YQCRSPYEMFGDEEVMCLNGNWTEPPQCK	[3] Carbamidomethyl (C)|[5] Phospho (ST)|[9] Oxidation (M)|[17] Carbamidomethyl (C)|[23] Phospho (ST)|[28] Carbamidomethyl (C)	CFAH_HUMAN	CFAH_HUMAN	Complement factor H OS=Homo sapiens OX=9606 GN=CFH PE=1 SV=4	TRUE	11.1053	NM_FT	N_FT	0.566729	119.716	2073.05	0	2262.53	587.974	10000.7	37559.5	7902.04	0	6451.98	2211.31	0	2153.71	594.099	10053.1	37559.5	7402.93	0	5582.84	0	0	0	0	0	1	0	0	0
68646	53.6915	3	493.49	1477.45	-0.232336	-157.23	23.22	SPDVINGSPISQK	[N-term] Carbamidomethyl (N-term)|[11] Phospho (ST)	CFAH_HUMAN	CFAH_HUMAN	Complement factor H OS=Homo sapiens OX=9606 GN=CFH PE=1 SV=4	FALSE	7.08871	M_FT	NM_FT	1.43821e-06	16.2484	23698.9	19966.3	27694.7	8106.92	7429.11	7364.68	55513.1	50512.4	56310.9	25279.4	20573	26362.7	8191.37	7468.01	7364.68	52006.7	44813.9	48725.4	0	0	0	0	0	0	0	0	1
71660	44.911	4	1201.57	4802.27	-0.447292	-93.1332	14.2	YYSYYCDEHFETPSGSYWDHIHCTQDGWSPAVPCLR	[6] Carbamidomethyl (C)|[12] Phospho (ST)|[14] Phospho (ST)|[16] Phospho (ST)|[23] Carbamidomethyl (C)|[29] Phospho (ST)|[34] Carbamidomethyl (C)	CFAH_HUMAN	CFAH_HUMAN	Complement factor H OS=Homo sapiens OX=9606 GN=CFH PE=1 SV=4	TRUE	2.3371	M_FT	NM_FT	0.384797	103.67	16194.6	6779.1	4654.54	4103.35	9131.32	0	16020.1	12211	2699.71	17274.6	6985.11	4430.68	4146.1	9179.13	0	15008.2	10833.4	2336.03	0	0	0	0	1	0	0	0	0
78822	49.5239	4	853.887	3411.52	0.180371	52.8739	9.93	WTGRPTCRDTSCVNPPTVQNAYIVSR	[N-term] Carbamidomethyl (N-term)|[7] Carbamidomethyl (C)|[10] Phospho (ST)|[11] Phospho (ST)|[12] Carbamidomethyl (C)|[17] Phospho (ST)|[25] Phospho (ST)	CFAH_HUMAN	CFAH_HUMAN	Complement factor H OS=Homo sapiens OX=9606 GN=CFH PE=1 SV=4	TRUE	8.10641	NM_FT	M_FT	0.475954	173.205	0	0	7805.79	10946.8	11.5367	2805.96	1697.95	0	0	0	0	7430.37	11060.8	11.5971	2805.96	1590.7	0	0	0	0	0	1	0	0	0	0	0
80375	50.433	2	1343	2683.99	0.0489963	18.2553	5.28	AQTTVTCMENGWSPTPRCIR	[3] Phospho (ST)|[4] Phospho (ST)|[6] Phospho (ST)|[7] Carbamidomethyl (C)|[15] Phospho (ST)|[18] Carbamidomethyl (C)	CFAH_HUMAN	CFAH_HUMAN	Complement factor H OS=Homo sapiens OX=9606 GN=CFH PE=1 SV=4	TRUE	5.75785	N_FT	M_FT	0.923133	173.205	0	6939.34	0	0	2501.37	0	1098.22	106.974	0	0	7150.22	0	0	2514.47	0	1028.85	94.9062	0	0	1	0	0	0	0	0	0	0
80598	47.3576	3	828.025	2481.05	0.0154591	6.23088	8.59	SSIDIENGFISESQYTYALK	[N-term] Carbamidomethyl (N-term)|[2] Phospho (ST)|[16] Phospho (ST)	CFAH_HUMAN	CFAH_HUMAN	Complement factor H OS=Homo sapiens OX=9606 GN=CFH PE=1 SV=4	TRUE	2.23486	M_FT	N_FT	0.259255	79.4003	1281.43	6017.89	2194.78	12832.4	4365.42	3200.7	7358.76	4010.77	9848.42	1366.89	6200.76	2089.22	12966.1	4388.28	3200.7	6893.96	3558.3	8521.75	0	0	0	1	0	0	0	0	0
96	13.827	2	638.378	1274.74	0.136828	107.35	27.04	TYHVGEQWQK		FINC_HUMAN	FINC_HUMAN	Fibronectin OS=Homo sapiens OX=9606 GN=FN1 PE=1 SV=4	FALSE	1.13937	N_FT	M_FT	0.0515748	6.98295	8.57034e+06	8.34543e+06	9.08741e+06	7.46419e+06	8.1685e+06	7.62259e+06	7.12084e+06	7.5273e+06	8.17419e+06	9.14191e+06	8.59904e+06	8.65035e+06	7.54195e+06	8.21127e+06	7.62259e+06	6.67107e+06	6.67812e+06	7.07306e+06	0	1	2	1	1	0	0	0	1
146	15.774	3	1124.86	3371.57	1.08154	320.885	7.96	FTNIGPDTMRVTWAPPPSIDLTNFLVR	[N-term] Carbamidomethyl (N-term)|[2] Phospho (ST)|[8] Phospho (ST)|[9] Oxidation (M)|[22] Phospho (ST)	FINC_HUMAN	FINC_HUMAN	Fibronectin OS=Homo sapiens OX=9606 GN=FN1 PE=1 SV=4	FALSE	1.48794	NM_FT	N_FT	0.0173289	17.7214	1.26637e+07	9.49005e+06	1.34709e+07	1.76417e+07	1.84481e+07	1.69175e+07	1.32187e+07	1.35219e+07	1.54335e+07	1.35082e+07	9.77844e+06	1.2823e+07	1.78255e+07	1.85447e+07	1.69175e+07	1.23837e+07	1.19965e+07	1.33545e+07	0	0	1	0	0	0	0	0	0
146	15.774	3	1124.86	3371.57	1.08154	320.885	10.2	FTNIGPDTMRVTWAPPPSIDLTNFLVR	[N-term] Carbamidomethyl (N-term)|[9] Oxidation (M)|[12] Phospho (ST)|[18] Phospho (ST)|[22] Phospho (ST)	FINC_HUMAN	FINC_HUMAN	Fibronectin OS=Homo sapiens OX=9606 GN=FN1 PE=1 SV=4	FALSE	1.48794	NM_FT	N_FT	0.0173289	17.7214	1.26637e+07	9.49005e+06	1.34709e+07	1.76417e+07	1.84481e+07	1.69175e+07	1.32187e+07	1.35219e+07	1.54335e+07	1.35082e+07	9.77844e+06	1.2823e+07	1.78255e+07	1.85447e+07	1.69175e+07	1.23837e+07	1.19965e+07	1.33545e+07	1	0	0	1	0	0	0	0	0
146	15.774	3	1124.86	3371.57	1.08154	320.885	11.51	FTNIGPDTMRVTWAPPPSIDLTNFLVR	[N-term] Carbamidomethyl (N-term)|[8] Phospho (ST)|[9] Oxidation (M)|[18] Phospho (ST)|[22] Phospho (ST)	FINC_HUMAN	FINC_HUMAN	Fibronectin OS=Homo sapiens OX=9606 GN=FN1 PE=1 SV=4	FALSE	1.48794	NM_FT	N_FT	0.0173289	17.7214	1.26637e+07	9.49005e+06	1.34709e+07	1.76417e+07	1.84481e+07	1.69175e+07	1.32187e+07	1.35219e+07	1.54335e+07	1.35082e+07	9.77844e+06	1.2823e+07	1.78255e+07	1.85447e+07	1.69175e+07	1.23837e+07	1.19965e+07	1.33545e+07	0	0	0	0	0	0	0	0	1
302	17.4505	2	578.379	1154.74	0.114323	99.0129	11.74	TTPPTTATPIR		FINC_HUMAN	FINC_HUMAN	Fibronectin OS=Homo sapiens OX=9606 GN=FN1 PE=1 SV=4	FALSE	1.14385	N_FT	NM_FT	0.118548	9.44233	4.12849e+06	4.39263e+06	4.67252e+06	3.5901e+06	4.2605e+06	3.68382e+06	4.04253e+06	4.39879e+06	4.22232e+06	4.40383e+06	4.52612e+06	4.4478e+06	3.6275e+06	4.28281e+06	3.68382e+06	3.78719e+06	3.90254e+06	3.65354e+06	0	0	2	0	0	0	0	0	1
365	20.2239	2	770.961	1539.91	0.192556	125.059	33.96	GEWTCIAYSQLR	[N-term] Carbamidomethyl (N-term)|[5] Carbamidomethyl (C)	FINC_HUMAN	FINC_HUMAN	Fibronectin OS=Homo sapiens OX=9606 GN=FN1 PE=1 SV=4	FALSE	1.28036	N_FT	M_FT	0.00180388	5.63931	5.3877e+06	5.06351e+06	4.87309e+06	3.99026e+06	4.30984e+06	4.45988e+06	4.01261e+06	4.10254e+06	3.85359e+06	5.74702e+06	5.21739e+06	4.63871e+06	4.03183e+06	4.33241e+06	4.45988e+06	3.75917e+06	3.63972e+06	3.33448e+06	1	1	1	1	1	1	2	2	3
393	23.7555	2	957.038	1912.06	0.0711449	37.2099	86.77	SSPVVIDASTAIDAPSNLR		FINC_HUMAN	FINC_HUMAN	Fibronectin OS=Homo sapiens OX=9606 GN=FN1 PE=1 SV=4	TRUE	1.90341	N_FT	M_FT	0.000138442	9.45022	5.40545e+06	5.29529e+06	6.27146e+06	3.6127e+06	3.76584e+06	3.14995e+06	3.01271e+06	2.8707e+06	3.03331e+06	5.76595e+06	5.45621e+06	5.96983e+06	3.65034e+06	3.78556e+06	3.14995e+06	2.82242e+06	2.54685e+06	2.6247e+06	3	2	2	1	1	1	1	1	1
437	29.4237	3	737.516	2209.53	-0.40998	-185.517	11.33	NTFAEVTGLSPGVTYYFK	[N-term] Carbamidomethyl (N-term)|[2] Phospho (ST)|[10] Phospho (ST)	FINC_HUMAN	FINC_HUMAN	Fibronectin OS=Homo sapiens OX=9606 GN=FN1 PE=1 SV=4	FALSE	5.10891	M_FT	N_FT	1.49437e-06	13.021	1.76599e+06	1.75147e+06	1.53828e+06	3.94668e+06	5.0976e+06	4.36926e+06	8.8058e+06	8.68569e+06	8.33785e+06	1.88377e+06	1.8047e+06	1.4643e+06	3.98779e+06	5.1243e+06	4.36926e+06	8.2496e+06	7.70583e+06	7.21467e+06	0	0	0	0	0	0	0	0	1
465	24.9949	2	867.082	1732.15	0.20933	120.864	89.91	NLQPASEYTVSLVAIK		FINC_HUMAN	FINC_HUMAN	Fibronectin OS=Homo sapiens OX=9606 GN=FN1 PE=1 SV=4	FALSE	1.78203	N_FT	M_FT	0.000687635	14.3214	6.10159e+06	6.60556e+06	5.76552e+06	3.6046e+06	4.34649e+06	3.30248e+06	3.60038e+06	3.20228e+06	3.56341e+06	6.50851e+06	6.80629e+06	5.48822e+06	3.64215e+06	4.36925e+06	3.30248e+06	3.37297e+06	2.84102e+06	3.08339e+06	3	2	1	1	2	1	1	1	1
54330	24.9949	4	434.009	1732.01	0.0673419	38.8824	---	NLQPASEYTVSLVAIK		FINC_HUMAN	FINC_HUMAN	Fibronectin OS=Homo sapiens OX=9606 GN=FN1 PE=1 SV=4	FALSE	2.49215	NM_FT	M_FT	0.346165	173.205	19763.4	0	0	9716.62	7882.26	3471.08	0	1121.24	7333.28	21081.4	0	0	9817.84	7923.53	3471.08	0	994.748	6345.43	0	0	0	0	0	0	0	0	0
514	25.6091	3	905.912	2714.71	-0.23075	-84.9925	5.9	RPGGEPSPEGTTGQSYNQYSQR	[7] Phospho (ST)|[11] Phospho (ST)|[12] Phospho (ST)|[20] Phospho (ST)	FINC_HUMAN	FINC_HUMAN	Fibronectin OS=Homo sapiens OX=9606 GN=FN1 PE=1 SV=4	TRUE	1.31915	NM_FT	N_FT	0.0128522	10.4028	3.24942e+06	3.53756e+06	3.10447e+06	4.15675e+06	4.32243e+06	4.56915e+06	3.941e+06	3.22454e+06	3.80438e+06	3.46613e+06	3.64506e+06	2.95516e+06	4.20005e+06	4.34506e+06	4.56915e+06	3.69207e+06	2.86077e+06	3.2919e+06	0	0	0	0	0	0	0	1	0
514	25.6091	3	905.912	2714.71	-0.23075	-84.9925	4.54	RPGGEPSPEGTTGQSYNQYSQR	[7] Phospho (ST)|[12] Phospho (ST)|[15] Phospho (ST)|[20] Phospho (ST)	FINC_HUMAN	FINC_HUMAN	Fibronectin OS=Homo sapiens OX=9606 GN=FN1 PE=1 SV=4	TRUE	1.31915	NM_FT	N_FT	0.0128522	10.4028	3.24942e+06	3.53756e+06	3.10447e+06	4.15675e+06	4.32243e+06	4.56915e+06	3.941e+06	3.22454e+06	3.80438e+06	3.46613e+06	3.64506e+06	2.95516e+06	4.20005e+06	4.34506e+06	4.56915e+06	3.69207e+06	2.86077e+06	3.2919e+06	0	0	0	0	0	1	0	0	0
522	22.877	2	977.991	1953.97	-0.0340751	-17.4386	87.1	EESPLLIGQQSTVSDVPR		FINC_HUMAN	FINC_HUMAN	Fibronectin OS=Homo sapiens OX=9606 GN=FN1 PE=1 SV=4	FALSE	2.6385	N_FT	M_FT	4.34354e-05	14.5704	3.87781e+06	3.75664e+06	3.96787e+06	1.56016e+06	1.55883e+06	1.98921e+06	1.62181e+06	1.44014e+06	1.33536e+06	4.13642e+06	3.8708e+06	3.77703e+06	1.57641e+06	1.567e+06	1.98921e+06	1.51938e+06	1.27767e+06	1.15548e+06	2	2	2	1	1	2	2	1	2
532	20.4484	2	772.477	1542.94	0.18383	119.157	64.37	SYTITGLQPGTDYK		FINC_HUMAN	FINC_HUMAN	Fibronectin OS=Homo sapiens OX=9606 GN=FN1 PE=1 SV=4	FALSE	1.8008	N_FT	M_FT	6.34936e-05	9.79924	4.32635e+06	4.24509e+06	5.05333e+06	3.13314e+06	3.04631e+06	3.05395e+06	2.40951e+06	2.60897e+06	2.54745e+06	4.61488e+06	4.37409e+06	4.81029e+06	3.16578e+06	3.06226e+06	3.05395e+06	2.25732e+06	2.31464e+06	2.20429e+06	1	1	2	1	1	1	0	1	1
609	18.9754	2	731.465	1460.92	0.132627	90.7914	93.69	VPGTSTSATLTGLTR		FINC_HUMAN	FINC_HUMAN	Fibronectin OS=Homo sapiens OX=9606 GN=FN1 PE=1 SV=4	TRUE	2.59263	N_FT	M_FT	8.11271e-05	11.2365	4.28333e+06	4.00915e+06	4.95076e+06	2.22544e+06	2.50952e+06	2.58152e+06	1.48178e+06	1.81603e+06	1.81022e+06	4.56899e+06	4.13098e+06	4.71265e+06	2.24862e+06	2.52266e+06	2.58152e+06	1.38819e+06	1.61115e+06	1.56637e+06	2	2	2	2	3	2	1	2	1
2143	19.967	2	731.447	1460.88	0.0961077	65.7919	8.93	VPGTSTSATLTGLTR		FINC_HUMAN	FINC_HUMAN	Fibronectin OS=Homo sapiens OX=9606 GN=FN1 PE=1 SV=4	TRUE	1.32109	N_FT	NM_FT	0.0142871	11.3225	1.08242e+06	1.07112e+06	979728	893915	736969	740851	977507	864991	895781	1.15461e+06	1.10367e+06	932607	903227	740828	740851	915765	767408	775112	0	0	1	0	0	0	0	0	0
651	28.6297	2	997.573	1993.13	0.147723	74.1215	99.92	NTFAEVTGLSPGVTYYFK		FINC_HUMAN	FINC_HUMAN	Fibronectin OS=Homo sapiens OX=9606 GN=FN1 PE=1 SV=4	TRUE	2.14018	N_FT	M_FT	7.06586e-06	7.1635	3.89275e+06	4.44648e+06	4.38651e+06	2.17896e+06	2.01368e+06	2.18859e+06	1.86849e+06	2.07205e+06	2.00557e+06	4.15236e+06	4.5816e+06	4.17554e+06	2.20166e+06	2.02422e+06	2.18859e+06	1.75047e+06	1.83829e+06	1.7354e+06	2	3	3	2	2	1	2	3	2
773	31.6887	2	956.676	1911.34	0.519159	271.694	24.12	DSMIWDCTCIGAGRGR	[N-term] Carbamidomethyl (N-term)|[7] Carbamidomethyl (C)|[9] Carbamidomethyl (C)	FINC_HUMAN	FINC_HUMAN	Fibronectin OS=Homo sapiens OX=9606 GN=FN1 PE=1 SV=4	FALSE	1.31614	M_FT	N_FT	0.022662	12.6313	7.48627e+06	6.79804e+06	8.70953e+06	1.04507e+07	1.05624e+07	9.00313e+06	1.01246e+07	9.2937e+06	1.08448e+07	7.98554e+06	7.00462e+06	8.29064e+06	1.05595e+07	1.06177e+07	9.00313e+06	9.48513e+06	8.24524e+06	9.38388e+06	0	0	1	0	0	0	0	0	1
76573	31.7291	4	478.764	1911.03	0.208369	109.047	---	DSMIWDCTCIGAGRGR	[N-term] Carbamidomethyl (N-term)|[7] Carbamidomethyl (C)|[9] Carbamidomethyl (C)	FINC_HUMAN	FINC_HUMAN	Fibronectin OS=Homo sapiens OX=9606 GN=FN1 PE=1 SV=4	FALSE	2.46847	NM_FT	N_FT	0.458891	99.1803	2361.07	4606.46	0	7911.54	6177.17	3110.45	5851.91	151.961	3435.75	2518.53	4746.45	0	7993.95	6209.52	3110.45	5482.28	134.818	2972.93	0	0	0	0	0	0	0	0	0
814	25.5691	2	784.026	1566.04	0.404835	258.576	1.8	WLPSSSPVTGYR	[N-term] Carbamidomethyl (N-term)|[4] Phospho (ST)|[5] Phospho (ST)	FINC_HUMAN	FINC_HUMAN	Fibronectin OS=Homo sapiens OX=9606 GN=FN1 PE=1 SV=4	FALSE	1.25922	M_FT	NM_FT	0.0100176	7.4293	3.14039e+06	3.54123e+06	3.61377e+06	3.17196e+06	3.00122e+06	3.38179e+06	3.86665e+06	3.94254e+06	4.22259e+06	3.34983e+06	3.64885e+06	3.43996e+06	3.205e+06	3.01694e+06	3.38179e+06	3.62242e+06	3.49777e+06	3.65377e+06	0	0	0	0	1	0	0	0	0
815	22.6589	2	1084.52	2167.03	-0.0165479	-7.63616	61.23	ITYGETGGNSPVQEFTVPGSK		FINC_HUMAN	FINC_HUMAN	Fibronectin OS=Homo sapiens OX=9606 GN=FN1 PE=1 SV=4	TRUE	2.58991	N_FT	M_FT	5.44247e-05	12.7049	2.45966e+06	2.71995e+06	2.98348e+06	1.47357e+06	1.43226e+06	1.37788e+06	1.13837e+06	1.1165e+06	897015	2.6237e+06	2.80261e+06	2.83998e+06	1.48892e+06	1.43976e+06	1.37788e+06	1.06647e+06	990543	776179	2	2	2	2	1	2	1	1	1
824	22.9847	2	742.432	1482.85	0.15682	105.767	65.24	GEWTCIAYSQLR	[5] Carbamidomethyl (C)	FINC_HUMAN	FINC_HUMAN	Fibronectin OS=Homo sapiens OX=9606 GN=FN1 PE=1 SV=4	TRUE	1.64226	N_FT	M_FT	0.00200979	11.7216	2.61082e+06	2.98875e+06	3.30583e+06	1.95788e+06	1.98128e+06	2.11425e+06	1.95267e+06	1.89442e+06	1.57556e+06	2.78494e+06	3.07958e+06	3.14684e+06	1.97827e+06	1.99166e+06	2.11425e+06	1.82933e+06	1.6807e+06	1.36332e+06	2	1	3	1	1	2	1	1	1
835	20.6362	2	675.427	1348.84	0.16123	119.547	31.21	WLPSSSPVTGYR		FINC_HUMAN	FINC_HUMAN	Fibronectin OS=Homo sapiens OX=9606 GN=FN1 PE=1 SV=4	FALSE	1.7657	N_FT	M_FT	0.00157966	11.797	3.47631e+06	3.37924e+06	3.97883e+06	2.58743e+06	2.52435e+06	3.11344e+06	1.81063e+06	2.2261e+06	2.09929e+06	3.70816e+06	3.48193e+06	3.78746e+06	2.61438e+06	2.53757e+06	3.11344e+06	1.69626e+06	1.97497e+06	1.8165e+06	2	1	1	2	1	1	1	0	1
859	33.2584	2	963.622	1925.23	0.187897	97.6065	93.83	VTWAPPPSIDLTNFLVR		FINC_HUMAN	FINC_HUMAN	Fibronectin OS=Homo sapiens OX=9606 GN=FN1 PE=1 SV=4	TRUE	2.57939	N_FT	M_FT	2.11649e-05	11.9952	2.93076e+06	3.43321e+06	3.42252e+06	1.47008e+06	1.4312e+06	1.17066e+06	1.27627e+06	1.25398e+06	1.26386e+06	3.12622e+06	3.53754e+06	3.25791e+06	1.4854e+06	1.43869e+06	1.17066e+06	1.19566e+06	1.11252e+06	1.09361e+06	4	5	3	2	2	3	4	3	3
959	20.0438	3	710.139	2127.4	0.599116	281.699	6.19	GFNCESKPEAEETCFDK	[4] Carbamidomethyl (C)|[13] Phospho (ST)|[14] Carbamidomethyl (C)	FINC_HUMAN	FINC_HUMAN	Fibronectin OS=Homo sapiens OX=9606 GN=FN1 PE=1 SV=4	FALSE	1.22205	M_FT	NM_FT	0.0444393	10.2994	3.02185e+06	2.68654e+06	3.30466e+06	2.78404e+06	2.65541e+06	2.80163e+06	3.09504e+06	3.50437e+06	3.47162e+06	3.22338e+06	2.76818e+06	3.14572e+06	2.81304e+06	2.66931e+06	2.80163e+06	2.89955e+06	3.10902e+06	3.00396e+06	0	0	0	0	0	0	0	1	0
969	23.2413	4	716.749	2862.97	-0.347012	-121.193	10.15	TGPMKEINLAPDSSSVVVSGLMVATK	[N-term] Carbamidomethyl (N-term)|[1] Phospho (ST)|[22] Oxidation (M)|[25] Phospho (ST)	FINC_HUMAN	FINC_HUMAN	Fibronectin OS=Homo sapiens OX=9606 GN=FN1 PE=1 SV=4	TRUE	21.1357	M_FT	N_FT	1.82934e-05	46.4585	251516	222292	495726	1.73649e+06	1.66571e+06	1.75508e+06	7.53327e+06	6.14639e+06	6.81217e+06	268290	229047	471884	1.75458e+06	1.67443e+06	1.75508e+06	7.05745e+06	5.45299e+06	5.89452e+06	0	0	0	0	1	0	0	0	0
1048	29.0671	2	964.116	1926.22	0.180431	93.6798	58.46	FLATTPNSLLVSWQPPR		FINC_HUMAN	FINC_HUMAN	Fibronectin OS=Homo sapiens OX=9606 GN=FN1 PE=1 SV=4	TRUE	1.79642	N_FT	M_FT	6.50999e-05	10.4178	2.04696e+06	1.96081e+06	2.38083e+06	1.29706e+06	1.24824e+06	1.31919e+06	1.21786e+06	1.13761e+06	1.20082e+06	2.18348e+06	2.0204e+06	2.26632e+06	1.31057e+06	1.25477e+06	1.31919e+06	1.14094e+06	1.00928e+06	1.03906e+06	2	2	2	2	2	2	0	1	1
1052	24.2448	2	646.922	1291.83	0.163486	126.57	85.79	DLQFVEVTDVK		FINC_HUMAN	FINC_HUMAN	Fibronectin OS=Homo sapiens OX=9606 GN=FN1 PE=1 SV=4	TRUE	1.8132	N_FT	M_FT	0.000169906	9.35484	1.96278e+06	1.85543e+06	2.17e+06	1.37824e+06	1.40963e+06	1.35746e+06	983342	1.17538e+06	1.14385e+06	2.09368e+06	1.91182e+06	2.06563e+06	1.39259e+06	1.41701e+06	1.35746e+06	921232	1.04278e+06	989764	1	1	2	1	2	1	2	1	1
1099	20.7443	2	815.515	1629.02	0.152559	93.6596	52.83	VDVIPVNLPGEHGQR		FINC_HUMAN	FINC_HUMAN	Fibronectin OS=Homo sapiens OX=9606 GN=FN1 PE=1 SV=4	TRUE	1.42571	M_FT	NM_FT	0.00138668	8.8058	2.59883e+06	2.56063e+06	2.6349e+06	2.16294e+06	1.81886e+06	2.06689e+06	2.97268e+06	2.65866e+06	2.99233e+06	2.77215e+06	2.63845e+06	2.50818e+06	2.18547e+06	1.82838e+06	2.06689e+06	2.78491e+06	2.35873e+06	2.58924e+06	2	2	1	1	1	0	0	1	1
1147	28.3466	3	898.239	2691.69	0.328273	121.973	50.06	FTQVTPTSLSAQWTPPNVQLTGYR		FINC_HUMAN	FINC_HUMAN	Fibronectin OS=Homo sapiens OX=9606 GN=FN1 PE=1 SV=4	TRUE	1.66229	M_FT	NM_FT	0.00903474	21.7584	1.25536e+06	1.95945e+06	1.71744e+06	951946	1.13324e+06	1.0202e+06	1.65325e+06	1.76305e+06	1.74577e+06	1.33909e+06	2.01899e+06	1.63484e+06	961862	1.13918e+06	1.0202e+06	1.54883e+06	1.56415e+06	1.5106e+06	1	2	1	1	1	1	1	0	0
2350	28.3466	2	1346.63	2691.25	-0.119392	-44.3613	59.74	FTQVTPTSLSAQWTPPNVQLTGYR		FINC_HUMAN	FINC_HUMAN	Fibronectin OS=Homo sapiens OX=9606 GN=FN1 PE=1 SV=4	TRUE	2.73849	N_FT	M_FT	0.00161466	27.6444	719795	404856	605584	270797	307894	309965	199163	229766	202892	767799	417159	576458	273618	309506	309965	186584	203845	175561	1	0	2	1	1	0	0	0	0
1174	19.0902	2	774.894	1547.77	-0.104145	-67.2821	5.31	AQITGYRLTVGLTR		FINC_HUMAN	FINC_HUMAN	Fibronectin OS=Homo sapiens OX=9606 GN=FN1 PE=1 SV=4	FALSE	1.04894	N_FT	M_FT	0.881884	21.0237	1.25076e+06	1.23645e+06	1.39695e+06	1.15601e+06	1.05602e+06	1.55498e+06	1.2405e+06	1.17427e+06	1.28815e+06	1.33417e+06	1.27403e+06	1.32976e+06	1.16805e+06	1.06155e+06	1.55498e+06	1.16214e+06	1.0418e+06	1.11462e+06	0	0	0	0	0	0	1	0	0
1182	21.695	2	939.983	1877.95	0.166324	88.5744	73.47	EYLGAICSCTCFGGQR	[7] Carbamidomethyl (C)|[9] Carbamidomethyl (C)|[11] Carbamidomethyl (C)	FINC_HUMAN	FINC_HUMAN	Fibronectin OS=Homo sapiens OX=9606 GN=FN1 PE=1 SV=4	FALSE	1.48186	N_FT	M_FT	0.00161394	11.8385	2.38099e+06	2.54369e+06	2.55335e+06	2.10684e+06	2.18093e+06	2.17705e+06	1.48137e+06	1.6854e+06	1.8796e+06	2.53978e+06	2.62099e+06	2.43055e+06	2.12879e+06	2.19235e+06	2.17705e+06	1.3878e+06	1.49526e+06	1.62641e+06	0	1	2	1	1	2	0	1	1
1188	14.2957	2	793.855	1585.69	0.0482878	30.4531	86.72	WCGTTQNYDADQK	[2] Carbamidomethyl (C)	FINC_HUMAN	FINC_HUMAN	Fibronectin OS=Homo sapiens OX=9606 GN=FN1 PE=1 SV=4	FALSE	1.3528	N_FT	M_FT	0.0163092	11.6244	1.74345e+06	1.51314e+06	1.91211e+06	1.41947e+06	1.5891e+06	1.39061e+06	1.20918e+06	1.36123e+06	1.25034e+06	1.85972e+06	1.55913e+06	1.82015e+06	1.43426e+06	1.59742e+06	1.39061e+06	1.13281e+06	1.20766e+06	1.08191e+06	1	2	2	1	1	1	1	1	1
1403	21.9812	2	579.874	1157.73	0.221432	191.3	13.66	QYNVGPSVSK	[9] Phospho (ST)	FINC_HUMAN	FINC_HUMAN	Fibronectin OS=Homo sapiens OX=9606 GN=FN1 PE=1 SV=4	FALSE	1.21319	NM_FT	M_FT	0.0297809	7.59022	1.13333e+06	1.20916e+06	1.03844e+06	1.2269e+06	1.061e+06	1.12642e+06	969993	865152	979199	1.20892e+06	1.24591e+06	988495	1.23968e+06	1.06656e+06	1.12642e+06	908725	767551	847293	0	0	0	1	0	0	0	0	0
1424	19.0146	2	863.973	1725.93	0.116803	67.6801	68.77	YSFCTDHTVLVQTR	[4] Carbamidomethyl (C)	FINC_HUMAN	FINC_HUMAN	Fibronectin OS=Homo sapiens OX=9606 GN=FN1 PE=1 SV=4	TRUE	1.78717	N_FT	M_FT	1.20818e-05	6.75135	1.71704e+06	1.72975e+06	1.83986e+06	1.23008e+06	1.23498e+06	1.26248e+06	941240	954339	1.06253e+06	1.83156e+06	1.78232e+06	1.75137e+06	1.24289e+06	1.24145e+06	1.26248e+06	881789	846677	919402	1	2	2	0	1	1	0	1	0
1568	13.9123	2	431.25	860.485	0.0825755	95.9731	29.06	IGDQWDK		FINC_HUMAN	FINC_HUMAN	Fibronectin OS=Homo sapiens OX=9606 GN=FN1 PE=1 SV=4	FALSE	1.61093	N_FT	NM_FT	0.00323934	14.9562	1.12327e+06	1.45996e+06	1.488e+06	789717	891213	846329	1.01269e+06	1.04947e+06	1.05558e+06	1.19818e+06	1.50433e+06	1.41643e+06	797943	895880	846329	948722	931072	913384	1	1	1	0	0	1	1	1	0
1630	16.3171	3	733.046	2196.12	0.199435	90.8209	19.23	QDGHLWCSTTSNYEQDQK	[7] Carbamidomethyl (C)	FINC_HUMAN	FINC_HUMAN	Fibronectin OS=Homo sapiens OX=9606 GN=FN1 PE=1 SV=4	FALSE	1.49845	N_FT	M_FT	0.00603995	11.092	1.62505e+06	1.34131e+06	1.52625e+06	1.20805e+06	976079	1.16767e+06	929433	981048	1.08768e+06	1.73343e+06	1.38207e+06	1.45284e+06	1.22063e+06	981190	1.16767e+06	870728	870372	941162	1	1	1	1	0	0	0	0	1
1708	23.3198	2	797.514	1593.01	0.207923	130.539	36.32	VTDATETTITISWR		FINC_HUMAN	FINC_HUMAN	Fibronectin OS=Homo sapiens OX=9606 GN=FN1 PE=1 SV=4	TRUE	1.11258	M_FT	NM_FT	0.0884468	6.22938	2.32532e+06	2.48579e+06	2.30365e+06	2.31952e+06	2.21926e+06	2.4149e+06	2.40065e+06	2.62326e+06	2.71259e+06	2.4804e+06	2.56133e+06	2.19286e+06	2.34368e+06	2.23088e+06	2.4149e+06	2.24902e+06	2.32732e+06	2.34718e+06	2	1	0	1	2	1	1	0	1
1746	31.482	3	877.891	2630.65	0.285227	108.436	8.41	TGPMKEINLAPDSSSVVVSGLMVATK		FINC_HUMAN	FINC_HUMAN	Fibronectin OS=Homo sapiens OX=9606 GN=FN1 PE=1 SV=4	FALSE	1.85519	M_FT	NM_FT	0.00600152	22.5454	2.0182e+06	1.8645e+06	1.68147e+06	1.11432e+06	1.12289e+06	1.62072e+06	2.23199e+06	2.70556e+06	2.21963e+06	2.1528e+06	1.92116e+06	1.6006e+06	1.12593e+06	1.12877e+06	1.62072e+06	2.09101e+06	2.40034e+06	1.92063e+06	0	0	0	0	1	0	0	0	0
1749	22.843	2	689.408	1376.8	0.131681	95.6516	8.62	VTTTPKNGPGPTK	[12] Phospho (ST)	FINC_HUMAN	FINC_HUMAN	Fibronectin OS=Homo sapiens OX=9606 GN=FN1 PE=1 SV=4	FALSE	1.5616	N_FT	M_FT	9.61819e-05	6.99679	1.58294e+06	1.48374e+06	1.50859e+06	1.05779e+06	955027	964168	1.04353e+06	906946	979396	1.68851e+06	1.52883e+06	1.43604e+06	1.06881e+06	960028	964168	977614	804630	847463	0	1	0	0	0	0	0	0	0
1797	16.1365	2	555.857	1109.7	0.164728	148.466	30.8	STTPDITGYR		FINC_HUMAN	FINC_HUMAN	Fibronectin OS=Homo sapiens OX=9606 GN=FN1 PE=1 SV=4	TRUE	1.69204	N_FT	M_FT	0.00197003	12.0288	1.54678e+06	1.51127e+06	1.86987e+06	1.40347e+06	1.10399e+06	1.30008e+06	977036	945517	989863	1.64993e+06	1.55719e+06	1.77994e+06	1.41809e+06	1.10978e+06	1.30008e+06	915324	838850	856521	1	1	1	1	1	1	0	1	0
1861	16.9303	2	716.449	1430.88	0.141274	98.7417	18.17	WSRPQAPITGYR		FINC_HUMAN	FINC_HUMAN	Fibronectin OS=Homo sapiens OX=9606 GN=FN1 PE=1 SV=4	TRUE	1.51223	N_FT	M_FT	0.0205492	15.7164	1.48416e+06	1.36282e+06	1.72816e+06	1.40373e+06	1.31541e+06	1.02825e+06	918321	1.04968e+06	1.05744e+06	1.58314e+06	1.40423e+06	1.64505e+06	1.41835e+06	1.3223e+06	1.02825e+06	860318	931265	914990	1	0	1	0	0	0	0	0	0
1866	19.3493	3	821.486	2461.44	0.236196	95.9678	37.21	TEIDKPSQMQVTDVQDNSISVK		FINC_HUMAN	FINC_HUMAN	Fibronectin OS=Homo sapiens OX=9606 GN=FN1 PE=1 SV=4	TRUE	3.18417	N_FT	M_FT	0.000435499	30.5407	1.15729e+06	1.02945e+06	1.15198e+06	877555	1.01882e+06	919539	465309	328186	255042	1.23448e+06	1.06073e+06	1.09657e+06	886696	1.02415e+06	919539	435919	291162	220686	1	1	1	1	1	0	0	0	0
16930	19.4619	2	1231.55	2461.09	-0.112691	-45.7868	---	TEIDKPSQMQVTDVQDNSISVK		FINC_HUMAN	FINC_HUMAN	Fibronectin OS=Homo sapiens OX=9606 GN=FN1 PE=1 SV=4	TRUE	1.65371	NM_FT	M_FT	0.633072	92.7972	45996.5	63510.1	24165.5	86915.8	22220.6	91050.1	83337.5	22885.3	14830.3	49064	65440.1	23003.2	87821.2	22337	91050.1	78073.7	20303.5	12832.5	0	0	0	0	0	0	0	0	0
1987	15.6593	3	683.367	2047.08	0.248888	121.597	45.93	GFNCESKPEAEETCFDK	[4] Carbamidomethyl (C)|[14] Carbamidomethyl (C)	FINC_HUMAN	FINC_HUMAN	Fibronectin OS=Homo sapiens OX=9606 GN=FN1 PE=1 SV=4	TRUE	1.81117	N_FT	M_FT	4.59479e-06	7.03981	985890	1.13076e+06	1.0329e+06	571623	597554	580756	583027	590632	565297	1.05164e+06	1.16512e+06	983224	577578	600683	580756	546201	524001	489146	1	1	1	0	0	0	1	0	1
4118	15.6593	2	1024.45	2046.88	0.054349	26.5528	17.67	GFNCESKPEAEETCFDK	[4] Carbamidomethyl (C)|[14] Carbamidomethyl (C)	FINC_HUMAN	FINC_HUMAN	Fibronectin OS=Homo sapiens OX=9606 GN=FN1 PE=1 SV=4	TRUE	1.97049	N_FT	M_FT	0.0104439	20.9453	418940	287058	412927	157953	242064	215046	169722	177839	220280	446880	295782	393067	159599	243332	215046	159002	157776	190606	0	0	1	0	0	0	0	0	0
[truncated: 3,821 more rows]

## Sheet: MARS14_FT (1%FDR)
																			Normalized abundance									Raw abundance									Spectral counts
																			N_FT			NM_FT			M_FT			N_FT			NM_FT			M_FT			N_FT			NM_FT			M_FT
[truncated: 1,304 more rows]

## Sheet: MARS14_FT (no conflict)
																			Normalized abundance									Raw abundance									Spectral counts
																			N_FT			NM_FT			M_FT			N_FT			NM_FT			M_FT			N_FT			NM_FT			M_FT
[truncated: 1,100 more rows]

## Sheet: MARS14_FT (2+ peptides)
#	Retention time (min)	Charge	m/z	Measured mass	Mass error (u)	Mass error (ppm)	Score	Sequence	Modifications	Accession	All accessions (for this sequence)	Description	Use in quantitation	Max fold change	Highest mean condition	Lowest mean condition	Anova	Maximum CV	Normal_4562	Normal_4563	Normal_4564	Avg pep Intensity (N)	Non-M_4572	Non-M_4573	Non-M_4574	Avg pep Intensity (NM)	Metas_4576	Metas_4577	Metas_4578	Avg pep Intensity (M)	Normal_4562	Normal_4563	Normal_4564	Non-M_4572	Non-M_4573	Non-M_4574	Metas_4576	Metas_4577	Metas_4578	Spectral count (MS Run)	Prot Intensity (Normal_4562)	Prot Intensity (Normal_4563)	Prot Intensity (Normal_4564)	Avg Prot Intensity (N)	Prot Intensity (Non-M_4572)	Prot Intensity (Non-M_4573)	Prot Intensity (Non-M_4574)	Avg Prot Intensity (NM)	Prot Intensity (Metas_4576)
[truncated: 1,027 more rows]
[truncated: 19 more columns]

[truncated: 6 more sheets: MARS14_FT (Protein summary), MARS14_Elute (Pep-ions), MARS14_Elute (1%FDR), MARS14_Elute (no conflict), MARS14_Elute (2+ peptides), MARS14_Elute (Protein summary)]
