# Supplementary material for: Label-free quantitative proteomics reveals aberrant expression levels of LRG, C9, FN, A1AT and AGP1 in the plasma of patients with colorectal cancer
Source: Clin Proteomics. 2023 Apr 6;20:15. doi: 10.1186/s12014-023-09407-y (PMC10077704; doi:10.1186/s12014-023-09407-y)
Supplement: Supplementary file 3 — Supplementary Table S3: Functional analysis of the differentially expressed plasma proteins in CRC patients [file 12014_2023_9407_MOESM3_ESM.xlsx]

## Sheet: Note
Supplementary Table S3: Functional analysis of the differentially expressed plasma proteins in CRC patients
			The flow-through fraction
			1	P02750	LRG1	Leucine-rich α-2-glycoprotein (A2GL)
			2	P05109	S100A8	Protein S100-A8 (S10A8)
			3	P0C0L4	C4A	Complement C4-A (CO4A)
			4	P02748	C9	Complement component C9 (CO9)
			5	P0C0L5	C4B	Complement C4-B (CO4B)
			6	P02775	PPBP	Platelet basic protein (CXCL7)
			7	P14625	HSP90B1	Endoplasmin (ENPL)
			8	P02747	C1QC	Complement C1q subcomponent subunit C (C1QC)
			9	P02751	FN1	Fibronectin (FINC)
			10	P02656	APOC3	Apolipoprotein C-III (APOC3)
			The elute fraction
			1	P00738	HP	Haptoglobin (HPT)
			2	P02763	ORM1	alpha-1-acid glycoprotein 1 (A1AG1 or AGP)
			3	P01009	SERPINA1	alpha-1-antitrypsin (A1AT)
			4	P68871	HBB	Hemoglobin subunit β (HBB)
			5	P01861	IGHG4	Immunoglobulin heavy constant g4 (IGHG4)
		Gene Ontology (AmiGO 2)
			http://geneontology.org/
			Date:	2022.04.28	v.2.5.17	15 proteins (1.5-fold)
		DAVID (Database for Annotation, Visualization and Integrated Discovery)
			https://david.ncifcrf.gov/
			Mode: Functional Annotation Chart
			Date:	2022.05.06	v.2021	NM (7 proteins)
						M (11 proteins)
		Note	NM = Non-metastatic CRC
			M = Metastatic CRC
			Pxxxxx = Accession number in the Uniprot databases

## Sheet: Protein Description
Gene	UniProt	Description
LRG1	A2GL_HUMAN	Leucine rich alpha-2-glycoprotein 1
S100A8	S10A8_HUMAN	Protein S100-A8; S100A8 is a calcium- and zinc-binding protein which plays a prominent role in the regulation of inflammatory processes and immune response. It can induce neutrophil chemotaxis and adhesion. Predominantly found as calprotectin (S100A8/A9) which has a wide plethora of intra- and extracellular functions. The intracellular functions include: facilitating leukocyte arachidonic acid tr…
C4A	CO4A_HUMAN	Complement c4a (rodgers blood group); Complement C4-A; Non-enzymatic component of C3 and C5 convertases and thus essential for the propagation of the classical complement pathway. Covalently binds to immunoglobulins and immune complexes and enhances the solubilization of immune aggregates and the clearance of IC through CR1 on erythrocytes. C4A isotype is responsible for effective binding to form…
C9	CO9_HUMAN	Complement component C9; Constituent of the membrane attack complex (MAC) that plays a key role in the innate and adaptive immune response by forming pores in the plasma membrane of target cells. C9 is the pore- forming subunit of the MAC; Belongs to the complement C6/C7/C8/C9 family
C4B	CO4B_HUMAN	Complement c4b (chido blood group); Complement C4-B; Non-enzymatic component of the C3 and C5 convertases and thus essential for the propagation of the classical complement pathway. Covalently binds to immunoglobulins and immune complexes and enhances the solubilization of immune aggregates and the clearance of IC through CR1 on erythrocytes. C4A isotype is responsible for effective binding to fo…
PPBP	CXCL7_HUMAN	Platelet basic protein; LA-PF4 stimulates DNA synthesis, mitosis, glycolysis, intracellular cAMP accumulation, prostaglandin E2 secretion, and synthesis of hyaluronic acid and sulfated glycosaminoglycan. It also stimulates the formation and secretion of plasminogen activator by human synovial cells. NAP-2 is a ligand for CXCR1 and CXCR2, and NAP-2, NAP-2(73), NAP-2(74), NAP-2(1-66), and most pote…
HSP90B1	ENPL_HUMAN	Endoplasmin; Molecular chaperone that functions in the processing and transport of secreted proteins. When associated with CNPY3, required for proper folding of Toll-like receptors (By similarity). Functions in endoplasmic reticulum associated degradation (ERAD). Has ATPase activity; Belongs to the heat shock protein 90 family
C1QC	C1QC_HUMAN	Complement C1q subcomponent subunit C; C1q associates with the proenzymes C1r and C1s to yield C1, the first component of the serum complement system. The collagen-like regions of C1q interact with the Ca(2+)-dependent C1r(2)C1s(2) proenzyme complex, and efficient activation of C1 takes place on interaction of the globular heads of C1q with the Fc regions of IgG or IgM antibody present in immune …
FN1	FINC_HUMAN	Fibronectin 1; Fibronectin type III domain containing; Endogenous ligands
APOC3	APOC3_HUMAN	Apolipoprotein C-III; Component of triglyceride-rich very low density lipoproteins (VLDL) and high density lipoproteins (HDL) in plasma. Plays a multifaceted role in triglyceride homeostasis. Intracellularly, promotes hepatic very low density lipoprotein 1 (VLDL1) assembly and secretion; extracellularly, attenuates hydrolysis and clearance of triglyceride-rich lipoproteins (TRLs). Impairs the lip…
HP	HPT_HUMAN	Haptoglobin-related protein; Haptoglobin; As a result of hemolysis, hemoglobin is found to accumulate in the kidney and is secreted in the urine. Haptoglobin captures, and combines with free plasma hemoglobin to allow hepatic recycling of heme iron and to prevent kidney damage. Haptoglobin also acts as an Antimicrobial; Antioxidant, has antibacterial activity and plays a role in modulating many a…
ORM1	A1AG1_HUMAN	Alpha-1-acid glycoprotein 1; Functions as transport protein in the blood stream. Binds various ligands in the interior of its beta-barrel domain. Also binds synthetic drugs and influences their distribution and availability in the body. Appears to function in modulating the activity of the immune system during the acute-phase reaction; Belongs to the calycin superfamily. Lipocalin family
SERPINA1	A1AT_HUMAN	Alpha-1-antitrypsin; Inhibitor of serine proteases. Its primary target is elastase, but it also has a moderate affinity for plasmin and thrombin. Irreversibly inhibits trypsin, chymotrypsin and plasminogen activator. The aberrant form inhibits insulin-induced NO synthesis in platelets, decreases coagulation time and has proteolytic activity against insulin and plasmin; Belongs to the serpin family
HBB	HBB_HUMAN	Hemoglobin subunit beta; Involved in oxygen transport from the lung to the various peripheral tissues; Belongs to the globin family
IGHG4	IGHG4_HUMAN	Constant region of immunoglobulin heavy chains. Immunoglobulins, also known as antibodies, are membrane-bound or secreted glycoproteins produced by B lymphocytes. In the recognition phase of humoral immunity, the membrane-bound immunoglobulins serve as receptors which, upon binding of a specific antigen, trigger the clonal expansion and differentiation of B lymphocytes into immunoglobulins-secret…

## Sheet: GO (AmiGO 2)_15proteins
							Evidence codes explanation:
							http://geneontology.org/docs/guide-go-evidence-codes/
Gene	Uniprot Accession	Protein name	GO Accession	GO class (direct)	Contributor	Organism	Evidence	Evidence with	PANTHER family	Type	Reference	Date
LRG1	A2GL_HUMAN
	UniProtKB:P02750	Leucine-rich alpha-2-glycoprotein	GO:0001938	positive regulation of endothelial cell proliferation	BHF-UCL	NCBITaxon:9606	IMP		PANTHER:PTHR45617	protein	PMID:23868260	20211124
	UniProtKB:P02750	Leucine-rich alpha-2-glycoprotein	GO:0010838	positive regulation of keratinocyte proliferation	BHF-UCL	NCBITaxon:9606	IMP		PANTHER:PTHR45617	protein	PMID:32887674	20211124
	UniProtKB:P02750	Leucine-rich alpha-2-glycoprotein	GO:0045766	positive regulation of angiogenesis	BHF-UCL	NCBITaxon:9606	IMP		PANTHER:PTHR45617	protein	PMID:32887674	20211124
	UniProtKB:P02750	Leucine-rich alpha-2-glycoprotein	GO:0051546	keratinocyte migration	BHF-UCL	NCBITaxon:9606	IMP		PANTHER:PTHR45617	protein	PMID:32887674	20211124
	UniProtKB:P02750	Leucine-rich alpha-2-glycoprotein	GO:0060054	positive regulation of epithelial cell proliferation involved in wound healing	BHF-UCL	NCBITaxon:9606	IMP		PANTHER:PTHR45617	protein	PMID:32887674	20211124
	UniProtKB:P02750	Leucine-rich alpha-2-glycoprotein	GO:0061756	leukocyte adhesion to vascular endothelial cell	BHF-UCL	NCBITaxon:9606	IMP		PANTHER:PTHR45617	protein	PMID:32887674	20211124
	UniProtKB:P02750	Leucine-rich alpha-2-glycoprotein	GO:0035313	wound healing, spreading of epidermal cells	BHF-UCL	NCBITaxon:9606	IMP		PANTHER:PTHR45617	protein	PMID:32887674	20211124
	UniProtKB:P02750	Leucine-rich alpha-2-glycoprotein	GO:0003674	molecular_function	UniProt	NCBITaxon:9606	ND		PANTHER:PTHR45617	protein	GO_REF:0000015	20061026
	UniProtKB:P02750	Leucine-rich alpha-2-glycoprotein	GO:0005114	type II transforming growth factor beta receptor binding	BHF-UCL	NCBITaxon:9606	IPI	UniProtKB:P37173	PANTHER:PTHR45617	protein	PMID:23868260	20211124
	UniProtKB:P02750	Leucine-rich alpha-2-glycoprotein	GO:0005515	protein binding	BHF-UCL	NCBITaxon:9606	IPI	UniProtKB:P17813	PANTHER:PTHR45617	protein	PMID:23868260	20211124
	UniProtKB:P02750	Leucine-rich alpha-2-glycoprotein	GO:0005515	protein binding	IntAct	NCBITaxon:9606	IPI	UniProtKB:P17813-1	PANTHER:PTHR45617	protein	PMID:23868260	20220129
	UniProtKB:P02750	Leucine-rich alpha-2-glycoprotein	GO:0005515	protein binding	IntAct	NCBITaxon:9606	IPI	UniProtKB:P36897-1	PANTHER:PTHR45617	protein	PMID:23868260	20220129
	UniProtKB:P02750	Leucine-rich alpha-2-glycoprotein	GO:0005515	protein binding	IntAct	NCBITaxon:9606	IPI	UniProtKB:P37023	PANTHER:PTHR45617	protein	PMID:23868260	20220129
	UniProtKB:P02750	Leucine-rich alpha-2-glycoprotein	GO:0005515	protein binding	IntAct	NCBITaxon:9606	IPI	UniProtKB:P37173-2	PANTHER:PTHR45617	protein	PMID:23868260	20220129
	UniProtKB:P02750	Leucine-rich alpha-2-glycoprotein	GO:0034713	type I transforming growth factor beta receptor binding	BHF-UCL	NCBITaxon:9606	IPI	UniProtKB:P36897	PANTHER:PTHR45617	protein	PMID:23868260	20211124
	UniProtKB:P02750	Leucine-rich alpha-2-glycoprotein	GO:0034713	type I transforming growth factor beta receptor binding	BHF-UCL	NCBITaxon:9606	IPI	UniProtKB:P37023	PANTHER:PTHR45617	protein	PMID:23868260	20211124
	UniProtKB:P02750	Leucine-rich alpha-2-glycoprotein	GO:0008150	biological_process	UniProt	NCBITaxon:9606	ND		PANTHER:PTHR45617	protein	GO_REF:0000015	20061026
	UniProtKB:P02750	Leucine-rich alpha-2-glycoprotein	GO:0009617	response to bacterium	Ensembl	NCBITaxon:9606	IEA	UniProtKB:Q91XL1|ensembl:ENSMUSP00000038048	PANTHER:PTHR45617	protein	GO_REF:0000107	20211127
	UniProtKB:P02750	Leucine-rich alpha-2-glycoprotein	GO:0010718	positive regulation of epithelial to mesenchymal transition	BHF-UCL	NCBITaxon:9606	IDA		PANTHER:PTHR45617	protein	PMID:32887674	20211125
	UniProtKB:P02750	Leucine-rich alpha-2-glycoprotein	GO:0030511	positive regulation of transforming growth factor beta receptor signaling pathway	BHF-UCL	NCBITaxon:9606	IDA		PANTHER:PTHR45617	protein	PMID:23868260	20211124
	UniProtKB:P02750	Leucine-rich alpha-2-glycoprotein	GO:0030511	positive regulation of transforming growth factor beta receptor signaling pathway	BHF-UCL	NCBITaxon:9606	IDA		PANTHER:PTHR45617	protein	PMID:32887674	20211124
	UniProtKB:P02750	Leucine-rich alpha-2-glycoprotein	GO:0045766	positive regulation of angiogenesis	BHF-UCL	NCBITaxon:9606	IMP		PANTHER:PTHR45617	protein	PMID:23868260	20211124
	UniProtKB:P02750	Leucine-rich alpha-2-glycoprotein	GO:0050873	brown fat cell differentiation	Ensembl	NCBITaxon:9606	IEA	UniProtKB:Q91XL1|ensembl:ENSMUSP00000038048	PANTHER:PTHR45617	protein	GO_REF:0000107	20211127
	UniProtKB:P02750	Leucine-rich alpha-2-glycoprotein	GO:0005576	extracellular region	UniProt	NCBITaxon:9606	NAS		PANTHER:PTHR45617	protein	PMID:12223515	20040428
	UniProtKB:P02750	Leucine-rich alpha-2-glycoprotein	GO:0005576	extracellular region	UniProt	NCBITaxon:9606	NAS		PANTHER:PTHR45617	protein	PMID:14718574	20040416
	UniProtKB:P02750	Leucine-rich alpha-2-glycoprotein	GO:0005576	extracellular region	BHF-UCL	NCBITaxon:9606	HDA		PANTHER:PTHR45617	protein	PMID:27068509	20180329
	UniProtKB:P02750	Leucine-rich alpha-2-glycoprotein	GO:0005576	extracellular region	Reactome	NCBITaxon:9606	TAS		PANTHER:PTHR45617	protein	Reactome:R-HSA-6798745	20160716
	UniProtKB:P02750	Leucine-rich alpha-2-glycoprotein	GO:0005576	extracellular region	Reactome	NCBITaxon:9606	TAS		PANTHER:PTHR45617	protein	Reactome:R-HSA-6798749	20160716
	UniProtKB:P02750	Leucine-rich alpha-2-glycoprotein	GO:0005576	extracellular region	Reactome	NCBITaxon:9606	TAS		PANTHER:PTHR45617	protein	Reactome:R-HSA-6800434	20160716
	UniProtKB:P02750	Leucine-rich alpha-2-glycoprotein	GO:0005615	extracellular space	UniProt	NCBITaxon:9606	HDA		PANTHER:PTHR45617	protein	PMID:16502470	20140603
	UniProtKB:P02750	Leucine-rich alpha-2-glycoprotein	GO:0005615	extracellular space	MGI	NCBITaxon:9606	IDA		PANTHER:PTHR45617	protein	PMID:20363744	20120508
	UniProtKB:P02750	Leucine-rich alpha-2-glycoprotein	GO:0016020	membrane	UniProt	NCBITaxon:9606	NAS		PANTHER:PTHR45617	protein	PMID:3856868	20010926
	UniProtKB:P02750	Leucine-rich alpha-2-glycoprotein	GO:0035580	specific granule lumen	Reactome	NCBITaxon:9606	TAS		PANTHER:PTHR45617	protein	Reactome:R-HSA-6798749	20160716
	UniProtKB:P02750	Leucine-rich alpha-2-glycoprotein	GO:0043231	intracellular membrane-bounded organelle	HPA	NCBITaxon:9606	IDA		PANTHER:PTHR45617	protein	GO_REF:0000052	20151016
	UniProtKB:P02750	Leucine-rich alpha-2-glycoprotein	GO:0070062	extracellular exosome	UniProt	NCBITaxon:9606	HDA		PANTHER:PTHR45617	protein	PMID:23533145	20140714
	UniProtKB:P02750	Leucine-rich alpha-2-glycoprotein	GO:1904724	tertiary granule lumen	Reactome	NCBITaxon:9606	TAS		PANTHER:PTHR45617	protein	Reactome:R-HSA-6798745	20160716
	UniProtKB:P02750	Leucine-rich alpha-2-glycoprotein	GO:1904813	ficolin-1-rich granule lumen	Reactome	NCBITaxon:9606	TAS		PANTHER:PTHR45617	protein	Reactome:R-HSA-6800434	20160716
	UniProtKB:P02750	Leucine-rich alpha-2-glycoprotein	GO:0005615	extracellular space	GO_Central	NCBITaxon:9606	IBA	PANTHER:PTN002897790|UniProtKB:P02750	PANTHER:PTHR45617	protein	PMID:21873635	20211209
S100A8	S10A8_HUMAN
	UniProtKB:P05109	Protein S100-A8	GO:0005509	calcium ion binding	UniProt	NCBITaxon:9606	TAS		PANTHER:PTHR11639	protein	PMID:22489132	20120919
	UniProtKB:P05109	Protein S100-A8	GO:0005515	protein binding	IntAct	NCBITaxon:9606	IPI	UniProtKB:P06702	PANTHER:PTHR11639	protein	PMID:20936779	20220129
	UniProtKB:P05109	Protein S100-A8	GO:0005515	protein binding	IntAct	NCBITaxon:9606	IPI	UniProtKB:P04406	PANTHER:PTHR11639	protein	PMID:25417112	20220129
	UniProtKB:P05109	Protein S100-A8	GO:0005515	protein binding	IntAct	NCBITaxon:9606	IPI	UniProtKB:P06702	PANTHER:PTHR11639	protein	PMID:25417112	20220129
	UniProtKB:P05109	Protein S100-A8	GO:0005515	protein binding	IntAct	NCBITaxon:9606	IPI	UniProtKB:Q8TD43	PANTHER:PTHR11639	protein	PMID:31837246	20220129
	UniProtKB:P05109	Protein S100-A8	GO:0005515	protein binding	IntAct	NCBITaxon:9606	IPI	UniProtKB:P06702	PANTHER:PTHR11639	protein	PMID:9867828	20220129
	UniProtKB:P05109	Protein S100-A8	GO:0008017	microtubule binding	UniProt	NCBITaxon:9606	TAS		PANTHER:PTHR11639	protein	PMID:22489132	20120919
	UniProtKB:P05109	Protein S100-A8	GO:0008270	zinc ion binding	UniProt	NCBITaxon:9606	TAS		PANTHER:PTHR11639	protein	PMID:22489132	20120919
	UniProtKB:P05109	Protein S100-A8	GO:0035662	Toll-like receptor 4 binding	UniProt	NCBITaxon:9606	TAS		PANTHER:PTHR11639	protein	PMID:22489132	20120919
	UniProtKB:P05109	Protein S100-A8	GO:0050544	arachidonic acid binding	UniProt	NCBITaxon:9606	TAS		PANTHER:PTHR11639	protein	PMID:22489132	20120919
	UniProtKB:P05109	Protein S100-A8	GO:0050786	RAGE receptor binding	UniProt	NCBITaxon:9606	TAS		PANTHER:PTHR11639	protein	PMID:22489132	20120919
	UniProtKB:P05109	Protein S100-A8	GO:0002523	leukocyte migration involved in inflammatory response	UniProt	NCBITaxon:9606	IDA		PANTHER:PTHR11639	protein	PMID:12626582	20120919
	UniProtKB:P05109	Protein S100-A8	GO:0002526	acute inflammatory response	Ensembl	NCBITaxon:9606	IEA	UniProtKB:P50115|ensembl:ENSRNOP00000015473	PANTHER:PTHR11639	protein	GO_REF:0000107	20211127
	UniProtKB:P05109	Protein S100-A8	GO:0002544	chronic inflammatory response	Ensembl	NCBITaxon:9606	IEA	UniProtKB:P50115|ensembl:ENSRNOP00000015473	PANTHER:PTHR11639	protein	GO_REF:0000107	20211127
	UniProtKB:P05109	Protein S100-A8	GO:0002793	positive regulation of peptide secretion	Ensembl	NCBITaxon:9606	IEA	UniProtKB:P27005|ensembl:ENSMUSP00000064385	PANTHER:PTHR11639	protein	GO_REF:0000107	20211127
	UniProtKB:P05109	Protein S100-A8	GO:0006914	autophagy	UniProt	NCBITaxon:9606	IDA		PANTHER:PTHR11639	protein	PMID:19935772	20120919
	UniProtKB:P05109	Protein S100-A8	GO:0006915	apoptotic process	UniProt	NCBITaxon:9606	IEA	UniProtKB-KW:KW-0053	PANTHER:PTHR11639	protein	GO_REF:0000043	20220117
	UniProtKB:P05109	Protein S100-A8	GO:0006919	activation of cysteine-type endopeptidase activity involved in apoptotic process	UniProt	NCBITaxon:9606	IDA		PANTHER:PTHR11639	protein	PMID:19935772	20120919
	UniProtKB:P05109	Protein S100-A8	GO:0006954	inflammatory response	PINC	NCBITaxon:9606	TAS		PANTHER:PTHR11639	protein	PMID:3313057	20030904
	UniProtKB:P05109	Protein S100-A8	GO:0010043	response to zinc ion	Ensembl	NCBITaxon:9606	IEA	UniProtKB:P50115|ensembl:ENSRNOP00000015473	PANTHER:PTHR11639	protein	GO_REF:0000107	20211127
	UniProtKB:P05109	Protein S100-A8	GO:0014002	astrocyte development	Ensembl	NCBITaxon:9606	IEA	UniProtKB:P27005|ensembl:ENSMUSP00000064385	PANTHER:PTHR11639	protein	GO_REF:0000107	20211127
	UniProtKB:P05109	Protein S100-A8	GO:0018119	peptidyl-cysteine S-nitrosylation	UniProt	NCBITaxon:9606	IMP		PANTHER:PTHR11639	protein	PMID:25417112	20150320
	UniProtKB:P05109	Protein S100-A8	GO:0030307	positive regulation of cell growth	UniProt	NCBITaxon:9606	TAS		PANTHER:PTHR11639	protein	PMID:22489132	20120919
	UniProtKB:P05109	Protein S100-A8	GO:0030593	neutrophil chemotaxis	UniProt	NCBITaxon:9606	IDA		PANTHER:PTHR11639	protein	PMID:12626582	20120919
	UniProtKB:P05109	Protein S100-A8	GO:0032119	sequestering of zinc ion	UniProt	NCBITaxon:9606	TAS		PANTHER:PTHR11639	protein	PMID:22489132	20120919
	UniProtKB:P05109	Protein S100-A8	GO:0035425	autocrine signaling	Ensembl	NCBITaxon:9606	IEA	UniProtKB:P50115|ensembl:ENSRNOP00000015473	PANTHER:PTHR11639	protein	GO_REF:0000107	20211127
	UniProtKB:P05109	Protein S100-A8	GO:0042060	wound healing	Ensembl	NCBITaxon:9606	IEA	UniProtKB:P50115|ensembl:ENSRNOP00000015473	PANTHER:PTHR11639	protein	GO_REF:0000107	20211127
	UniProtKB:P05109	Protein S100-A8	GO:0042742	defense response to bacterium	UniProt	NCBITaxon:9606	TAS		PANTHER:PTHR11639	protein	PMID:22489132	20120919
	UniProtKB:P05109	Protein S100-A8	GO:0045087	innate immune response	UniProt	NCBITaxon:9606	IEA	UniProtKB-KW:KW-0399	PANTHER:PTHR11639	protein	GO_REF:0000043	20220117
	UniProtKB:P05109	Protein S100-A8	GO:0045471	response to ethanol	Ensembl	NCBITaxon:9606	IEA	UniProtKB:P50115|ensembl:ENSRNOP00000015473	PANTHER:PTHR11639	protein	GO_REF:0000107	20211127
	UniProtKB:P05109	Protein S100-A8	GO:0050729	positive regulation of inflammatory response	UniProt	NCBITaxon:9606	IDA		PANTHER:PTHR11639	protein	PMID:12626582	20120919
	UniProtKB:P05109	Protein S100-A8	GO:0050832	defense response to fungus	UniProt	NCBITaxon:9606	TAS		PANTHER:PTHR11639	protein	PMID:22489132	20120919
	UniProtKB:P05109	Protein S100-A8	GO:0051092	positive regulation of NF-kappaB transcription factor activity	UniProt	NCBITaxon:9606	TAS		PANTHER:PTHR11639	protein	PMID:22489132	20120919
	UniProtKB:P05109	Protein S100-A8	GO:0051493	regulation of cytoskeleton organization	UniProt	NCBITaxon:9606	TAS		PANTHER:PTHR11639	protein	PMID:22489132	20120919
	UniProtKB:P05109	Protein S100-A8	GO:0070488	neutrophil aggregation	UniProt	NCBITaxon:9606	IDA		PANTHER:PTHR11639	protein	PMID:12626582	20120919
	UniProtKB:P05109	Protein S100-A8	GO:2001244	positive regulation of intrinsic apoptotic signaling pathway	UniProt	NCBITaxon:9606	IDA		PANTHER:PTHR11639	protein	PMID:19935772	20130613
	UniProtKB:P05109	Protein S100-A8	GO:0005576	extracellular region	UniProt	NCBITaxon:9606	TAS		PANTHER:PTHR11639	protein	PMID:22489132	20120919
	UniProtKB:P05109	Protein S100-A8	GO:0005576	extracellular region	BHF-UCL	NCBITaxon:9606	HDA		PANTHER:PTHR11639	protein	PMID:27068509	20180329
	UniProtKB:P05109	Protein S100-A8	GO:0005576	extracellular region	Reactome	NCBITaxon:9606	TAS		PANTHER:PTHR11639	protein	Reactome:R-HSA-166072	20160519
	UniProtKB:P05109	Protein S100-A8	GO:0005576	extracellular region	Reactome	NCBITaxon:9606	TAS		PANTHER:PTHR11639	protein	Reactome:R-HSA-166082	20160519
	UniProtKB:P05109	Protein S100-A8	GO:0005576	extracellular region	Reactome	NCBITaxon:9606	TAS		PANTHER:PTHR11639	protein	Reactome:R-HSA-166091	20160519
	UniProtKB:P05109	Protein S100-A8	GO:0005576	extracellular region	Reactome	NCBITaxon:9606	TAS		PANTHER:PTHR11639	protein	Reactome:R-HSA-166119	20160519
	UniProtKB:P05109	Protein S100-A8	GO:0005576	extracellular region	Reactome	NCBITaxon:9606	TAS		PANTHER:PTHR11639	protein	Reactome:R-HSA-166284	20160519
	UniProtKB:P05109	Protein S100-A8	GO:0005576	extracellular region	Reactome	NCBITaxon:9606	TAS		PANTHER:PTHR11639	protein	Reactome:R-HSA-166286	20160519
	UniProtKB:P05109	Protein S100-A8	GO:0005576	extracellular region	Reactome	NCBITaxon:9606	TAS		PANTHER:PTHR11639	protein	Reactome:R-HSA-166362	20160519
	UniProtKB:P05109	Protein S100-A8	GO:0005576	extracellular region	Reactome	NCBITaxon:9606	TAS		PANTHER:PTHR11639	protein	Reactome:R-HSA-166363	20160519
	UniProtKB:P05109	Protein S100-A8	GO:0005576	extracellular region	Reactome	NCBITaxon:9606	TAS		PANTHER:PTHR11639	protein	Reactome:R-HSA-2201316	20160519
	UniProtKB:P05109	Protein S100-A8	GO:0005576	extracellular region	Reactome	NCBITaxon:9606	TAS		PANTHER:PTHR11639	protein	Reactome:R-HSA-2201322	20160519
	UniProtKB:P05109	Protein S100-A8	GO:0005576	extracellular region	Reactome	NCBITaxon:9606	TAS		PANTHER:PTHR11639	protein	Reactome:R-HSA-2262775	20160519
	UniProtKB:P05109	Protein S100-A8	GO:0005576	extracellular region	Reactome	NCBITaxon:9606	TAS		PANTHER:PTHR11639	protein	Reactome:R-HSA-2262777	20160519
	UniProtKB:P05109	Protein S100-A8	GO:0005576	extracellular region	Reactome	NCBITaxon:9606	TAS		PANTHER:PTHR11639	protein	Reactome:R-HSA-2559414	20160519
	UniProtKB:P05109	Protein S100-A8	GO:0005576	extracellular region	Reactome	NCBITaxon:9606	TAS		PANTHER:PTHR11639	protein	Reactome:R-HSA-5432849	20160519
	UniProtKB:P05109	Protein S100-A8	GO:0005576	extracellular region	Reactome	NCBITaxon:9606	TAS		PANTHER:PTHR11639	protein	Reactome:R-HSA-5602353	20160519
	UniProtKB:P05109	Protein S100-A8	GO:0005576	extracellular region	Reactome	NCBITaxon:9606	TAS		PANTHER:PTHR11639	protein	Reactome:R-HSA-5602383	20160519
	UniProtKB:P05109	Protein S100-A8	GO:0005576	extracellular region	Reactome	NCBITaxon:9606	TAS		PANTHER:PTHR11639	protein	Reactome:R-HSA-5602606	20160519
	UniProtKB:P05109	Protein S100-A8	GO:0005576	extracellular region	Reactome	NCBITaxon:9606	TAS		PANTHER:PTHR11639	protein	Reactome:R-HSA-5602672	20160519
	UniProtKB:P05109	Protein S100-A8	GO:0005576	extracellular region	Reactome	NCBITaxon:9606	TAS		PANTHER:PTHR11639	protein	Reactome:R-HSA-6798474	20160519
	UniProtKB:P05109	Protein S100-A8	GO:0005576	extracellular region	Reactome	NCBITaxon:9606	TAS		PANTHER:PTHR11639	protein	Reactome:R-HSA-6798528	20160519
	UniProtKB:P05109	Protein S100-A8	GO:0005576	extracellular region	Reactome	NCBITaxon:9606	TAS		PANTHER:PTHR11639	protein	Reactome:R-HSA-6798748	20160519
	UniProtKB:P05109	Protein S100-A8	GO:0005576	extracellular region	Reactome	NCBITaxon:9606	TAS		PANTHER:PTHR11639	protein	Reactome:R-HSA-937022	20160519
	UniProtKB:P05109	Protein S100-A8	GO:0005576	extracellular region	Reactome	NCBITaxon:9606	TAS		PANTHER:PTHR11639	protein	Reactome:R-HSA-937059	20160519
	UniProtKB:P05109	Protein S100-A8	GO:0005576	extracellular region	Reactome	NCBITaxon:9606	TAS		PANTHER:PTHR11639	protein	Reactome:R-HSA-937079	20160519
	UniProtKB:P05109	Protein S100-A8	GO:0005615	extracellular space	UniProt	NCBITaxon:9606	HDA		PANTHER:PTHR11639	protein	PMID:16502470	20140603
	UniProtKB:P05109	Protein S100-A8	GO:0005615	extracellular space	UniProt	NCBITaxon:9606	IDA		PANTHER:PTHR11639	protein	PMID:21805676	20170425
	UniProtKB:P05109	Protein S100-A8	GO:0005615	extracellular space	UniProt	NCBITaxon:9606	HDA		PANTHER:PTHR11639	protein	PMID:22664934	20131220
	UniProtKB:P05109	Protein S100-A8	GO:0005634	nucleus	UniProt	NCBITaxon:9606	HDA		PANTHER:PTHR11639	protein	PMID:21630459	20140320
	UniProtKB:P05109	Protein S100-A8	GO:0005829	cytosol	HPA	NCBITaxon:9606	IDA		PANTHER:PTHR11639	protein	GO_REF:0000052	20171201
	UniProtKB:P05109	Protein S100-A8	GO:0005829	cytosol	UniProt	NCBITaxon:9606	TAS		PANTHER:PTHR11639	protein	PMID:22489132	20120919
	UniProtKB:P05109	Protein S100-A8	GO:0005829	cytosol	Reactome	NCBITaxon:9606	TAS		PANTHER:PTHR11639	protein	Reactome:R-HSA-9626848	20181030
	UniProtKB:P05109	Protein S100-A8	GO:0005856	cytoskeleton	UniProt	NCBITaxon:9606	TAS		PANTHER:PTHR11639	protein	PMID:22489132	20120919
	UniProtKB:P05109	Protein S100-A8	GO:0005886	plasma membrane	UniProt	NCBITaxon:9606	TAS		PANTHER:PTHR11639	protein	PMID:22489132	20120919
	UniProtKB:P05109	Protein S100-A8	GO:0034774	secretory granule lumen	Reactome	NCBITaxon:9606	TAS		PANTHER:PTHR11639	protein	Reactome:R-HSA-6798748	20160716
	UniProtKB:P05109	Protein S100-A8	GO:0045111	intermediate filament cytoskeleton	HPA	NCBITaxon:9606	IDA		PANTHER:PTHR11639	protein	GO_REF:0000052	20171201
	UniProtKB:P05109	Protein S100-A8	GO:0062023	collagen-containing extracellular matrix	BHF-UCL	NCBITaxon:9606	HDA		PANTHER:PTHR11639	protein	PMID:28344315	20180727
	UniProtKB:P05109	Protein S100-A8	GO:0070062	extracellular exosome	UniProt	NCBITaxon:9606	HDA		PANTHER:PTHR11639	protein	PMID:19056867	20131024
	UniProtKB:P05109	Protein S100-A8	GO:0070062	extracellular exosome	UniProt	NCBITaxon:9606	HDA		PANTHER:PTHR11639	protein	PMID:19199708	20131029
	UniProtKB:P05109	Protein S100-A8	GO:0070062	extracellular exosome	UniProt	NCBITaxon:9606	HDA		PANTHER:PTHR11639	protein	PMID:23533145	20140714
	UniProtKB:P05109	Protein S100-A8	GO:0062023	collagen-containing extracellular matrix	BHF-UCL	NCBITaxon:9606	HDA		PANTHER:PTHR11639	protein	PMID:25037231	20180511
	UniProtKB:P05109	Protein S100-A8	GO:0062023	collagen-containing extracellular matrix	BHF-UCL	NCBITaxon:9606	HDA		PANTHER:PTHR11639	protein	PMID:28675934	20180719
	UniProtKB:P05109	Protein S100-A8	GO:0048306	calcium-dependent protein binding	GO_Central	NCBITaxon:9606	IBA	PANTHER:PTN007521293|UniProtKB:Q98953|UniProtKB:P04271|UniProtKB:P25815|RGD:3614|UniProtKB:P31949|UniProtKB:P06703|RGD:3245	PANTHER:PTHR11639	protein	PMID:21873635	20200626
	UniProtKB:P05109	Protein S100-A8	GO:0005615	extracellular space	GO_Central	NCBITaxon:9606	IBA	PANTHER:PTN000181679|UniProtKB:P31151|UniProtKB:P05109|RGD:620265|UniProtKB:Q5SY68	PANTHER:PTHR11639	protein	PMID:21873635	20200626
	UniProtKB:P05109	Protein S100-A8	GO:0030593	neutrophil chemotaxis	GO_Central	NCBITaxon:9606	IBA	PANTHER:PTN000181680|UniProtKB:P05109	PANTHER:PTHR11639	protein	PMID:21873635	20200626
	UniProtKB:P05109	Protein S100-A8	GO:0070488	neutrophil aggregation	GO_Central	NCBITaxon:9606	IBA	PANTHER:PTN000181680|UniProtKB:P05109	PANTHER:PTHR11639	protein	PMID:21873635	20200626
	UniProtKB:P05109	Protein S100-A8	GO:0002523	leukocyte migration involved in inflammatory response	GO_Central	NCBITaxon:9606	IBA	PANTHER:PTN000181680|UniProtKB:P05109	PANTHER:PTHR11639	protein	PMID:21873635	20200626
	UniProtKB:P05109	Protein S100-A8	GO:0005509	calcium ion binding	GO_Central	NCBITaxon:9606	IBA	PANTHER:PTN007521293|UniProtKB:Q96FQ6|RGD:3614|UniProtKB:P33763|RGD:3245|RGD:631357|RGD:620264|UniProtKB:P31151|MGI:MGI:1915110|UniProtKB:Q8WXG8|RGD:3615|UniProtKB:P06703|UniProtKB:P02638|MGI:MGI:1339467|MGI:MGI:1330282|UniProtKB:Q98953|UniProtKB:Q99584	PANTHER:PTHR11639	protein	PMID:21873635	20200626
	UniProtKB:P05109	Protein S100-A8	GO:0032496	response to lipopolysaccharide	GO_Central	NCBITaxon:9606	IBA	PANTHER:PTN000181680|RGD:620265	PANTHER:PTHR11639	protein	PMID:21873635	20200626
C4A	CO4A_HUMAN
	UniProtKB:P0C0L4	Complement C4-A	GO:0001849	complement component C1q complex binding	BHF-UCL	NCBITaxon:9606	IDA		PANTHER:PTHR11412	protein	PMID:2395880	20140516
	UniProtKB:P0C0L4	Complement C4-A	GO:0004866	endopeptidase inhibitor activity	InterPro	NCBITaxon:9606	IEA	InterPro:IPR001599|InterPro:IPR002890	PANTHER:PTHR11412	protein	GO_REF:0000002	20220115
	UniProtKB:P0C0L4	Complement C4-A	GO:0006954	inflammatory response	UniProt	NCBITaxon:9606	IEA	UniProtKB-KW:KW-0395	PANTHER:PTHR11412	protein	GO_REF:0000043	20220117
	UniProtKB:P0C0L4	Complement C4-A	GO:0006956	complement activation	BHF-UCL	NCBITaxon:9606	IGI	UniProtKB:P0C0L5	PANTHER:PTHR11412	protein	PMID:19302245	20140516
	UniProtKB:P0C0L4	Complement C4-A	GO:0006958	complement activation, classical pathway	UniProt	NCBITaxon:9606	IEA	UniProtKB-KW:KW-0180	PANTHER:PTHR11412	protein	GO_REF:0000043	20220117
	UniProtKB:P0C0L4	Complement C4-A	GO:0010951	negative regulation of endopeptidase activity	GOC	NCBITaxon:9606	IEA	GO:0004866	PANTHER:PTHR11412	protein	GO_REF:0000108	20220119
	UniProtKB:P0C0L4	Complement C4-A	GO:0045087	innate immune response	UniProt	NCBITaxon:9606	IEA	UniProtKB-KW:KW-0399	PANTHER:PTHR11412	protein	GO_REF:0000043	20220117
	UniProtKB:P0C0L4	Complement C4-A	GO:2000427	positive regulation of apoptotic cell clearance	BHF-UCL	NCBITaxon:9606	IGI	UniProtKB:P0C0L5	PANTHER:PTHR11412	protein	PMID:19302245	20140516
	UniProtKB:P0C0L4	Complement C4-A	GO:0005576	extracellular region	Reactome	NCBITaxon:9606	TAS		PANTHER:PTHR11412	protein	Reactome:R-HSA-166753	20170822
	UniProtKB:P0C0L4	Complement C4-A	GO:0005576	extracellular region	Reactome	NCBITaxon:9606	TAS		PANTHER:PTHR11412	protein	Reactome:R-HSA-166795	20170822
	UniProtKB:P0C0L4	Complement C4-A	GO:0005576	extracellular region	Reactome	NCBITaxon:9606	TAS		PANTHER:PTHR11412	protein	Reactome:R-HSA-166817	20170822
	UniProtKB:P0C0L4	Complement C4-A	GO:0005576	extracellular region	Reactome	NCBITaxon:9606	TAS		PANTHER:PTHR11412	protein	Reactome:R-HSA-173636	20170822
	UniProtKB:P0C0L4	Complement C4-A	GO:0005576	extracellular region	Reactome	NCBITaxon:9606	TAS		PANTHER:PTHR11412	protein	Reactome:R-HSA-173680	20170822
	UniProtKB:P0C0L4	Complement C4-A	GO:0005576	extracellular region	Reactome	NCBITaxon:9606	TAS		PANTHER:PTHR11412	protein	Reactome:R-HSA-2855047	20170822
	UniProtKB:P0C0L4	Complement C4-A	GO:0005576	extracellular region	Reactome	NCBITaxon:9606	TAS		PANTHER:PTHR11412	protein	Reactome:R-HSA-8951486	20170822
	UniProtKB:P0C0L4	Complement C4-A	GO:0005576	extracellular region	Reactome	NCBITaxon:9606	TAS		PANTHER:PTHR11412	protein	Reactome:R-HSA-977375	20170822
	UniProtKB:P0C0L4	Complement C4-A	GO:0005576	extracellular region	Reactome	NCBITaxon:9606	TAS		PANTHER:PTHR11412	protein	Reactome:R-HSA-977602	20170822
	UniProtKB:P0C0L4	Complement C4-A	GO:0005576	extracellular region	Reactome	NCBITaxon:9606	TAS		PANTHER:PTHR11412	protein	Reactome:R-HSA-977615	20170822
	UniProtKB:P0C0L4	Complement C4-A	GO:0005576	extracellular region	Reactome	NCBITaxon:9606	TAS		PANTHER:PTHR11412	protein	Reactome:R-HSA-977619	20170822
	UniProtKB:P0C0L4	Complement C4-A	GO:0005576	extracellular region	Reactome	NCBITaxon:9606	TAS		PANTHER:PTHR11412	protein	Reactome:R-HSA-977626	20170822
	UniProtKB:P0C0L4	Complement C4-A	GO:0005576	extracellular region	Reactome	NCBITaxon:9606	TAS		PANTHER:PTHR11412	protein	Reactome:R-HSA-977629	20170822
	UniProtKB:P0C0L4	Complement C4-A	GO:0005576	extracellular region	Reactome	NCBITaxon:9606	TAS		PANTHER:PTHR11412	protein	Reactome:R-HSA-981535	20170822
	UniProtKB:P0C0L4	Complement C4-A	GO:0005576	extracellular region	Reactome	NCBITaxon:9606	TAS		PANTHER:PTHR11412	protein	Reactome:R-HSA-981621	20170822
	UniProtKB:P0C0L4	Complement C4-A	GO:0005576	extracellular region	Reactome	NCBITaxon:9606	TAS		PANTHER:PTHR11412	protein	Reactome:R-HSA-981637	20170822
	UniProtKB:P0C0L4	Complement C4-A	GO:0005576	extracellular region	Reactome	NCBITaxon:9606	TAS		PANTHER:PTHR11412	protein	Reactome:R-HSA-981648	20170822
	UniProtKB:P0C0L4	Complement C4-A	GO:0005576	extracellular region	Reactome	NCBITaxon:9606	TAS		PANTHER:PTHR11412	protein	Reactome:R-HSA-981658	20170822
	UniProtKB:P0C0L4	Complement C4-A	GO:0005576	extracellular region	Reactome	NCBITaxon:9606	TAS		PANTHER:PTHR11412	protein	Reactome:R-HSA-981680	20170822
	UniProtKB:P0C0L4	Complement C4-A	GO:0005576	extracellular region	Reactome	NCBITaxon:9606	TAS		PANTHER:PTHR11412	protein	Reactome:R-HSA-981713	20170822
	UniProtKB:P0C0L4	Complement C4-A	GO:0005615	extracellular space	UniProt	NCBITaxon:9606	HDA		PANTHER:PTHR11412	protein	PMID:16502470	20150618
	UniProtKB:P0C0L4	Complement C4-A	GO:0005615	extracellular space	UniProt	NCBITaxon:9606	IDA		PANTHER:PTHR11412	protein	PMID:25645918	20150709
	UniProtKB:P0C0L4	Complement C4-A	GO:0005788	endoplasmic reticulum lumen	Reactome	NCBITaxon:9606	TAS		PANTHER:PTHR11412	protein	Reactome:R-HSA-8952289	20170124
	UniProtKB:P0C0L4	Complement C4-A	GO:0005886	plasma membrane	Reactome	NCBITaxon:9606	TAS		PANTHER:PTHR11412	protein	Reactome:R-HSA-977615	20130528
	UniProtKB:P0C0L4	Complement C4-A	GO:0005886	plasma membrane	Reactome	NCBITaxon:9606	TAS		PANTHER:PTHR11412	protein	Reactome:R-HSA-981637	20130528
	UniProtKB:P0C0L4	Complement C4-A	GO:0030424	axon	UniProt	NCBITaxon:9606	IDA		PANTHER:PTHR11412	protein	PMID:26814963	20160615
	UniProtKB:P0C0L4	Complement C4-A	GO:0030425	dendrite	UniProt	NCBITaxon:9606	IDA		PANTHER:PTHR11412	protein	PMID:26814963	20160615
	UniProtKB:P0C0L4	Complement C4-A	GO:0043025	neuronal cell body	UniProt	NCBITaxon:9606	IDA		PANTHER:PTHR11412	protein	PMID:26814963	20160615
	UniProtKB:P0C0L4	Complement C4-A	GO:0045202	synapse	UniProt	NCBITaxon:9606	IDA		PANTHER:PTHR11412	protein	PMID:26814963	20160615
	UniProtKB:P0C0L4	Complement C4-A	GO:0070062	extracellular exosome	UniProt	NCBITaxon:9606	HDA		PANTHER:PTHR11412	protein	PMID:23533145	20140714
	UniProtKB:P0C0L4	Complement C4-A	GO:0072562	blood microparticle	UniProt	NCBITaxon:9606	HDA		PANTHER:PTHR11412	protein	PMID:22516433	20131223
	UniProtKB:P0C0L4	Complement C4-A	GO:0005615	extracellular space	GO_Central	NCBITaxon:9606	IBA	PANTHER:PTN002605350|RGD:1591983|MGI:MGI:88228|UniProtKB:P0C0L4|RGD:620005|UniProtKB:P0C0L5	PANTHER:PTHR11412	protein	PMID:21873635	20211215
	UniProtKB:P0C0L4	Complement C4-A	GO:0006956	complement activation	GO_Central	NCBITaxon:9606	IBA	PANTHER:PTN002605350|MGI:MGI:88228|UniProtKB:P0C0L5|UniProtKB:P0C0L4	PANTHER:PTHR11412	protein	PMID:21873635	20190212
C9	CO9_HUMAN
	UniProtKB:P02748	Complement component C9	GO:0005515	protein binding	IntAct	NCBITaxon:9606	IPI	UniProtKB:P00441	PANTHER:PTHR45742	protein	PMID:32814053	20220129
	UniProtKB:P02748	Complement component C9	GO:0001906	cell killing	UniProt	NCBITaxon:9606	IDA		PANTHER:PTHR45742	protein	PMID:26841934	20161223
	UniProtKB:P02748	Complement component C9	GO:0001906	cell killing	UniProt	NCBITaxon:9606	IDA		PANTHER:PTHR45742	protein	PMID:30111885	20181105
	UniProtKB:P02748	Complement component C9	GO:0006957	complement activation, alternative pathway	UniProt	NCBITaxon:9606	IEA	UniProtKB-KW:KW-0179	PANTHER:PTHR45742	protein	GO_REF:0000043	20220117
	UniProtKB:P02748	Complement component C9	GO:0006958	complement activation, classical pathway	UniProt	NCBITaxon:9606	IEA	UniProtKB-KW:KW-0180	PANTHER:PTHR45742	protein	GO_REF:0000043	20220117
	UniProtKB:P02748	Complement component C9	GO:0019835	cytolysis	UniProt	NCBITaxon:9606	IEA	UniProtKB-KW:KW-0204	PANTHER:PTHR45742	protein	GO_REF:0000043	20220117
	UniProtKB:P02748	Complement component C9	GO:0050778	positive regulation of immune response	ComplexPortal	NCBITaxon:9606	IC		PANTHER:PTHR45742	protein	PMID:30552328	20201021
	UniProtKB:P02748	Complement component C9	GO:0051260	protein homooligomerization	UniProt	NCBITaxon:9606	IDA		PANTHER:PTHR45742	protein	PMID:26841934	20161223
	UniProtKB:P02748	Complement component C9	GO:0051260	protein homooligomerization	UniProt	NCBITaxon:9606	IDA		PANTHER:PTHR45742	protein	PMID:30111885	20181105
	UniProtKB:P02748	Complement component C9	GO:0005576	extracellular region	Reactome	NCBITaxon:9606	TAS		PANTHER:PTHR45742	protein	Reactome:R-HSA-173725	20130528
	UniProtKB:P02748	Complement component C9	GO:0005576	extracellular region	Reactome	NCBITaxon:9606	TAS		PANTHER:PTHR45742	protein	Reactome:R-HSA-2530429	20130528
	UniProtKB:P02748	Complement component C9	GO:0005576	extracellular region	Reactome	NCBITaxon:9606	TAS		PANTHER:PTHR45742	protein	Reactome:R-HSA-2530445	20130528
	UniProtKB:P02748	Complement component C9	GO:0005576	extracellular region	Reactome	NCBITaxon:9606	TAS		PANTHER:PTHR45742	protein	Reactome:R-HSA-8852580	20130528
	UniProtKB:P02748	Complement component C9	GO:0005579	membrane attack complex	ComplexPortal	NCBITaxon:9606	IPI		PANTHER:PTHR45742	protein	PMID:30552328	20201021
	UniProtKB:P02748	Complement component C9	GO:0005615	extracellular space	UniProt	NCBITaxon:9606	IDA		PANTHER:PTHR45742	protein	PMID:22832194	20161223
	UniProtKB:P02748	Complement component C9	GO:0005615	extracellular space	UniProt	NCBITaxon:9606	IDA		PANTHER:PTHR45742	protein	PMID:26841934	20161223
	UniProtKB:P02748	Complement component C9	GO:0005886	plasma membrane	UniProt	NCBITaxon:9606	IDA		PANTHER:PTHR45742	protein	PMID:26841934	20161223
	UniProtKB:P02748	Complement component C9	GO:0005886	plasma membrane	ComplexPortal	NCBITaxon:9606	IC		PANTHER:PTHR45742	protein	PMID:30552328	20201021
	UniProtKB:P02748	Complement component C9	GO:0070062	extracellular exosome	UniProt	NCBITaxon:9606	HDA		PANTHER:PTHR45742	protein	PMID:19056867	20131024
	UniProtKB:P02748	Complement component C9	GO:0070062	extracellular exosome	UniProt	NCBITaxon:9606	HDA		PANTHER:PTHR45742	protein	PMID:23533145	20140714
	UniProtKB:P02748	Complement component C9	GO:0072562	blood microparticle	UniProt	NCBITaxon:9606	HDA		PANTHER:PTHR45742	protein	PMID:22516433	20131223
	UniProtKB:P02748	Complement component C9	GO:0005579	membrane attack complex	UniProt	NCBITaxon:9606	IDA		PANTHER:PTHR45742	protein	PMID:22832194	20161223
	UniProtKB:P02748	Complement component C9	GO:0005579	membrane attack complex	UniProt	NCBITaxon:9606	IDA		PANTHER:PTHR45742	protein	PMID:26841934	20161223
C4B	CO4B_HUMAN
	UniProtKB:P0C0L5	Complement C4-B	GO:0001848	complement binding	BHF-UCL	NCBITaxon:9606	IDA		PANTHER:PTHR11412	protein	PMID:2395880	20140516
	UniProtKB:P0C0L5	Complement C4-B	GO:0004866	endopeptidase inhibitor activity	InterPro	NCBITaxon:9606	IEA	InterPro:IPR001599|InterPro:IPR002890PANTHER:PTHR11412		protein	GO_REF:0000002	20220115
	UniProtKB:P0C0L5	Complement C4-B	GO:0030246	carbohydrate binding	BHF-UCL	NCBITaxon:9606	IDA		PANTHER:PTHR11412	protein	PMID:2395880	20140516
	UniProtKB:P0C0L5	Complement C4-B	GO:0006954	inflammatory response	UniProt	NCBITaxon:9606	IEA	UniProtKB-KW:KW-0395	PANTHER:PTHR11412	protein	GO_REF:0000043	20220117
	UniProtKB:P0C0L5	Complement C4-B	GO:0006956	complement activation	BHF-UCL	NCBITaxon:9606	IGI	UniProtKB:P0C0L4	PANTHER:PTHR11412	protein	PMID:19302245	20140516
	UniProtKB:P0C0L5	Complement C4-B	GO:0006958	complement activation, classical pathway	UniProt	NCBITaxon:9606	IEA	UniProtKB-KW:KW-0180	PANTHER:PTHR11412	protein	GO_REF:0000043	20220117
	UniProtKB:P0C0L5	Complement C4-B	GO:0008228	opsonization	BHF-UCL	NCBITaxon:9606	TAS		PANTHER:PTHR11412	protein	PMID:22333221	20140516
	UniProtKB:P0C0L5	Complement C4-B	GO:0010951	negative regulation of endopeptidase activity	GOC	NCBITaxon:9606	IEA	GO:0004866	PANTHER:PTHR11412	protein	GO_REF:0000108	20220119
	UniProtKB:P0C0L5	Complement C4-B	GO:0032490	detection of molecule of bacterial origin	BHF-UCL	NCBITaxon:9606	IDA		PANTHER:PTHR11412	protein	PMID:22333221	20140516
	UniProtKB:P0C0L5	Complement C4-B	GO:0045087	innate immune response	UniProt	NCBITaxon:9606	IEA	UniProtKB-KW:KW-0399	PANTHER:PTHR11412	protein	GO_REF:0000043	20220117
	UniProtKB:P0C0L5	Complement C4-B	GO:2000427	positive regulation of apoptotic cell clearance	BHF-UCL	NCBITaxon:9606	IGI	UniProtKB:P0C0L4	PANTHER:PTHR11412	protein	PMID:19302245	20140516
	UniProtKB:P0C0L5	Complement C4-B	GO:0005576	extracellular region	Reactome	NCBITaxon:9606	TAS		PANTHER:PTHR11412	protein	Reactome:R-HSA-166753	20170822
	UniProtKB:P0C0L5	Complement C4-B	GO:0005576	extracellular region	Reactome	NCBITaxon:9606	TAS		PANTHER:PTHR11412	protein	Reactome:R-HSA-166795	20190301
	UniProtKB:P0C0L5	Complement C4-B	GO:0005576	extracellular region	Reactome	NCBITaxon:9606	TAS		PANTHER:PTHR11412	protein	Reactome:R-HSA-166817	20190301
	UniProtKB:P0C0L5	Complement C4-B	GO:0005576	extracellular region	Reactome	NCBITaxon:9606	TAS		PANTHER:PTHR11412	protein	Reactome:R-HSA-173636	20190301
	UniProtKB:P0C0L5	Complement C4-B	GO:0005576	extracellular region	Reactome	NCBITaxon:9606	TAS		PANTHER:PTHR11412	protein	Reactome:R-HSA-173680	20190301
	UniProtKB:P0C0L5	Complement C4-B	GO:0005576	extracellular region	Reactome	NCBITaxon:9606	TAS		PANTHER:PTHR11412	protein	Reactome:R-HSA-2855047	20170822
	UniProtKB:P0C0L5	Complement C4-B	GO:0005576	extracellular region	Reactome	NCBITaxon:9606	TAS		PANTHER:PTHR11412	protein	Reactome:R-HSA-8951486	20190301
	UniProtKB:P0C0L5	Complement C4-B	GO:0005576	extracellular region	Reactome	NCBITaxon:9606	TAS		PANTHER:PTHR11412	protein	Reactome:R-HSA-977375	20190301
	UniProtKB:P0C0L5	Complement C4-B	GO:0005576	extracellular region	Reactome	NCBITaxon:9606	TAS		PANTHER:PTHR11412	protein	Reactome:R-HSA-977602	20190301
	UniProtKB:P0C0L5	Complement C4-B	GO:0005576	extracellular region	Reactome	NCBITaxon:9606	TAS		PANTHER:PTHR11412	protein	Reactome:R-HSA-977615	20190301
	UniProtKB:P0C0L5	Complement C4-B	GO:0005576	extracellular region	Reactome	NCBITaxon:9606	TAS		PANTHER:PTHR11412	protein	Reactome:R-HSA-977619	20190301
	UniProtKB:P0C0L5	Complement C4-B	GO:0005576	extracellular region	Reactome	NCBITaxon:9606	TAS		PANTHER:PTHR11412	protein	Reactome:R-HSA-977626	20170822
	UniProtKB:P0C0L5	Complement C4-B	GO:0005576	extracellular region	Reactome	NCBITaxon:9606	TAS		PANTHER:PTHR11412	protein	Reactome:R-HSA-977629	20190301
	UniProtKB:P0C0L5	Complement C4-B	GO:0005576	extracellular region	Reactome	NCBITaxon:9606	TAS		PANTHER:PTHR11412	protein	Reactome:R-HSA-981535	20190301
	UniProtKB:P0C0L5	Complement C4-B	GO:0005576	extracellular region	Reactome	NCBITaxon:9606	TAS		PANTHER:PTHR11412	protein	Reactome:R-HSA-981621	20190301
	UniProtKB:P0C0L5	Complement C4-B	GO:0005576	extracellular region	Reactome	NCBITaxon:9606	TAS		PANTHER:PTHR11412	protein	Reactome:R-HSA-981637	20170822
	UniProtKB:P0C0L5	Complement C4-B	GO:0005576	extracellular region	Reactome	NCBITaxon:9606	TAS		PANTHER:PTHR11412	protein	Reactome:R-HSA-981648	20190301
	UniProtKB:P0C0L5	Complement C4-B	GO:0005576	extracellular region	Reactome	NCBITaxon:9606	TAS		PANTHER:PTHR11412	protein	Reactome:R-HSA-981658	20170822
	UniProtKB:P0C0L5	Complement C4-B	GO:0005576	extracellular region	Reactome	NCBITaxon:9606	TAS		PANTHER:PTHR11412	protein	Reactome:R-HSA-981680	20190301
	UniProtKB:P0C0L5	Complement C4-B	GO:0005576	extracellular region	Reactome	NCBITaxon:9606	TAS		PANTHER:PTHR11412	protein	Reactome:R-HSA-981713	20190301
	UniProtKB:P0C0L5	Complement C4-B	GO:0005615	extracellular space	UniProt	NCBITaxon:9606	HDA		PANTHER:PTHR11412	protein	PMID:16502470	20150618
	UniProtKB:P0C0L5	Complement C4-B	GO:0005615	extracellular space	BHF-UCL	NCBITaxon:9606	IDA		PANTHER:PTHR11412	protein	PMID:2395880	20140516
	UniProtKB:P0C0L5	Complement C4-B	GO:0005886	plasma membrane	Reactome	NCBITaxon:9606	TAS		PANTHER:PTHR11412	protein	Reactome:R-HSA-977615	20130528
	UniProtKB:P0C0L5	Complement C4-B	GO:0005886	plasma membrane	Reactome	NCBITaxon:9606	TAS		PANTHER:PTHR11412	protein	Reactome:R-HSA-981637	20130528
	UniProtKB:P0C0L5	Complement C4-B	GO:0030424	axon	UniProt	NCBITaxon:9606	IEA	UniProtKB-SubCell:SL-0279	PANTHER:PTHR11412	protein	GO_REF:0000044	20220115
	UniProtKB:P0C0L5	Complement C4-B	GO:0030425	dendrite	UniProt	NCBITaxon:9606	IEA	UniProtKB-SubCell:SL-0283	PANTHER:PTHR11412	protein	GO_REF:0000044	20220115
	UniProtKB:P0C0L5	Complement C4-B	GO:0045202	synapse	UniProt	NCBITaxon:9606	IEA	UniProtKB-SubCell:SL-0258	PANTHER:PTHR11412	protein	GO_REF:0000044	20220115
	UniProtKB:P0C0L5	Complement C4-B	GO:0070062	extracellular exosome	UniProt	NCBITaxon:9606	HDA		PANTHER:PTHR11412	protein	PMID:23533145	20140714
	UniProtKB:P0C0L5	Complement C4-B	GO:0072562	blood microparticle	UniProt	NCBITaxon:9606	HDA		PANTHER:PTHR11412	protein	PMID:22516433	20131223
	UniProtKB:P0C0L5	Complement C4-B	GO:0106139	symbiont cell surface	BHF-UCL	NCBITaxon:9606	IDA		PANTHER:PTHR11412	protein	PMID:22333221	20210304
	UniProtKB:P0C0L5	Complement C4-B	GO:0006956	complement activation	GO_Central	NCBITaxon:9606	IBA	PANTHER:PTN002605350|MGI:MGI:88228|UniProtKB:P0C0L5|UniProtKB:P0C0L4	PANTHER:PTHR11412	protein	PMID:21873635	20190212
	UniProtKB:P0C0L5	Complement C4-B	GO:0005615	extracellular space	GO_Central	NCBITaxon:9606	IBA	PANTHER:PTN002605350|RGD:1591983|MGI:MGI:88228|UniProtKB:P0C0L4|RGD:620005|UniProtKB:P0C0L5	PANTHER:PTHR11412	protein	PMID:21873635	20211215
PPBP	CXCL7_HUMAN
	UniProtKB:P02775	Platelet basic protein	GO:0005355	glucose transmembrane transporter activity	PINC	NCBITaxon:9606	TAS		PANTHER:PTHR10179	protein	PMID:4005226	20030904
	UniProtKB:P02775	Platelet basic protein	GO:0005515	protein binding	IntAct	NCBITaxon:9606	IPI	UniProtKB:P13501	PANTHER:PTHR10179	protein	PMID:28381538	20220129
	UniProtKB:P02775	Platelet basic protein	GO:0005515	protein binding	IntAct	NCBITaxon:9606	IPI	UniProtKB:Q07325	PANTHER:PTHR10179	protein	PMID:28381538	20220129
	UniProtKB:P02775	Platelet basic protein	GO:0005515	protein binding	IntAct	NCBITaxon:9606	IPI	UniProtKB:O75400-2	PANTHER:PTHR10179	protein	PMID:32814053	20220129
	UniProtKB:P02775	Platelet basic protein	GO:0005515	protein binding	IntAct	NCBITaxon:9606	IPI	UniProtKB:P06307	PANTHER:PTHR10179	protein	PMID:32814053	20220129
	UniProtKB:P02775	Platelet basic protein	GO:0005515	protein binding	IntAct	NCBITaxon:9606	IPI	UniProtKB:Q9Y371	PANTHER:PTHR10179	protein	PMID:32814053	20220129
	UniProtKB:P02775	Platelet basic protein	GO:0008083	growth factor activity	UniProt	NCBITaxon:9606	IEA	UniProtKB-KW:KW-0339	PANTHER:PTHR10179	protein	GO_REF:0000043	20220117
	UniProtKB:P02775	Platelet basic protein	GO:0042742	defense response to bacterium	UniProt	NCBITaxon:9606	IEA	UniProtKB-KW:KW-0044	PANTHER:PTHR10179	protein	GO_REF:0000043	20220117
	UniProtKB:P02775	Platelet basic protein	GO:0051781	positive regulation of cell division	UniProt	NCBITaxon:9606	IEA	UniProtKB-KW:KW-0497	PANTHER:PTHR10179	protein	GO_REF:0000043	20220117
	UniProtKB:P02775	Platelet basic protein	GO:1904659	glucose transmembrane transport	PINC	NCBITaxon:9606	TAS		PANTHER:PTHR10179	protein	PMID:4005226	20030904
	UniProtKB:P02775	Platelet basic protein	GO:0005576	extracellular region	Reactome	NCBITaxon:9606	TAS		PANTHER:PTHR10179	protein	Reactome:R-HSA-373813	20130528
	UniProtKB:P02775	Platelet basic protein	GO:0005576	extracellular region	Reactome	NCBITaxon:9606	TAS		PANTHER:PTHR10179	protein	Reactome:R-HSA-380073	20130528
	UniProtKB:P02775	Platelet basic protein	GO:0005576	extracellular region	Reactome	NCBITaxon:9606	TAS		PANTHER:PTHR10179	protein	Reactome:R-HSA-481007	20130528
	UniProtKB:P02775	Platelet basic protein	GO:0005576	extracellular region	Reactome	NCBITaxon:9606	TAS		PANTHER:PTHR10179	protein	Reactome:R-HSA-6798745	20130528
	UniProtKB:P02775	Platelet basic protein	GO:0005576	extracellular region	Reactome	NCBITaxon:9606	TAS		PANTHER:PTHR10179	protein	Reactome:R-HSA-749454	20130528
	UniProtKB:P02775	Platelet basic protein	GO:0005576	extracellular region	Reactome	NCBITaxon:9606	TAS		PANTHER:PTHR10179	protein	Reactome:R-HSA-749456	20130528
	UniProtKB:P02775	Platelet basic protein	GO:0031093	platelet alpha granule lumen	Reactome	NCBITaxon:9606	TAS		PANTHER:PTHR10179	protein	Reactome:R-HSA-481007	20130528
	UniProtKB:P02775	Platelet basic protein	GO:1904724	tertiary granule lumen	Reactome	NCBITaxon:9606	TAS		PANTHER:PTHR10179	protein	Reactome:R-HSA-6798745	20160716
	UniProtKB:P02775	Platelet basic protein	GO:0061844	antimicrobial humoral immune response mediated by antimicrobial peptide	GO_Central	NCBITaxon:9606	IBA	PANTHER:PTN000021269|UniProtKB:O14625|UniProtKB:P10145|UniProtKB:P02776|UniProtKB:P19875|UniProtKB:P02778|UniProtKB:O43927|UniProtKB:P80162|UniProtKB:Q07325|UniProtKB:P19876|MGI:MGI:1888711|UniProtKB:P09341|UniProtKB:P02775|UniProtKB:P80221	PANTHER:PTHR10179	protein	PMID:21873635	20171117
	UniProtKB:P02775	Platelet basic protein	GO:0030593	neutrophil chemotaxis	GO_Central	NCBITaxon:9606	IBA	PANTHER:PTN000021269|UniProtKB:P80162|UniProtKB:N0GW19|RGD:619869|UniProtKB:P10145|RGD:621812|MGI:MGI:1339941|MGI:MGI:3037818|UniProtKB:P79255|UniProtKB:P80221|RGD:70069|UniProtKB:A0A0G2KYH9	PANTHER:PTHR10179	protein	PMID:21873635	20200807
	UniProtKB:P02775	Platelet basic protein	GO:0071222	cellular response to lipopolysaccharide	GO_Central	NCBITaxon:9606	IBA	PANTHER:PTN000021269|UniProtKB:P10145|RGD:621812|RGD:708540|UniProtKB:P80221|UniProtKB:P80162|UniProtKB:P02778|RGD:70069	PANTHER:PTHR10179	protein	PMID:21873635	20171117
	UniProtKB:P02775	Platelet basic protein	GO:0045236	CXCR chemokine receptor binding	GO_Central	NCBITaxon:9606	IBA	PANTHER:PTN000021269|UniProtKB:O43927|UniProtKB:P02778|UniProtKB:P02776|UniProtKB:P10145|UniProtKB:Q07325|MGI:MGI:1888499|UniProtKB:O14625	PANTHER:PTHR10179	protein	PMID:21873635	20171117
	UniProtKB:P02775	Platelet basic protein	GO:0006954	inflammatory response	GO_Central	NCBITaxon:9606	IBA	PANTHER:PTN000021269|UniProtKB:N0GW19|RGD:619869|MGI:MGI:1888712|MGI:MGI:1339941|UniProtKB:A0A0G2KYH9|RGD:708540|RGD:621812	PANTHER:PTHR10179	protein	PMID:21873635	20171117
	UniProtKB:P02775	Platelet basic protein	GO:0070098	chemokine-mediated signaling pathway	GO_Central	NCBITaxon:9606	IBA	PANTHER:PTN000021269|UniProtKB:O14625|UniProtKB:P02778	PANTHER:PTHR10179	protein	PMID:21873635	20171117
	UniProtKB:P02775	Platelet basic protein	GO:0005615	extracellular space	GO_Central	NCBITaxon:9606	IBA	PANTHER:PTN000021269|RGD:621812|MGI:MGI:1888499|RGD:619869|UniProtKB:P19876|RGD:708540|MGI:MGI:108068|MGI:MGI:1352450|RGD:620209|MGI:MGI:1340094|MGI:MGI:1352449|RGD:70069	PANTHER:PTHR10179	protein	PMID:21873635	20171117
	UniProtKB:P02775	Platelet basic protein	GO:0008009	chemokine activity	GO_Central	NCBITaxon:9606	IBA	PANTHER:PTN000021269|UniProtKB:P80221|UniProtKB:Q07325|RGD:619869|UniProtKB:O43927|RGD:727827|MGI:MGI:3037818|MGI:MGI:1339941|UniProtKB:P10145|RGD:70069|ZFIN:ZDB-GENE-090313-165|MGI:MGI:1888712|RGD:620209|UniProtKB:A0A0G2KYH9|RGD:708540|UniProtKB:P02778|UniProtKB:P80162|UniProtKB:O14625|MGI:MGI:1888499|RGD:621812	PANTHER:PTHR10179	protein	PMID:21873635	20200807
HSP90B1	ENPL_HUMAN
	UniProtKB:P14625	Endoplasmin	GO:0031247	actin rod assembly	MGI	NCBITaxon:9606	IDA		PANTHER:PTHR11528	protein	PMID:19000834	20100614
	UniProtKB:P14625	Endoplasmin	GO:0043666	regulation of phosphoprotein phosphatase activity	MGI	NCBITaxon:9606	IDA		PANTHER:PTHR11528	protein	PMID:19000834	20100614
	UniProtKB:P14625	Endoplasmin	GO:0071318	cellular response to ATP	MGI	NCBITaxon:9606	IDA		PANTHER:PTHR11528	protein	PMID:19000834	20100614
	UniProtKB:P14625	Endoplasmin	GO:0003723	RNA binding	UniProt	NCBITaxon:9606	IDA		PANTHER:PTHR11528	protein	PMID:11958450	20051221
	UniProtKB:P14625	Endoplasmin	GO:0005509	calcium ion binding	UniProt	NCBITaxon:9606	TAS		PANTHER:PTHR11528	protein	PMID:10497210	20051221
	UniProtKB:P14625	Endoplasmin	GO:0005515	protein binding	UniProt	NCBITaxon:9606	IPI	UniProtKB:Q9NZJ5	PANTHER:PTHR11528	protein	PMID:11907036	20060915
	UniProtKB:P14625	Endoplasmin	GO:0005515	protein binding	UniProt	NCBITaxon:9606	IPI	UniProtKB:P03157	PANTHER:PTHR11528	protein	PMID:11958450	20170919
	UniProtKB:P14625	Endoplasmin	GO:0005515	protein binding	UniProt	NCBITaxon:9606	IPI	UniProtKB:P01009	PANTHER:PTHR11528	protein	PMID:15845869	20051221
	UniProtKB:P14625	Endoplasmin	GO:0005515	protein binding	UniProt	NCBITaxon:9606	IPI	UniProtKB:Q13438	PANTHER:PTHR11528	protein	PMID:18264092	20090903
	UniProtKB:P14625	Endoplasmin	GO:0005515	protein binding	UniProt	NCBITaxon:9606	IPI	UniProtKB:Q86XA0	PANTHER:PTHR11528	protein	PMID:23349634	20170523
	UniProtKB:P14625	Endoplasmin	GO:0005515	protein binding	IntAct	NCBITaxon:9606	IPI	UniProtKB:P04626	PANTHER:PTHR11528	protein	PMID:23995768	20220129
	UniProtKB:P14625	Endoplasmin	GO:0005515	protein binding	IntAct	NCBITaxon:9606	IPI	UniProtKB:P11021	PANTHER:PTHR11528	protein	PMID:26496610	20220129
	UniProtKB:P14625	Endoplasmin	GO:0005515	protein binding	IntAct	NCBITaxon:9606	IPI	UniProtKB:P11021	PANTHER:PTHR11528	protein	PMID:30021884	20220129
	UniProtKB:P14625	Endoplasmin	GO:0005515	protein binding	IntAct	NCBITaxon:9606	IPI	UniProtKB:P05067	PANTHER:PTHR11528	protein	PMID:32814053	20220129
	UniProtKB:P14625	Endoplasmin	GO:0005515	protein binding	UniProt	NCBITaxon:9606	IPI	UniProtKB:Q00597	PANTHER:PTHR11528	protein	PMID:9596688	20051221
	UniProtKB:P14625	Endoplasmin	GO:0005515	protein binding	IntAct	NCBITaxon:9606	IPI	UniProtKB:Q00597	PANTHER:PTHR11528	protein	PMID:9596688	20220129
	UniProtKB:P14625	Endoplasmin	GO:0005524	ATP binding	UniProt	NCBITaxon:9606	IEA	UniProtKB-KW:KW-0067	PANTHER:PTHR11528	protein	GO_REF:0000043	20220117
	UniProtKB:P14625	Endoplasmin	GO:0016887	ATP hydrolysis activity	InterPro	NCBITaxon:9606	IEA	InterPro:IPR001404	PANTHER:PTHR11528	protein	GO_REF:0000002	20220115
	UniProtKB:P14625	Endoplasmin	GO:0019903	protein phosphatase binding	MGI	NCBITaxon:9606	IDA		PANTHER:PTHR11528	protein	PMID:19000834	20100611
	UniProtKB:P14625	Endoplasmin	GO:0050750	low-density lipoprotein particle receptor binding	MGI	NCBITaxon:9606	IDA		PANTHER:PTHR11528	protein	PMID:15082773	20051111
	UniProtKB:P14625	Endoplasmin	GO:0001666	response to hypoxia	UniProt	NCBITaxon:9606	IDA		PANTHER:PTHR11528	protein	PMID:15620698	20051221
	UniProtKB:P14625	Endoplasmin	GO:0015031	protein transport	UniProt	NCBITaxon:9606	NAS		PANTHER:PTHR11528	protein	PMID:15845869	20051221
	UniProtKB:P14625	Endoplasmin	GO:0030433	ubiquitin-dependent ERAD pathway	UniProt	NCBITaxon:9606	IMP		PANTHER:PTHR11528	protein	PMID:18264092	20090903
	UniProtKB:P14625	Endoplasmin	GO:0030970	retrograde protein transport, ER to cytosol	ParkinsonsUK-UCL	NCBITaxon:9606	IMP		PANTHER:PTHR11528	protein	PMID:25660456	20150421
	UniProtKB:P14625	Endoplasmin	GO:0034975	protein folding in endoplasmic reticulum	ParkinsonsUK-UCL	NCBITaxon:9606	TAS		PANTHER:PTHR11528	protein	PMID:22013210	20150126
	UniProtKB:P14625	Endoplasmin	GO:0034976	response to endoplasmic reticulum stress	ParkinsonsUK-UCL	NCBITaxon:9606	TAS		PANTHER:PTHR11528	protein	PMID:22934019	20150323
	UniProtKB:P14625	Endoplasmin	GO:0043066	negative regulation of apoptotic process	UniProt	NCBITaxon:9606	IMP		PANTHER:PTHR11528	protein	PMID:10497210	20051221
	UniProtKB:P14625	Endoplasmin	GO:0043066	negative regulation of apoptotic process	UniProt	NCBITaxon:9606	IMP		PANTHER:PTHR11528	protein	PMID:15192333	20051221
	UniProtKB:P14625	Endoplasmin	GO:0043066	negative regulation of apoptotic process	UniProt	NCBITaxon:9606	TAS		PANTHER:PTHR11528	protein	PMID:16130169	20051220
	UniProtKB:P14625	Endoplasmin	GO:0051208	sequestering of calcium ion	UniProt	NCBITaxon:9606	NAS		PANTHER:PTHR11528	protein	PMID:15192333	20051221
	UniProtKB:P14625	Endoplasmin	GO:0005576	extracellular region	Reactome	NCBITaxon:9606	TAS		PANTHER:PTHR11528	protein	Reactome:R-HSA-2507854	20130528
	UniProtKB:P14625	Endoplasmin	GO:0005634	nucleus	UniProt	NCBITaxon:9606	HDA		PANTHER:PTHR11528	protein	PMID:21630459	20140320
	UniProtKB:P14625	Endoplasmin	GO:0005783	endoplasmic reticulum	HPA	NCBITaxon:9606	IDA		PANTHER:PTHR11528	protein	GO_REF:0000052	20080205
	UniProtKB:P14625	Endoplasmin	GO:0005783	endoplasmic reticulum	UniProt	NCBITaxon:9606	TAS		PANTHER:PTHR11528	protein	PMID:16130169	20051220
	UniProtKB:P14625	Endoplasmin	GO:0005783	endoplasmic reticulum	UniProt	NCBITaxon:9606	IDA		PANTHER:PTHR11528	protein	PMID:17344063	20170628
	UniProtKB:P14625	Endoplasmin	GO:0005783	endoplasmic reticulum	MGI	NCBITaxon:9606	IDA		PANTHER:PTHR11528	protein	PMID:30188326	20200401
	UniProtKB:P14625	Endoplasmin	GO:0005788	endoplasmic reticulum lumen	UniProt	NCBITaxon:9606	IDA		PANTHER:PTHR11528	protein	PMID:10497210	20080626
	UniProtKB:P14625	Endoplasmin	GO:0005788	endoplasmic reticulum lumen	Reactome	NCBITaxon:9606	TAS		PANTHER:PTHR11528	protein	Reactome:R-HSA-1678923	20130528
	UniProtKB:P14625	Endoplasmin	GO:0005788	endoplasmic reticulum lumen	Reactome	NCBITaxon:9606	TAS		PANTHER:PTHR11528	protein	Reactome:R-HSA-1678944	20130528
	UniProtKB:P14625	Endoplasmin	GO:0005788	endoplasmic reticulum lumen	Reactome	NCBITaxon:9606	TAS		PANTHER:PTHR11528	protein	Reactome:R-HSA-1791163	20130528
	UniProtKB:P14625	Endoplasmin	GO:0005788	endoplasmic reticulum lumen	Reactome	NCBITaxon:9606	TAS		PANTHER:PTHR11528	protein	Reactome:R-HSA-6790038	20130528
	UniProtKB:P14625	Endoplasmin	GO:0005788	endoplasmic reticulum lumen	Reactome	NCBITaxon:9606	TAS		PANTHER:PTHR11528	protein	Reactome:R-HSA-8952289	20170124
	UniProtKB:P14625	Endoplasmin	GO:0005789	endoplasmic reticulum membrane	UniProt	NCBITaxon:9606	IDA		PANTHER:PTHR11528	protein	PMID:10497210	20080626
	UniProtKB:P14625	Endoplasmin	GO:0005829	cytosol	UniProt	NCBITaxon:9606	IDA		PANTHER:PTHR11528	protein	PMID:9596688	20051221
	UniProtKB:P14625	Endoplasmin	GO:0005886	plasma membrane	Ensembl	NCBITaxon:9606	IEA	UniProtKB:P08113|ensembl:ENSMUSP00000020238	PANTHER:PTHR11528	protein	GO_REF:0000107	20211127
	UniProtKB:P14625	Endoplasmin	GO:0005925	focal adhesion	UniProt	NCBITaxon:9606	HDA		PANTHER:PTHR11528	protein	PMID:21423176	20140715
	UniProtKB:P14625	Endoplasmin	GO:0016020	membrane	UniProt	NCBITaxon:9606	HDA		PANTHER:PTHR11528	protein	PMID:19946888	20140627
	UniProtKB:P14625	Endoplasmin	GO:0030496	midbody	UniProt	NCBITaxon:9606	IDA		PANTHER:PTHR11528	protein	PMID:15166316	20110118
	UniProtKB:P14625	Endoplasmin	GO:0033018	sarcoplasmic reticulum lumen	UniProt	NCBITaxon:9606	IEA	UniProtKB-SubCell:SL-0240	PANTHER:PTHR11528	protein	GO_REF:0000044	20220115
	UniProtKB:P14625	Endoplasmin	GO:0042470	melanosome	UniProt	NCBITaxon:9606	IEA	UniProtKB-SubCell:SL-0161	PANTHER:PTHR11528	protein	GO_REF:0000044	20220115
	UniProtKB:P14625	Endoplasmin	GO:0048471	perinuclear region of cytoplasm	UniProt	NCBITaxon:9606	IDA		PANTHER:PTHR11528	protein	PMID:10497210	20051221
	UniProtKB:P14625	Endoplasmin	GO:0062023	collagen-containing extracellular matrix	UniProt	NCBITaxon:9606	HDA		PANTHER:PTHR11528	protein	PMID:23658023	20140717
	UniProtKB:P14625	Endoplasmin	GO:0070062	extracellular exosome	UniProt	NCBITaxon:9606	HDA		PANTHER:PTHR11528	protein	PMID:19199708	20131029
	UniProtKB:P14625	Endoplasmin	GO:0070062	extracellular exosome	UniProt	NCBITaxon:9606	HDA		PANTHER:PTHR11528	protein	PMID:20458337	20130829
	UniProtKB:P14625	Endoplasmin	GO:0070062	extracellular exosome	UniProt	NCBITaxon:9606	HDA		PANTHER:PTHR11528	protein	PMID:20458337	20130829
	UniProtKB:P14625	Endoplasmin	GO:0071682	endocytic vesicle lumen	Reactome	NCBITaxon:9606	TAS		PANTHER:PTHR11528	protein	Reactome:R-HSA-2507854	20130528
	UniProtKB:P14625	Endoplasmin	GO:0032991	protein-containing complex	UniProt	NCBITaxon:9606	IDA		PANTHER:PTHR11528	protein	PMID:23349634	20170523
	UniProtKB:P14625	Endoplasmin	GO:0034663	endoplasmic reticulum chaperone complex	Ensembl	NCBITaxon:9606	IEA	UniProtKB:P08113|ensembl:ENSMUSP00000020238	PANTHER:PTHR11528	protein	GO_REF:0000107	20211127
	UniProtKB:P14625	Endoplasmin	GO:0051082	unfolded protein binding	GO_Central	NCBITaxon:9606	IBA	PANTHER:PTN000163527|FB:FBgn0001233|PomBase:SPAC926.04c|SGD:S000004798|SGD:S000006161	PANTHER:PTHR11528	protein	PMID:21873635	20190111
	UniProtKB:P14625	Endoplasmin	GO:0030433	ubiquitin-dependent ERAD pathway	GO_Central	NCBITaxon:9606	IBA	PANTHER:PTN000163530|UniProtKB:P14625	PANTHER:PTHR11528	protein	PMID:21873635	20190111
	UniProtKB:P14625	Endoplasmin	GO:0006457	protein folding	GO_Central	NCBITaxon:9606	IBA	PANTHER:PTN000163527|WB:WBGene00000915|SGD:S000006161|MGI:MGI:96247|CGD:CAL0000201062|MGI:MGI:96250|SGD:S000004798|PomBase:SPAC926.04c|UniProtKB:P0A6Z3	PANTHER:PTHR11528	protein	PMID:21873635	20210904
	UniProtKB:P14625	Endoplasmin	GO:0048471	perinuclear region of cytoplasm	GO_Central	NCBITaxon:9606	IBA	PANTHER:PTN000163529|UniProtKB:P14625|UniProtKB:P08110	PANTHER:PTHR11528	protein	PMID:21873635	20180918
	UniProtKB:P14625	Endoplasmin	GO:0005783	endoplasmic reticulum	GO_Central	NCBITaxon:9606	IBA	PANTHER:PTN000163529|UniProtKB:Q8I0V4|UniProtKB:P14625|MGI:MGI:98817|UniProtKB:B9R8A7|RGD:1310482|TAIR:locus:2135887	PANTHER:PTHR11528	protein	PMID:21873635	20201023
C1QC	C1QC_HUMAN
	UniProtKB:P02747	Complement C1q subcomponent subunit C	GO:0005515	protein binding	IntAct	NCBITaxon:9606	IPI	UniProtKB:Q07021:PRO_0000018590	PANTHER:PTHR15427	protein	PMID:28018340	20220129
	UniProtKB:P02747	Complement C1q subcomponent subunit C	GO:0005515	protein binding	IntAct	NCBITaxon:9606	IPI	UniProtKB:Q76KX8	PANTHER:PTHR15427	protein	PMID:32296183	20220129
	UniProtKB:P02747	Complement C1q subcomponent subunit C	GO:0005515	protein binding	IntAct	NCBITaxon:9606	IPI	UniProtKB:Q9UHD9	PANTHER:PTHR15427	protein	PMID:32296183	20220129
	UniProtKB:P02747	Complement C1q subcomponent subunit C	GO:0006955	immune response	UniProt	NCBITaxon:9606	NAS		PANTHER:PTHR15427	protein	PMID:9777412	20010921
	UniProtKB:P02747	Complement C1q subcomponent subunit C	GO:0006958	complement activation, classical pathway	ComplexPortal	NCBITaxon:9606	IC		PANTHER:PTHR15427	protein	PMID:11527969	20191120
	UniProtKB:P02747	Complement C1q subcomponent subunit C	GO:0006958	complement activation, classical pathway	ComplexPortal	NCBITaxon:9606	IDA		PANTHER:PTHR15427	protein	PMID:29449492	20191023
	UniProtKB:P02747	Complement C1q subcomponent subunit C	GO:0030853	negative regulation of granulocyte differentiation	BHF-UCL	NCBITaxon:9606	IDA		PANTHER:PTHR15427	protein	PMID:10961870	20080926
	UniProtKB:P02747	Complement C1q subcomponent subunit C	GO:0045087	innate immune response	UniProt	NCBITaxon:9606	IEA	UniProtKB-KW:KW-0399	PANTHER:PTHR15427	protein	GO_REF:0000043	20220117
	UniProtKB:P02747	Complement C1q subcomponent subunit C	GO:0045650	negative regulation of macrophage differentiation	BHF-UCL	NCBITaxon:9606	IDA		PANTHER:PTHR15427	protein	PMID:10961870	20080926
	UniProtKB:P02747	Complement C1q subcomponent subunit C	GO:0098883	synapse pruning	ARUK-UCL	NCBITaxon:9606	ISS	UniProtKB:Q02105	PANTHER:PTHR15427	protein	GO_REF:0000024	20210428
	UniProtKB:P02747	Complement C1q subcomponent subunit C	GO:0005576	extracellular region	ComplexPortal	NCBITaxon:9606	IDA		PANTHER:PTHR15427	protein	PMID:18250442	20191023
	UniProtKB:P02747	Complement C1q subcomponent subunit C	GO:0005576	extracellular region	ComplexPortal	NCBITaxon:9606	IC		PANTHER:PTHR15427	protein	PMID:28104818	20191120
	UniProtKB:P02747	Complement C1q subcomponent subunit C	GO:0005576	extracellular region	UniProt	NCBITaxon:9606	NAS		PANTHER:PTHR15427	protein	PMID:9777412	20010921
	UniProtKB:P02747	Complement C1q subcomponent subunit C	GO:0005576	extracellular region	Reactome	NCBITaxon:9606	TAS		PANTHER:PTHR15427	protein	Reactome:R-HSA-166753	20060214
	UniProtKB:P02747	Complement C1q subcomponent subunit C	GO:0005576	extracellular region	Reactome	NCBITaxon:9606	TAS		PANTHER:PTHR15427	protein	Reactome:R-HSA-166792	20060214
	UniProtKB:P02747	Complement C1q subcomponent subunit C	GO:0005576	extracellular region	Reactome	NCBITaxon:9606	TAS		PANTHER:PTHR15427	protein	Reactome:R-HSA-173626	20060214
	UniProtKB:P02747	Complement C1q subcomponent subunit C	GO:0005576	extracellular region	Reactome	NCBITaxon:9606	TAS		PANTHER:PTHR15427	protein	Reactome:R-HSA-173631	20060214
	UniProtKB:P02747	Complement C1q subcomponent subunit C	GO:0005576	extracellular region	Reactome	NCBITaxon:9606	TAS		PANTHER:PTHR15427	protein	Reactome:R-HSA-8852266	20060214
	UniProtKB:P02747	Complement C1q subcomponent subunit C	GO:0005576	extracellular region	Reactome	NCBITaxon:9606	TAS		PANTHER:PTHR15427	protein	Reactome:R-HSA-8852481	20060214
	UniProtKB:P02747	Complement C1q subcomponent subunit C	GO:0005576	extracellular region	Reactome	NCBITaxon:9606	TAS		PANTHER:PTHR15427	protein	Reactome:R-HSA-9021306	20060214
	UniProtKB:P02747	Complement C1q subcomponent subunit C	GO:0005602	complement component C1 complex	ComplexPortal	NCBITaxon:9606	IC		PANTHER:PTHR15427	protein	PMID:28104818	20191120
	UniProtKB:P02747	Complement C1q subcomponent subunit C	GO:0005615	extracellular space	UniProt	NCBITaxon:9606	HDA		PANTHER:PTHR15427	protein	PMID:22664934	20131220
	UniProtKB:P02747	Complement C1q subcomponent subunit C	GO:0045202	synapse	ARUK-UCL	NCBITaxon:9606	ISS	UniProtKB:P31722	PANTHER:PTHR15427	protein	GO_REF:0000024	20200615
	UniProtKB:P02747	Complement C1q subcomponent subunit C	GO:0045202	synapse	ARUK-UCL	NCBITaxon:9606	ISS	UniProtKB:Q02105	PANTHER:PTHR15427	protein	GO_REF:0000024	20190104
	UniProtKB:P02747	Complement C1q subcomponent subunit C	GO:0045202	synapse	ARUK-UCL	NCBITaxon:9606	ISS	UniProtKB:Q02105	PANTHER:PTHR15427	protein	GO_REF:0000024	20200615
	UniProtKB:P02747	Complement C1q subcomponent subunit C	GO:0062023	collagen-containing extracellular matrix	BHF-UCL	NCBITaxon:9606	HDA		PANTHER:PTHR15427	protein	PMID:28344315	20180727
	UniProtKB:P02747	Complement C1q subcomponent subunit C	GO:0062167	complement component C1q complex	ComplexPortal	NCBITaxon:9606	IPI		PANTHER:PTHR15427	protein	PMID:29449492	20191023
	UniProtKB:P02747	Complement C1q subcomponent subunit C	GO:0072562	blood microparticle	UniProt	NCBITaxon:9606	HDA		PANTHER:PTHR15427	protein	PMID:22516433	20131223
	UniProtKB:P02747	Complement C1q subcomponent subunit C	GO:0098794	postsynapse	ARUK-UCL	NCBITaxon:9606	ISS	UniProtKB:Q02105	PANTHER:PTHR15427	protein	GO_REF:0000024	20190104
	UniProtKB:P02747	Complement C1q subcomponent subunit C	GO:0005581	collagen trimer	UniProt	NCBITaxon:9606	IEA	UniProtKB-KW:KW-0176	PANTHER:PTHR15427	protein	GO_REF:0000043	20220117
	UniProtKB:P02747	Complement C1q subcomponent subunit C	GO:0062023	collagen-containing extracellular matrix	BHF-UCL	NCBITaxon:9606	HDA		PANTHER:PTHR15427	protein	PMID:25037231	20180511
	UniProtKB:P02747	Complement C1q subcomponent subunit C	GO:0062023	collagen-containing extracellular matrix	BHF-UCL	NCBITaxon:9606	HDA		PANTHER:PTHR15427	protein	PMID:28675934	20180719
FN1	FINC_HUMAN
	UniProtKB:P02751	Fibronectin	GO:0062023	collagen-containing extracellular matrix	BHF-UCL	NCBITaxon:9606	HDA		PANTHER:PTHR19143	protein	PMID:20551380	20180313
	UniProtKB:P02751	Fibronectin	GO:0062023	collagen-containing extracellular matrix	BHF-UCL	NCBITaxon:9606	ISS	UniProtKB:F1SS24	PANTHER:PTHR19143	protein	PMID:22261194	20180206
	UniProtKB:P02751	Fibronectin	GO:0002020	protease binding	BHF-UCL	NCBITaxon:9606	IPI	UniProtKB:P07711	PANTHER:PTHR19143	protein	PMID:22952693	20140219
	UniProtKB:P02751	Fibronectin	GO:0002020	protease binding	BHF-UCL	NCBITaxon:9606	IPI	UniProtKB:P25774	PANTHER:PTHR19143	protein	PMID:22952693	20140219
	UniProtKB:P02751	Fibronectin	GO:0002020	protease binding	BHF-UCL	NCBITaxon:9606	IPI	UniProtKB:P43235	PANTHER:PTHR19143	protein	PMID:22952693	20140219
	UniProtKB:P02751	Fibronectin	GO:0005102	signaling receptor binding	CAFA	NCBITaxon:9606	IPI	UniProtKB:P9WQP1	PANTHER:PTHR19143	protein	PMID:17849409	20160624
	UniProtKB:P02751	Fibronectin	GO:0005102	signaling receptor binding	UniProt	NCBITaxon:9606	IDA		PANTHER:PTHR19143	protein	PMID:34089617	20210709
	UniProtKB:P02751	Fibronectin	GO:0005178	integrin binding	UniProt	NCBITaxon:9606	IPI	UniProtKB:P05556	PANTHER:PTHR19143	protein	PMID:11792823	20150514
	UniProtKB:P02751	Fibronectin	GO:0005178	integrin binding	UniProt	NCBITaxon:9606	IDA		PANTHER:PTHR19143	protein	PMID:19738201	20130909
	UniProtKB:P02751	Fibronectin	GO:0005178	integrin binding	UniProt	NCBITaxon:9606	IMP		PANTHER:PTHR19143	protein	PMID:24658351	20140730
	UniProtKB:P02751	Fibronectin	GO:0005201	extracellular matrix structural constituent	BHF-UCL	NCBITaxon:9606	ISS	UniProtKB:F1SS24	PANTHER:PTHR19143	protein	GO_REF:0000024	20180530
	UniProtKB:P02751	Fibronectin	GO:0005201	extracellular matrix structural constituent	BHF-UCL	NCBITaxon:9606	RCA		PANTHER:PTHR19143	protein	PMID:20551380	20180529
	UniProtKB:P02751	Fibronectin	GO:0005201	extracellular matrix structural constituent	BHF-UCL	NCBITaxon:9606	RCA		PANTHER:PTHR19143	protein	PMID:23979707	20180606
	UniProtKB:P02751	Fibronectin	GO:0005201	extracellular matrix structural constituent	BHF-UCL	NCBITaxon:9606	RCA		PANTHER:PTHR19143	protein	PMID:25037231	20180511
	UniProtKB:P02751	Fibronectin	GO:0005201	extracellular matrix structural constituent	BHF-UCL	NCBITaxon:9606	RCA		PANTHER:PTHR19143	protein	PMID:25037231	20180511
	UniProtKB:P02751	Fibronectin	GO:0005201	extracellular matrix structural constituent	BHF-UCL	NCBITaxon:9606	RCA		PANTHER:PTHR19143	protein	PMID:27559042	20180606
	UniProtKB:P02751	Fibronectin	GO:0005201	extracellular matrix structural constituent	BHF-UCL	NCBITaxon:9606	RCA		PANTHER:PTHR19143	protein	PMID:28327460	20181003
	UniProtKB:P02751	Fibronectin	GO:0005201	extracellular matrix structural constituent	BHF-UCL	NCBITaxon:9606	HDA		PANTHER:PTHR19143	protein	PMID:28344315	20190313
	UniProtKB:P02751	Fibronectin	GO:0005201	extracellular matrix structural constituent	BHF-UCL	NCBITaxon:9606	RCA		PANTHER:PTHR19143	protein	PMID:28675934	20180719
	UniProtKB:P02751	Fibronectin	GO:0005515	protein binding	MTBBASE	NCBITaxon:9606	IPI	UniProtKB:P9WIG5	PANTHER:PTHR19143	protein	PMID:10627046	20140825
	UniProtKB:P02751	Fibronectin	GO:0005515	protein binding	CAFA	NCBITaxon:9606	IPI	UniProtKB:P14738	PANTHER:PTHR19143	protein	PMID:10788510	20160825
	UniProtKB:P02751	Fibronectin	GO:0005515	protein binding	CAFA	NCBITaxon:9606	IPI	UniProtKB:Q2G015	PANTHER:PTHR19143	protein	PMID:10788510	20160825
	UniProtKB:P02751	Fibronectin	GO:0005515	protein binding	IntAct	NCBITaxon:9606	IPI	UniProtKB:Q53971	PANTHER:PTHR19143	protein	PMID:11377428	20220129
	UniProtKB:P02751	Fibronectin	GO:0005515	protein binding	UniProt	NCBITaxon:9606	IPI	UniProtKB:Q99972	PANTHER:PTHR19143	protein	PMID:11773026	20140305
	UniProtKB:P02751	Fibronectin	GO:0005515	protein binding	UniProt	NCBITaxon:9606	IPI	UniProtKB:Q5TAT6	PANTHER:PTHR19143	protein	PMID:11956183	20070328
	UniProtKB:P02751	Fibronectin	GO:0005515	protein binding	UniProt	NCBITaxon:9606	IPI	UniProtKB:P49747	PANTHER:PTHR19143	protein	PMID:12225811	20090909
	UniProtKB:P02751	Fibronectin	GO:0005515	protein binding	CAFA	NCBITaxon:9606	IPI	UniProtKB:P23568	PANTHER:PTHR19143	protein	PMID:12421310	20160516
	UniProtKB:P02751	Fibronectin	GO:0005515	protein binding	IntAct	NCBITaxon:9606	IPI	UniProtKB:P14738	PANTHER:PTHR19143	protein	PMID:12736686	20220129
	UniProtKB:P02751	Fibronectin	GO:0005515	protein binding	IntAct	NCBITaxon:9606	IPI	UniProtKB:Q01924	PANTHER:PTHR19143	protein	PMID:12736686	20220129
	UniProtKB:P02751	Fibronectin	GO:0005515	protein binding	IntAct	NCBITaxon:9606	IPI	UniProtKB:Q53971	PANTHER:PTHR19143	protein	PMID:12736686	20220129
	UniProtKB:P02751	Fibronectin	GO:0005515	protein binding	UniProt	NCBITaxon:9606	IPI	UniProtKB:P23142	PANTHER:PTHR19143	protein	PMID:1400330	20150511
	UniProtKB:P02751	Fibronectin	GO:0005515	protein binding	UniProt	NCBITaxon:9606	IPI	UniProtKB:Q07092	PANTHER:PTHR19143	protein	PMID:15165854	20070328
	UniProtKB:P02751	Fibronectin	GO:0005515	protein binding	UniProt	NCBITaxon:9606	IPI	UniProtKB:O95633	PANTHER:PTHR19143	protein	PMID:16336961	20100517
	UniProtKB:P02751	Fibronectin	GO:0005515	protein binding	IntAct	NCBITaxon:9606	IPI	UniProtKB:P29279	PANTHER:PTHR19143	protein	PMID:16457822	20220129
	UniProtKB:P02751	Fibronectin	GO:0005515	protein binding	IntAct	NCBITaxon:9606	IPI	UniProtKB:P07585	PANTHER:PTHR19143	protein	PMID:1747115	20220129
	UniProtKB:P02751	Fibronectin	GO:0005515	protein binding	IntAct	NCBITaxon:9606	IPI	UniProtKB:P07996	PANTHER:PTHR19143	protein	PMID:18042364	20220129
	UniProtKB:P02751	Fibronectin	GO:0005515	protein binding	IntAct	NCBITaxon:9606	IPI	UniProtKB:P98066	PANTHER:PTHR19143	protein	PMID:18042364	20220129
	UniProtKB:P02751	Fibronectin	GO:0005515	protein binding	AgBase	NCBITaxon:9606	IPI	UniProtKB:Q9CKF6	PANTHER:PTHR19143	protein	PMID:18160478	20160210
	UniProtKB:P02751	Fibronectin	GO:0005515	protein binding	IntAct	NCBITaxon:9606	IPI	UniProtKB:Q9CKF6	PANTHER:PTHR19143	protein	PMID:18160478	20220129
	UniProtKB:P02751	Fibronectin	GO:0005515	protein binding	IntAct	NCBITaxon:9606	IPI	UniProtKB:P11684	PANTHER:PTHR19143	protein	PMID:18243143	20220129
	UniProtKB:P02751	Fibronectin	GO:0005515	protein binding	IntAct	NCBITaxon:9606	IPI	UniProtKB:P40337	PANTHER:PTHR19143	protein	PMID:18323857	20220129
	UniProtKB:P02751	Fibronectin	GO:0005515	protein binding	AgBase	NCBITaxon:9606	IPI	UniProtKB:P23568	PANTHER:PTHR19143	protein	PMID:18411296	20170216
	UniProtKB:P02751	Fibronectin	GO:0005515	protein binding	IntAct	NCBITaxon:9606	IPI	UniProtKB:P23568	PANTHER:PTHR19143	protein	PMID:18411296	20220129
	UniProtKB:P02751	Fibronectin	GO:0005515	protein binding	IntAct	NCBITaxon:9606	IPI	UniProtKB:P14738	PANTHER:PTHR19143	protein	PMID:18713862	20220129
	UniProtKB:P02751	Fibronectin	GO:0005515	protein binding	CAFA	NCBITaxon:9606	IPI	UniProtKB:F9UN54	PANTHER:PTHR19143	protein	PMID:19220903	20160517
	UniProtKB:P02751	Fibronectin	GO:0005515	protein binding	CAFA	NCBITaxon:9606	IPI	UniProtKB:F9UNI1	PANTHER:PTHR19143	protein	PMID:19220903	20160517
	UniProtKB:P02751	Fibronectin	GO:0005515	protein binding	CAFA	NCBITaxon:9606	IPI	UniProtKB:F9UNY1	PANTHER:PTHR19143	protein	PMID:19220903	20160517
	UniProtKB:P02751	Fibronectin	GO:0005515	protein binding	CAFA	NCBITaxon:9606	IPI	UniProtKB:F9UPX5	PANTHER:PTHR19143	protein	PMID:19220903	20160517
	UniProtKB:P02751	Fibronectin	GO:0005515	protein binding	CAFA	NCBITaxon:9606	IPI	UniProtKB:F9UQ93	PANTHER:PTHR19143	protein	PMID:19220903	20160517
	UniProtKB:P02751	Fibronectin	GO:0005515	protein binding	CAFA	NCBITaxon:9606	IPI	UniProtKB:Q88VW2	PANTHER:PTHR19143	protein	PMID:19220903	20160517
	UniProtKB:P02751	Fibronectin	GO:0005515	protein binding	CAFA	NCBITaxon:9606	IPI	UniProtKB:Q88YH3	PANTHER:PTHR19143	protein	PMID:19220903	20160517
	UniProtKB:P02751	Fibronectin	GO:0005515	protein binding	IntAct	NCBITaxon:9606	IPI	UniProtKB:P07996	PANTHER:PTHR19143	protein	PMID:19542224	20220129
	UniProtKB:P02751	Fibronectin	GO:0005515	protein binding	IntAct	NCBITaxon:9606	IPI	UniProtKB:P21980	PANTHER:PTHR19143	protein	PMID:19738201	20220129
	UniProtKB:P02751	Fibronectin	GO:0005515	protein binding	IntAct	NCBITaxon:9606	IPI	UniProtKB:P21980	PANTHER:PTHR19143	protein	PMID:20080707	20220129
	UniProtKB:P02751	Fibronectin	GO:0005515	protein binding	IntAct	NCBITaxon:9606	IPI	UniProtKB:P02452	PANTHER:PTHR19143	protein	PMID:20541508	20220129
	UniProtKB:P02751	Fibronectin	GO:0005515	protein binding	IntAct	NCBITaxon:9606	IPI	UniProtKB:P14738	PANTHER:PTHR19143	protein	PMID:20875085	20220129
	UniProtKB:P02751	Fibronectin	GO:0005515	protein binding	IntAct	NCBITaxon:9606	IPI	UniProtKB:Q53682	PANTHER:PTHR19143	protein	PMID:20875085	20220129
	UniProtKB:P02751	Fibronectin	GO:0005515	protein binding	AgBase	NCBITaxon:9606	IPI	UniProtKB:Q601D1	PANTHER:PTHR19143	protein	PMID:20879998	20170412
	UniProtKB:P02751	Fibronectin	GO:0005515	protein binding	IntAct	NCBITaxon:9606	IPI	UniProtKB:Q601D1	PANTHER:PTHR19143	protein	PMID:20879998	20220129
	UniProtKB:P02751	Fibronectin	GO:0005515	protein binding	IntAct	NCBITaxon:9606	IPI	UniProtKB:Q53682	PANTHER:PTHR19143	protein	PMID:21569203	20220129
	UniProtKB:P02751	Fibronectin	GO:0005515	protein binding	IntAct	NCBITaxon:9606	IPI	UniProtKB:P21980	PANTHER:PTHR19143	protein	PMID:22442151	20220129
	UniProtKB:P02751	Fibronectin	GO:0005515	protein binding	IntAct	NCBITaxon:9606	IPI	UniProtKB:Q99IB8:PRO_0000045603	PANTHER:PTHR19143	protein	PMID:24136289	20220129
	UniProtKB:P02751	Fibronectin	GO:0005515	protein binding	IntAct	NCBITaxon:9606	IPI	UniProtKB:P05154	PANTHER:PTHR19143	protein	PMID:24388360	20220129
	UniProtKB:P02751	Fibronectin	GO:0005515	protein binding	IntAct	NCBITaxon:9606	IPI	UniProtKB:P35555	PANTHER:PTHR19143	protein	PMID:25034023	20220129
	UniProtKB:P02751	Fibronectin	GO:0005515	protein binding	IntAct	NCBITaxon:9606	IPI	UniProtKB:P35556	PANTHER:PTHR19143	protein	PMID:25034023	20220129
	UniProtKB:P02751	Fibronectin	GO:0005515	protein binding	IntAct	NCBITaxon:9606	IPI	UniProtKB:P02452	PANTHER:PTHR19143	protein	PMID:25290767	20220129
	UniProtKB:P02751	Fibronectin	GO:0005515	protein binding	IntAct	NCBITaxon:9606	IPI	UniProtKB:Q93ED6	PANTHER:PTHR19143	protein	PMID:25290767	20220129
	UniProtKB:P02751	Fibronectin	GO:0005515	protein binding	IntAct	NCBITaxon:9606	IPI	UniProtKB:Q4AAD6	PANTHER:PTHR19143	protein	PMID:25293691	20220129
	UniProtKB:P02751	Fibronectin	GO:0005515	protein binding	BHF-UCL	NCBITaxon:9606	IPI	UniProtKB:P08519	PANTHER:PTHR19143	protein	PMID:2531657	20110114
	UniProtKB:P02751	Fibronectin	GO:0005515	protein binding	IntAct	NCBITaxon:9606	IPI	UniProtKB:P08519	PANTHER:PTHR19143	protein	PMID:2531657	20220129
	UniProtKB:P02751	Fibronectin	GO:0005515	protein binding	IntAct	NCBITaxon:9606	IPI	UniProtKB:Q9UMX0	PANTHER:PTHR19143	protein	PMID:25416956	20220129
	UniProtKB:P02751	Fibronectin	GO:0005515	protein binding	AgBase	NCBITaxon:9606	IPI	UniProtKB:Q2FZB8	PANTHER:PTHR19143	protein	PMID:26627825	20160128
	UniProtKB:P02751	Fibronectin	GO:0005515	protein binding	IntAct	NCBITaxon:9606	IPI	UniProtKB:P02452	PANTHER:PTHR19143	protein	PMID:26848503	20220129
	UniProtKB:P02751	Fibronectin	GO:0005515	protein binding	IntAct	NCBITaxon:9606	IPI	UniProtKB:O75636	PANTHER:PTHR19143	protein	PMID:27141819	20220129
	UniProtKB:P02751	Fibronectin	GO:0005515	protein binding	AgBase	NCBITaxon:9606	IPI	UniProtKB:P75358	PANTHER:PTHR19143	protein	PMID:27616280	20170303
	UniProtKB:P02751	Fibronectin	GO:0005515	protein binding	IntAct	NCBITaxon:9606	IPI	UniProtKB:P75358	PANTHER:PTHR19143	protein	PMID:27616280	20220129
	UniProtKB:P02751	Fibronectin	GO:0005515	protein binding	AgBase	NCBITaxon:9606	IPI	UniProtKB:P75392	PANTHER:PTHR19143	protein	PMID:27616280	20170303
	UniProtKB:P02751	Fibronectin	GO:0005515	protein binding	IntAct	NCBITaxon:9606	IPI	UniProtKB:P75392	PANTHER:PTHR19143	protein	PMID:27616280	20220129
	UniProtKB:P02751	Fibronectin	GO:0005515	protein binding	IntAct	NCBITaxon:9606	IPI	UniProtKB:P28300:PRO_0000018520	PANTHER:PTHR19143	protein	PMID:30082873	20220129
	UniProtKB:P02751	Fibronectin	GO:0005515	protein binding	MTBBASE	NCBITaxon:9606	IPI	UniProtKB:P9WQP1	PANTHER:PTHR19143	protein	PMID:3141278	20140825
	UniProtKB:P02751	Fibronectin	GO:0005515	protein binding	MTBBASE	NCBITaxon:9606	IPI	UniProtKB:P9WQP3	PANTHER:PTHR19143	protein	PMID:3141278	20140825
	UniProtKB:P02751	Fibronectin	GO:0005515	protein binding	IntAct	NCBITaxon:9606	IPI	UniProtKB:Q9Y4K0	PANTHER:PTHR19143	protein	PMID:31759052	20220129
	UniProtKB:P02751	Fibronectin	GO:0005515	protein binding	IntAct	NCBITaxon:9606	IPI	UniProtKB:P08519	PANTHER:PTHR19143	protein	PMID:9269765	20220129
	UniProtKB:P02751	Fibronectin	GO:0005515	protein binding	UniProt	NCBITaxon:9606	IPI	UniProtKB:P23142	PANTHER:PTHR19143	protein	PMID:9278415	20150512
	UniProtKB:P02751	Fibronectin	GO:0005518	collagen binding	UniProt	NCBITaxon:9606	NAS		PANTHER:PTHR19143	protein	PMID:3024962	20011003
	UniProtKB:P02751	Fibronectin	GO:0008022	protein C-terminus binding	CAFA	NCBITaxon:9606	IPI	UniProtKB:P9WK17	PANTHER:PTHR19143	protein	PMID:16677310	20160601
	UniProtKB:P02751	Fibronectin	GO:0008201	heparin binding	UniProt	NCBITaxon:9606	NAS		PANTHER:PTHR19143	protein	PMID:10075919	20011003
	UniProtKB:P02751	Fibronectin	GO:0016504	peptidase activator activity	Ensembl	NCBITaxon:9606	IEA	UniProtKB:P11276|ensembl:ENSMUSP00000054499	PANTHER:PTHR19143	protein	GO_REF:0000107	20211127
	UniProtKB:P02751	Fibronectin	GO:0019899	enzyme binding	CAFA	NCBITaxon:9606	IPI	UniProtKB:Q9AIS0	PANTHER:PTHR19143	protein	PMID:12167537	20160706
	UniProtKB:P02751	Fibronectin	GO:0019899	enzyme binding	CAFA	NCBITaxon:9606	IPI	UniProtKB:P75391	PANTHER:PTHR19143	protein	PMID:12421310	20160603
	UniProtKB:P02751	Fibronectin	GO:0019899	enzyme binding	CAFA	NCBITaxon:9606	IPI	UniProtKB:P9WN39	PANTHER:PTHR19143	protein	PMID:17849409	20160627
	UniProtKB:P02751	Fibronectin	GO:0019899	enzyme binding	CAFA	NCBITaxon:9606	IPI	UniProtKB:C1G9X3	PANTHER:PTHR19143	protein	PMID:19429745	20160519
	UniProtKB:P02751	Fibronectin	GO:0042802	identical protein binding	IntAct	NCBITaxon:9606	IPI	UniProtKB:P02751	PANTHER:PTHR19143	protein	PMID:17914904	20220129
	UniProtKB:P02751	Fibronectin	GO:0042802	identical protein binding	IntAct	NCBITaxon:9606	IPI	UniProtKB:P02751	PANTHER:PTHR19143	protein	PMID:18042364	20220129
	UniProtKB:P02751	Fibronectin	GO:0042802	identical protein binding	IntAct	NCBITaxon:9606	IPI	UniProtKB:P02751	PANTHER:PTHR19143	protein	PMID:19826086	20220129
	UniProtKB:P02751	Fibronectin	GO:0042802	identical protein binding	IntAct	NCBITaxon:9606	IPI	UniProtKB:P02751	PANTHER:PTHR19143	protein	PMID:19931242	20220129
	UniProtKB:P02751	Fibronectin	GO:0042802	identical protein binding	IntAct	NCBITaxon:9606	IPI	UniProtKB:P02751	PANTHER:PTHR19143	protein	PMID:20541508	20220129
	UniProtKB:P02751	Fibronectin	GO:0043394	proteoglycan binding	MGI	NCBITaxon:9606	IDA		PANTHER:PTHR19143	protein	PMID:29030641	20180912
	UniProtKB:P02751	Fibronectin	GO:0051087	chaperone binding	CAFA	NCBITaxon:9606	IPI	UniProtKB:P9WMJ9	PANTHER:PTHR19143	protein	PMID:17849409	20160624
	UniProtKB:P02751	Fibronectin	GO:0097718	disordered domain specific binding	CAFA	NCBITaxon:9606	IPI	UniProtKB:O50835	PANTHER:PTHR19143	protein	PMID:15292204	20161020
	UniProtKB:P02751	Fibronectin	GO:0001525	angiogenesis	UniProt	NCBITaxon:9606	IEA	UniProtKB-KW:KW-0037	PANTHER:PTHR19143	protein	GO_REF:0000043	20220117
	UniProtKB:P02751	Fibronectin	GO:0001932	regulation of protein phosphorylation	UniProt	NCBITaxon:9606	IDA		PANTHER:PTHR19143	protein	PMID:11792823	20150515
	UniProtKB:P02751	Fibronectin	GO:0006953	acute-phase response	UniProt	NCBITaxon:9606	IEA	UniProtKB-KW:KW-0011	PANTHER:PTHR19143	protein	GO_REF:0000043	20220117
	UniProtKB:P02751	Fibronectin	GO:0007155	cell adhesion	UniProt	NCBITaxon:9606	NAS		PANTHER:PTHR19143	protein	PMID:1423622	20011003
	UniProtKB:P02751	Fibronectin	GO:0007161	calcium-independent cell-matrix adhesion	Ensembl	NCBITaxon:9606	IEA	UniProtKB:P11276|ensembl:ENSMUSP00000054499	PANTHER:PTHR19143	protein	GO_REF:0000107	20211127
	UniProtKB:P02751	Fibronectin	GO:0007229	integrin-mediated signaling pathway	BHF-UCL	NCBITaxon:9606	IDA		PANTHER:PTHR19143	protein	PMID:19126672	20201120
	UniProtKB:P02751	Fibronectin	GO:0008284	positive regulation of cell population proliferation	UniProt	NCBITaxon:9606	IDA		PANTHER:PTHR19143	protein	PMID:25834989	20150515
	UniProtKB:P02751	Fibronectin	GO:0008360	regulation of cell shape	UniProt	NCBITaxon:9606	IEA	UniProtKB-KW:KW-0133	PANTHER:PTHR19143	protein	GO_REF:0000043	20220117
	UniProtKB:P02751	Fibronectin	GO:0009611	response to wounding	UniProt	NCBITaxon:9606	NAS		PANTHER:PTHR19143	protein	PMID:7989369	20011003
	UniProtKB:P02751	Fibronectin	GO:0010628	positive regulation of gene expression	UniProt	NCBITaxon:9606	IDA		PANTHER:PTHR19143	protein	PMID:25834989	20150515
	UniProtKB:P02751	Fibronectin	GO:0010952	positive regulation of peptidase activity	GOC	NCBITaxon:9606	IEA	GO:0016504	PANTHER:PTHR19143	protein	GO_REF:0000108	20220119
	UniProtKB:P02751	Fibronectin	GO:0014068	positive regulation of phosphatidylinositol 3-kinase signaling	BHF-UCL	NCBITaxon:9606	IDA		PANTHER:PTHR19143	protein	PMID:19126672	20201120
	UniProtKB:P02751	Fibronectin	GO:0018149	peptide cross-linking	BHF-UCL	NCBITaxon:9606	IDA		PANTHER:PTHR19143	protein	PMID:3997886	20080928
	UniProtKB:P02751	Fibronectin	GO:0033622	integrin activation	UniProt	NCBITaxon:9606	IMP		PANTHER:PTHR19143	protein	PMID:24658351	20140730
	UniProtKB:P02751	Fibronectin	GO:0034446	substrate adhesion-dependent cell spreading	BHF-UCL	NCBITaxon:9606	IDA		PANTHER:PTHR19143	protein	PMID:16236823	20090408
	UniProtKB:P02751	Fibronectin	GO:0034446	substrate adhesion-dependent cell spreading	BHF-UCL	NCBITaxon:9606	IDA		PANTHER:PTHR19143	protein	PMID:19126672	20201120
	UniProtKB:P02751	Fibronectin	GO:0034446	substrate adhesion-dependent cell spreading	UniProt	NCBITaxon:9606	IMP		PANTHER:PTHR19143	protein	PMID:24658351	20140730
	UniProtKB:P02751	Fibronectin	GO:0035987	endodermal cell differentiation	UniProt	NCBITaxon:9606	IDA		PANTHER:PTHR19143	protein	PMID:23154389	20140729
	UniProtKB:P02751	Fibronectin	GO:0045773	positive regulation of axon extension	Ensembl	NCBITaxon:9606	IEA	UniProtKB:P11276|ensembl:ENSMUSP00000054499	PANTHER:PTHR19143	protein	GO_REF:0000107	20211127
	UniProtKB:P02751	Fibronectin	GO:0048146	positive regulation of fibroblast proliferation	UniProt	NCBITaxon:9606	IDA		PANTHER:PTHR19143	protein	PMID:25834989	20150515
	UniProtKB:P02751	Fibronectin	GO:0051702	biological process involved in interaction with symbiont	CAFA	NCBITaxon:9606	IDA		PANTHER:PTHR19143	protein	PMID:12167537	20160706
	UniProtKB:P02751	Fibronectin	GO:0051702	biological process involved in interaction with symbiont	CAFA	NCBITaxon:9606	IDA		PANTHER:PTHR19143	protein	PMID:12167537	20160706
	UniProtKB:P02751	Fibronectin	GO:0051702	biological process involved in interaction with symbiont	CAFA	NCBITaxon:9606	IDA		PANTHER:PTHR19143	protein	PMID:12421310	20160516
	UniProtKB:P02751	Fibronectin	GO:0051702	biological process involved in interaction with symbiont	CAFA	NCBITaxon:9606	IDA		PANTHER:PTHR19143	protein	PMID:19429745	20160519
	UniProtKB:P02751	Fibronectin	GO:0070372	regulation of ERK1 and ERK2 cascade	UniProt	NCBITaxon:9606	IDA		PANTHER:PTHR19143	protein	PMID:11792823	20150514
	UniProtKB:P02751	Fibronectin	GO:0071635	negative regulation of transforming growth factor beta production	UniProt	NCBITaxon:9606	IDA		PANTHER:PTHR19143	protein	PMID:25834989	20150515
	UniProtKB:P02751	Fibronectin	GO:0150102	negative regulation of monocyte activation	UniProt	NCBITaxon:9606	IDA		PANTHER:PTHR19143	protein	PMID:34089617	20210709
	UniProtKB:P02751	Fibronectin	GO:1901166	neural crest cell migration involved in autonomic nervous system development	MGI	NCBITaxon:9606	IDA		PANTHER:PTHR19143	protein	PMID:26571399	20180504
	UniProtKB:P02751	Fibronectin	GO:1904237	positive regulation of substrate-dependent cell migration, cell attachment to substrate	UniProt	NCBITaxon:9606	IDA		PANTHER:PTHR19143	protein	PMID:25834989	20170317
	UniProtKB:P02751	Fibronectin	GO:0031012	extracellular matrix	MGI	NCBITaxon:9606	IDA		PANTHER:PTHR19143	protein	PMID:26571399	20180426
	UniProtKB:P02751	Fibronectin	GO:0005576	extracellular region	UniProt	NCBITaxon:9606	NAS		PANTHER:PTHR19143	protein	PMID:14718574	20040415
	UniProtKB:P02751	Fibronectin	GO:0005576	extracellular region	BHF-UCL	NCBITaxon:9606	HDA		PANTHER:PTHR19143	protein	PMID:27068509	20180329
	UniProtKB:P02751	Fibronectin	GO:0005576	extracellular region	Reactome	NCBITaxon:9606	TAS		PANTHER:PTHR19143	protein	Reactome:R-HSA-1566981	20130528
	UniProtKB:P02751	Fibronectin	GO:0005576	extracellular region	Reactome	NCBITaxon:9606	TAS		PANTHER:PTHR19143	protein	Reactome:R-HSA-202723	20130528
	UniProtKB:P02751	Fibronectin	GO:0005576	extracellular region	Reactome	NCBITaxon:9606	TAS		PANTHER:PTHR19143	protein	Reactome:R-HSA-216050	20130528
	UniProtKB:P02751	Fibronectin	GO:0005576	extracellular region	Reactome	NCBITaxon:9606	TAS		PANTHER:PTHR19143	protein	Reactome:R-HSA-2327733	20130528
	UniProtKB:P02751	Fibronectin	GO:0005576	extracellular region	Reactome	NCBITaxon:9606	TAS		PANTHER:PTHR19143	protein	Reactome:R-HSA-2327746	20130528
	UniProtKB:P02751	Fibronectin	GO:0005576	extracellular region	Reactome	NCBITaxon:9606	TAS		PANTHER:PTHR19143	protein	Reactome:R-HSA-2396337	20130528
	UniProtKB:P02751	Fibronectin	GO:0005576	extracellular region	Reactome	NCBITaxon:9606	TAS		PANTHER:PTHR19143	protein	Reactome:R-HSA-2533950	20130528
	UniProtKB:P02751	Fibronectin	GO:0005576	extracellular region	Reactome	NCBITaxon:9606	TAS		PANTHER:PTHR19143	protein	Reactome:R-HSA-2537665	20130528
	UniProtKB:P02751	Fibronectin	GO:0005576	extracellular region	Reactome	NCBITaxon:9606	TAS		PANTHER:PTHR19143	protein	Reactome:R-HSA-2545196	20130528
	UniProtKB:P02751	Fibronectin	GO:0005576	extracellular region	Reactome	NCBITaxon:9606	TAS		PANTHER:PTHR19143	protein	Reactome:R-HSA-2681681	20130528
	UniProtKB:P02751	Fibronectin	GO:0005576	extracellular region	Reactome	NCBITaxon:9606	TAS		PANTHER:PTHR19143	protein	Reactome:R-HSA-2731141	20130528
	UniProtKB:P02751	Fibronectin	GO:0005576	extracellular region	Reactome	NCBITaxon:9606	TAS		PANTHER:PTHR19143	protein	Reactome:R-HSA-349593	20130528
	UniProtKB:P02751	Fibronectin	GO:0005576	extracellular region	Reactome	NCBITaxon:9606	TAS		PANTHER:PTHR19143	protein	Reactome:R-HSA-354066	20130528
	UniProtKB:P02751	Fibronectin	GO:0005576	extracellular region	Reactome	NCBITaxon:9606	TAS		PANTHER:PTHR19143	protein	Reactome:R-HSA-354073	20130528
	UniProtKB:P02751	Fibronectin	GO:0005576	extracellular region	Reactome	NCBITaxon:9606	TAS		PANTHER:PTHR19143	protein	Reactome:R-HSA-354087	20130528
	UniProtKB:P02751	Fibronectin	GO:0005576	extracellular region	Reactome	NCBITaxon:9606	TAS		PANTHER:PTHR19143	protein	Reactome:R-HSA-354124	20130528
	UniProtKB:P02751	Fibronectin	GO:0005576	extracellular region	Reactome	NCBITaxon:9606	TAS		PANTHER:PTHR19143	protein	Reactome:R-HSA-354149	20130528
	UniProtKB:P02751	Fibronectin	GO:0005576	extracellular region	Reactome	NCBITaxon:9606	TAS		PANTHER:PTHR19143	protein	Reactome:R-HSA-354165	20130528
	UniProtKB:P02751	Fibronectin	GO:0005576	extracellular region	Reactome	NCBITaxon:9606	TAS		PANTHER:PTHR19143	protein	Reactome:R-HSA-372693	20130528
	UniProtKB:P02751	Fibronectin	GO:0005576	extracellular region	Reactome	NCBITaxon:9606	TAS		PANTHER:PTHR19143	protein	Reactome:R-HSA-372697	20130528
	UniProtKB:P02751	Fibronectin	GO:0005576	extracellular region	Reactome	NCBITaxon:9606	TAS		PANTHER:PTHR19143	protein	Reactome:R-HSA-372705	20130528
	UniProtKB:P02751	Fibronectin	GO:0005576	extracellular region	Reactome	NCBITaxon:9606	TAS		PANTHER:PTHR19143	protein	Reactome:R-HSA-377640	20130528
	UniProtKB:P02751	Fibronectin	GO:0005576	extracellular region	Reactome	NCBITaxon:9606	TAS		PANTHER:PTHR19143	protein	Reactome:R-HSA-377641	20130528
	UniProtKB:P02751	Fibronectin	GO:0005576	extracellular region	Reactome	NCBITaxon:9606	TAS		PANTHER:PTHR19143	protein	Reactome:R-HSA-377643	20130528
	UniProtKB:P02751	Fibronectin	GO:0005576	extracellular region	Reactome	NCBITaxon:9606	TAS		PANTHER:PTHR19143	protein	Reactome:R-HSA-377644	20130528
	UniProtKB:P02751	Fibronectin	GO:0005576	extracellular region	Reactome	NCBITaxon:9606	TAS		PANTHER:PTHR19143	protein	Reactome:R-HSA-3785684	20130528
	UniProtKB:P02751	Fibronectin	GO:0005576	extracellular region	Reactome	NCBITaxon:9606	TAS		PANTHER:PTHR19143	protein	Reactome:R-HSA-3788061	20130704
	UniProtKB:P02751	Fibronectin	GO:0005576	extracellular region	Reactome	NCBITaxon:9606	TAS		PANTHER:PTHR19143	protein	Reactome:R-HSA-429415	20130528
	UniProtKB:P02751	Fibronectin	GO:0005576	extracellular region	Reactome	NCBITaxon:9606	TAS		PANTHER:PTHR19143	protein	Reactome:R-HSA-429441	20130528
	UniProtKB:P02751	Fibronectin	GO:0005576	extracellular region	Reactome	NCBITaxon:9606	TAS		PANTHER:PTHR19143	protein	Reactome:R-HSA-481007	20130528
	UniProtKB:P02751	Fibronectin	GO:0005576	extracellular region	Reactome	NCBITaxon:9606	TAS		PANTHER:PTHR19143	protein	Reactome:R-HSA-6785895	20130528
	UniProtKB:P02751	Fibronectin	GO:0005577	fibrinogen complex	ComplexPortal	NCBITaxon:9606	IPI		PANTHER:PTHR19143	protein	PMID:20541508	20201111
	UniProtKB:P02751	Fibronectin	GO:0005604	basement membrane	Ensembl	NCBITaxon:9606	IEA	UniProtKB:P11276|ensembl:ENSMUSP00000054499	PANTHER:PTHR19143	protein	GO_REF:0000107	20211127
	UniProtKB:P02751	Fibronectin	GO:0005615	extracellular space	CAFA	NCBITaxon:9606	IDA		PANTHER:PTHR19143	protein	PMID:15292204	20161020
	UniProtKB:P02751	Fibronectin	GO:0005615	extracellular space	ComplexPortal	NCBITaxon:9606	IDA		PANTHER:PTHR19143	protein	PMID:15292204	20201111
	UniProtKB:P02751	Fibronectin	GO:0005615	extracellular space	BHF-UCL	NCBITaxon:9606	HDA		PANTHER:PTHR19143	protein	PMID:20551380	20180313
	UniProtKB:P02751	Fibronectin	GO:0005788	endoplasmic reticulum lumen	Reactome	NCBITaxon:9606	TAS		PANTHER:PTHR19143	protein	Reactome:R-HSA-8952289	20170124
	UniProtKB:P02751	Fibronectin	GO:0005793	endoplasmic reticulum-Golgi intermediate compartment	UniProt	NCBITaxon:9606	IDA		PANTHER:PTHR19143	protein	PMID:15308636	20060116
	UniProtKB:P02751	Fibronectin	GO:0005886	plasma membrane	Reactome	NCBITaxon:9606	TAS		PANTHER:PTHR19143	protein	Reactome:R-HSA-9700131	20210126
	UniProtKB:P02751	Fibronectin	GO:0005886	plasma membrane	Reactome	NCBITaxon:9606	TAS		PANTHER:PTHR19143	protein	Reactome:R-HSA-9700179	20210126
	UniProtKB:P02751	Fibronectin	GO:0005886	plasma membrane	Reactome	NCBITaxon:9606	TAS		PANTHER:PTHR19143	protein	Reactome:R-HSA-9700181	20210126
	UniProtKB:P02751	Fibronectin	GO:0005886	plasma membrane	Reactome	NCBITaxon:9606	TAS		PANTHER:PTHR19143	protein	Reactome:R-HSA-9700190	20210126
	UniProtKB:P02751	Fibronectin	GO:0005886	plasma membrane	Reactome	NCBITaxon:9606	TAS		PANTHER:PTHR19143	protein	Reactome:R-HSA-9700193	20210126
	UniProtKB:P02751	Fibronectin	GO:0005886	plasma membrane	Reactome	NCBITaxon:9606	TAS		PANTHER:PTHR19143	protein	Reactome:R-HSA-9712078	20210126
	UniProtKB:P02751	Fibronectin	GO:0005886	plasma membrane	Reactome	NCBITaxon:9606	TAS		PANTHER:PTHR19143	protein	Reactome:R-HSA-9712079	20210126
	UniProtKB:P02751	Fibronectin	GO:0005886	plasma membrane	Reactome	NCBITaxon:9606	TAS		PANTHER:PTHR19143	protein	Reactome:R-HSA-9712083	20210126
	UniProtKB:P02751	Fibronectin	GO:0005886	plasma membrane	Reactome	NCBITaxon:9606	TAS		PANTHER:PTHR19143	protein	Reactome:R-HSA-9712084	20210126
	UniProtKB:P02751	Fibronectin	GO:0005886	plasma membrane	Reactome	NCBITaxon:9606	TAS		PANTHER:PTHR19143	protein	Reactome:R-HSA-9712085	20210126
	UniProtKB:P02751	Fibronectin	GO:0005886	plasma membrane	Reactome	NCBITaxon:9606	TAS		PANTHER:PTHR19143	protein	Reactome:R-HSA-9724099	20210126
	UniProtKB:P02751	Fibronectin	GO:0016324	apical plasma membrane	Ensembl	NCBITaxon:9606	IEA	UniProtKB:P11276|ensembl:ENSMUSP00000054499	PANTHER:PTHR19143	protein	GO_REF:0000107	20211127
	UniProtKB:P02751	Fibronectin	GO:0031093	platelet alpha granule lumen	Reactome	NCBITaxon:9606	TAS		PANTHER:PTHR19143	protein	Reactome:R-HSA-481007	20130528
	UniProtKB:P02751	Fibronectin	GO:0062023	collagen-containing extracellular matrix	UniProt	NCBITaxon:9606	IDA		PANTHER:PTHR19143	protein	PMID:16157329	20180912
	UniProtKB:P02751	Fibronectin	GO:0062023	collagen-containing extracellular matrix	BHF-UCL	NCBITaxon:9606	IDA		PANTHER:PTHR19143	protein	PMID:1632457	20140812
	UniProtKB:P02751	Fibronectin	GO:0062023	collagen-containing extracellular matrix	UniProt	NCBITaxon:9606	HDA		PANTHER:PTHR19143	protein	PMID:23658023	20140717
	UniProtKB:P02751	Fibronectin	GO:0062023	collagen-containing extracellular matrix	BHF-UCL	NCBITaxon:9606	HDA		PANTHER:PTHR19143	protein	PMID:23979707	20180115
	UniProtKB:P02751	Fibronectin	GO:0062023	collagen-containing extracellular matrix	BHF-UCL	NCBITaxon:9606	HDA		PANTHER:PTHR19143	protein	PMID:27559042	20180329
	UniProtKB:P02751	Fibronectin	GO:0062023	collagen-containing extracellular matrix	BHF-UCL	NCBITaxon:9606	HDA		PANTHER:PTHR19143	protein	PMID:28327460	20181003
	UniProtKB:P02751	Fibronectin	GO:0062023	collagen-containing extracellular matrix	BHF-UCL	NCBITaxon:9606	HDA		PANTHER:PTHR19143	protein	PMID:28344315	20180727
	UniProtKB:P02751	Fibronectin	GO:0070062	extracellular exosome	UniProt	NCBITaxon:9606	HDA		PANTHER:PTHR19143	protein	PMID:19056867	20131024
	UniProtKB:P02751	Fibronectin	GO:0070062	extracellular exosome	UniProt	NCBITaxon:9606	IDA		PANTHER:PTHR19143	protein	PMID:21276792	20140709
	UniProtKB:P02751	Fibronectin	GO:0070062	extracellular exosome	UniProt	NCBITaxon:9606	HDA		PANTHER:PTHR19143	protein	PMID:23533145	20140714
	UniProtKB:P02751	Fibronectin	GO:0072562	blood microparticle	UniProt	NCBITaxon:9606	HDA		PANTHER:PTHR19143	protein	PMID:22516433	20131223
	UniProtKB:P02751	Fibronectin	GO:0005577	fibrinogen complex	BHF-UCL	NCBITaxon:9606	IDA		PANTHER:PTHR19143	protein	PMID:3997886	20080928
	UniProtKB:P02751	Fibronectin	GO:0062023	collagen-containing extracellular matrix	BHF-UCL	NCBITaxon:9606	HDA		PANTHER:PTHR19143	protein	PMID:25037231	20180511
	UniProtKB:P02751	Fibronectin	GO:0062023	collagen-containing extracellular matrix	BHF-UCL	NCBITaxon:9606	HDA		PANTHER:PTHR19143	protein	PMID:25037231	20180511
	UniProtKB:P02751	Fibronectin	GO:0062023	collagen-containing extracellular matrix	BHF-UCL	NCBITaxon:9606	HDA		PANTHER:PTHR19143	protein	PMID:28675934	20180719
	UniProtKB:P02751	Fibronectin	GO:0005102	signaling receptor binding	GO_Central	NCBITaxon:9606	IBA	PANTHER:PTN002709849|ZFIN:ZDB-GENE-000426-1|UniProtKB:P02679|MGI:MGI:95566|UniProtKB:P02751	PANTHER:PTHR19143	protein	PMID:21873635	20211216
	UniProtKB:P02751	Fibronectin	GO:0072378	blood coagulation, fibrin clot formation	GO_Central	NCBITaxon:9606	IBA	PANTHER:PTN002709849|UniProtKB:P02679|ZFIN:ZDB-GENE-040426-1998	PANTHER:PTHR19143	protein	PMID:21873635	20200206
	UniProtKB:P02751	Fibronectin	GO:0007399	nervous system development	GO_Central	NCBITaxon:9606	IBA	PANTHER:PTN002709787|ZFIN:ZDB-GENE-000426-1|RGD:2624|MGI:MGI:95566|UniProtKB:P02751	PANTHER:PTHR19143	protein	PMID:21873635	20201024
	UniProtKB:P02751	Fibronectin	GO:0043394	proteoglycan binding	GO_Central	NCBITaxon:9606	IBA	PANTHER:PTN002709787|UniProtKB:P02751	PANTHER:PTHR19143	protein	PMID:21873635	20200206
	UniProtKB:P02751	Fibronectin	GO:0070527	platelet aggregation	GO_Central	NCBITaxon:9606	IBA	PANTHER:PTN002709849|UniProtKB:P02679	PANTHER:PTHR19143	protein	PMID:21873635	20200206
	UniProtKB:P02751	Fibronectin	GO:0005615	extracellular space	GO_Central	NCBITaxon:9606	IBA	PANTHER:PTN000441162|UniProtKB:Q9BY76|UniProtKB:P02675|RGD:2624|UniProtKB:Q9Y264|UniProtKB:Q02020|UniProtKB:P02679|UniProtKB:O15123|MGI:MGI:1888999|UniProtKB:Q15389|RGD:621861|RGD:2604|RGD:628896|UniProtKB:P07589|UniProtKB:P02751|UniProtKB:P14448|RGD:2613|UniProtKB:Q9Y5C1|UniProtKB:O95841	PANTHER:PTHR19143	protein	PMID:21873635	20200206
	UniProtKB:P02751	Fibronectin	GO:0007160	cell-matrix adhesion	GO_Central	NCBITaxon:9606	IBA	PANTHER:PTN002709849|UniProtKB:P02679|MGI:MGI:95566|RGD:2624	PANTHER:PTHR19143	protein	PMID:21873635	20200206
	UniProtKB:P02751	Fibronectin	GO:0005178	integrin binding	GO_Central	NCBITaxon:9606	IBA	PANTHER:PTN002709787|UniProtKB:P02751|ZFIN:ZDB-GENE-000426-1	PANTHER:PTHR19143	protein	PMID:21873635	20200206
	UniProtKB:P02751	Fibronectin	GO:0062023	collagen-containing extracellular matrix	GO_Central	NCBITaxon:9606	IBA	PANTHER:PTN000441162|MGI:MGI:99516|MGI:MGI:95566|RGD:2624|UniProtKB:Q9UQP3|MGI:MGI:2665790|ZFIN:ZDB-GENE-000426-1|RGD:3886	PANTHER:PTHR19143	protein	PMID:21873635	20211216
	UniProtKB:P02751	Fibronectin	GO:0007507	heart development	GO_Central	NCBITaxon:9606	IBA	PANTHER:PTN002709787|ZFIN:ZDB-GENE-030131-6545|ZFIN:ZDB-GENE-000426-1	PANTHER:PTHR19143	protein	PMID:21873635	20200206
	UniProtKB:P02751	Fibronectin	GO:0007044	cell-substrate junction assembly	GO_Central	NCBITaxon:9606	IBA	PANTHER:PTN002709787|MGI:MGI:95566	PANTHER:PTHR19143	protein	PMID:21873635	20200206
APOC3	APOC3_HUMAN
	UniProtKB:P02656	Apolipoprotein C-III	GO:0005515	protein binding	IntAct	NCBITaxon:9606	IPI	UniProtKB:Q5JX71	PANTHER:PTHR14225	protein	PMID:32296183	20220129
	UniProtKB:P02656	Apolipoprotein C-III	GO:0005515	protein binding	IntAct	NCBITaxon:9606	IPI	UniProtKB:Q8TED1	PANTHER:PTHR14225	protein	PMID:32296183	20220129
	UniProtKB:P02656	Apolipoprotein C-III	GO:0005515	protein binding	IntAct	NCBITaxon:9606	IPI	UniProtKB:Q9Y282	PANTHER:PTHR14225	protein	PMID:32296183	20220129
	UniProtKB:P02656	Apolipoprotein C-III	GO:0005543	phospholipid binding	BHF-UCL	NCBITaxon:9606	IDA		PANTHER:PTHR14225	protein	PMID:11060345	20080401
	UniProtKB:P02656	Apolipoprotein C-III	GO:0005543	phospholipid binding	BHF-UCL	NCBITaxon:9606	IDA		PANTHER:PTHR14225	protein	PMID:4066713	20080211
	UniProtKB:P02656	Apolipoprotein C-III	GO:0015485	cholesterol binding	BHF-UCL	NCBITaxon:9606	IC	GO:0033344	PANTHER:PTHR14225	protein	PMID:11162594	20080402
	UniProtKB:P02656	Apolipoprotein C-III	GO:0030234	enzyme regulator activity	BHF-UCL	NCBITaxon:9606	IDA		PANTHER:PTHR14225	protein	PMID:11060345	20080401
	UniProtKB:P02656	Apolipoprotein C-III	GO:0055102	lipase inhibitor activity	BHF-UCL	NCBITaxon:9606	IDA		PANTHER:PTHR14225	protein	PMID:15576844	20090205
	UniProtKB:P02656	Apolipoprotein C-III	GO:0055102	lipase inhibitor activity	BHF-UCL	NCBITaxon:9606	IDA		PANTHER:PTHR14225	protein	PMID:182536	20090206
	UniProtKB:P02656	Apolipoprotein C-III	GO:0055102	lipase inhibitor activity	BHF-UCL	NCBITaxon:9606	IDA		PANTHER:PTHR14225	protein	PMID:18635818	20090218
	UniProtKB:P02656	Apolipoprotein C-III	GO:0055102	lipase inhibitor activity	BHF-UCL	NCBITaxon:9606	IDA		PANTHER:PTHR14225	protein	PMID:3973011	20090515
	UniProtKB:P02656	Apolipoprotein C-III	GO:0070653	high-density lipoprotein particle receptor binding	BHF-UCL	NCBITaxon:9606	IPI	UniProtKB:Q61009	PANTHER:PTHR14225	protein	PMID:9254056	20090629
	UniProtKB:P02656	Apolipoprotein C-III	GO:0006641	triglyceride metabolic process	HGNC-UCL	NCBITaxon:9606	IMP		PANTHER:PTHR14225	protein	PMID:17142127	20070110
	UniProtKB:P02656	Apolipoprotein C-III	GO:0007186	G protein-coupled receptor signaling pathway	BHF-UCL	NCBITaxon:9606	IDA		PANTHER:PTHR14225	protein	PMID:16443932	20080103
	UniProtKB:P02656	Apolipoprotein C-III	GO:0010897	negative regulation of triglyceride catabolic process	BHF-UCL	NCBITaxon:9606	IDA		PANTHER:PTHR14225	protein	PMID:18635818	20090218
	UniProtKB:P02656	Apolipoprotein C-III	GO:0010897	negative regulation of triglyceride catabolic process	BHF-UCL	NCBITaxon:9606	IDA		PANTHER:PTHR14225	protein	PMID:3973011	20090515
	UniProtKB:P02656	Apolipoprotein C-III	GO:0010903	negative regulation of very-low-density lipoprotein particle remodeling	BHF-UCL	NCBITaxon:9606	IC	GO:0051005	PANTHER:PTHR14225	protein	PMID:18635818	20090424
	UniProtKB:P02656	Apolipoprotein C-III	GO:0010903	negative regulation of very-low-density lipoprotein particle remodeling	BHF-UCL	NCBITaxon:9606	IDA		PANTHER:PTHR14225	protein	PMID:3973011	20090515
	UniProtKB:P02656	Apolipoprotein C-III	GO:0010916	negative regulation of very-low-density lipoprotein particle clearance	BHF-UCL	NCBITaxon:9606	IDA		PANTHER:PTHR14225	protein	PMID:1917954	20090515
	UniProtKB:P02656	Apolipoprotein C-III	GO:0010987	negative regulation of high-density lipoprotein particle clearance	BHF-UCL	NCBITaxon:9606	IMP		PANTHER:PTHR14225	protein	PMID:15778093	20090629
	UniProtKB:P02656	Apolipoprotein C-III	GO:0010989	negative regulation of low-density lipoprotein particle clearance	BHF-UCL	NCBITaxon:9606	IMP		PANTHER:PTHR14225	protein	PMID:15778093	20090629
	UniProtKB:P02656	Apolipoprotein C-III	GO:0019433	triglyceride catabolic process	BHF-UCL	NCBITaxon:9606	IDA		PANTHER:PTHR14225	protein	PMID:11060345	20080401
	UniProtKB:P02656	Apolipoprotein C-III	GO:0032489	regulation of Cdc42 protein signal transduction	BHF-UCL	NCBITaxon:9606	IDA		PANTHER:PTHR14225	protein	PMID:16443932	20121018
	UniProtKB:P02656	Apolipoprotein C-III	GO:0033344	cholesterol efflux	BHF-UCL	NCBITaxon:9606	IDA		PANTHER:PTHR14225	protein	PMID:11162594	20080402
	UniProtKB:P02656	Apolipoprotein C-III	GO:0033344	cholesterol efflux	BHF-UCL	NCBITaxon:9606	IDA		PANTHER:PTHR14225	protein	PMID:16443932	20080103
	UniProtKB:P02656	Apolipoprotein C-III	GO:0033700	phospholipid efflux	BHF-UCL	NCBITaxon:9606	IDA		PANTHER:PTHR14225	protein	PMID:11162594	20080402
	UniProtKB:P02656	Apolipoprotein C-III	GO:0034375	high-density lipoprotein particle remodeling	BHF-UCL	NCBITaxon:9606	IMP		PANTHER:PTHR14225	protein	PMID:17438339	20080509
	UniProtKB:P02656	Apolipoprotein C-III	GO:0034379	very-low-density lipoprotein particle assembly	BHF-UCL	NCBITaxon:9606	TAS		PANTHER:PTHR14225	protein	PMID:18399797	20090515
	UniProtKB:P02656	Apolipoprotein C-III	GO:0034382	chylomicron remnant clearance	BHF-UCL	NCBITaxon:9606	IDA		PANTHER:PTHR14225	protein	PMID:4020294	20090515
	UniProtKB:P02656	Apolipoprotein C-III	GO:0042157	lipoprotein metabolic process	InterPro	NCBITaxon:9606	IEA	InterPro:IPR008403	PANTHER:PTHR14225	protein	GO_REF:0000002	20220115
	UniProtKB:P02656	Apolipoprotein C-III	GO:0042632	cholesterol homeostasis	BHF-UCL	NCBITaxon:9606	IMP		PANTHER:PTHR14225	protein	PMID:18767813	20090515
	UniProtKB:P02656	Apolipoprotein C-III	GO:0043691	reverse cholesterol transport	BHF-UCL	NCBITaxon:9606	IC	GO:0034375	PANTHER:PTHR14225	protein	PMID:17438339	20150211
	UniProtKB:P02656	Apolipoprotein C-III	GO:0045717	negative regulation of fatty acid biosynthetic process	BHF-UCL	NCBITaxon:9606	IDA		PANTHER:PTHR14225	protein	PMID:11060345	20080401
	UniProtKB:P02656	Apolipoprotein C-III	GO:0045717	negative regulation of fatty acid biosynthetic process	BHF-UCL	NCBITaxon:9606	IDA		PANTHER:PTHR14225	protein	PMID:18635818	20090218
	UniProtKB:P02656	Apolipoprotein C-III	GO:0045833	negative regulation of lipid metabolic process	BHF-UCL	NCBITaxon:9606	IDA		PANTHER:PTHR14225	protein	PMID:182536	20090206
	UniProtKB:P02656	Apolipoprotein C-III	GO:0048261	negative regulation of receptor-mediated endocytosis	BHF-UCL	NCBITaxon:9606	IDA		PANTHER:PTHR14225	protein	PMID:1917954	20090205
	UniProtKB:P02656	Apolipoprotein C-III	GO:0050995	negative regulation of lipid catabolic process	BHF-UCL	NCBITaxon:9606	IDA		PANTHER:PTHR14225	protein	PMID:15576844	20090205
	UniProtKB:P02656	Apolipoprotein C-III	GO:0051005	negative regulation of lipoprotein lipase activity	BHF-UCL	NCBITaxon:9606	IDA		PANTHER:PTHR14225	protein	PMID:11060345	20080401
	UniProtKB:P02656	Apolipoprotein C-III	GO:0051005	negative regulation of lipoprotein lipase activity	BHF-UCL	NCBITaxon:9606	IDA		PANTHER:PTHR14225	protein	PMID:18635818	20090218
	UniProtKB:P02656	Apolipoprotein C-III	GO:0051005	negative regulation of lipoprotein lipase activity	BHF-UCL	NCBITaxon:9606	IDA		PANTHER:PTHR14225	protein	PMID:3973011	20090515
	UniProtKB:P02656	Apolipoprotein C-III	GO:0060621	negative regulation of cholesterol import	BHF-UCL	NCBITaxon:9606	IMP		PANTHER:PTHR14225	protein	PMID:15778093	20090629
	UniProtKB:P02656	Apolipoprotein C-III	GO:0070328	triglyceride homeostasis	BHF-UCL	NCBITaxon:9606	IMP		PANTHER:PTHR14225	protein	PMID:18767813	20090515
	UniProtKB:P02656	Apolipoprotein C-III	GO:0005576	extracellular region	Reactome	NCBITaxon:9606	TAS		PANTHER:PTHR14225	protein	Reactome:R-HSA-174660	20130528
	UniProtKB:P02656	Apolipoprotein C-III	GO:0005576	extracellular region	Reactome	NCBITaxon:9606	TAS		PANTHER:PTHR14225	protein	Reactome:R-HSA-174690	20130528
	UniProtKB:P02656	Apolipoprotein C-III	GO:0005576	extracellular region	Reactome	NCBITaxon:9606	TAS		PANTHER:PTHR14225	protein	Reactome:R-HSA-174757	20130528
	UniProtKB:P02656	Apolipoprotein C-III	GO:0005576	extracellular region	Reactome	NCBITaxon:9606	TAS		PANTHER:PTHR14225	protein	Reactome:R-HSA-2395768	20130528
	UniProtKB:P02656	Apolipoprotein C-III	GO:0005576	extracellular region	Reactome	NCBITaxon:9606	TAS		PANTHER:PTHR14225	protein	Reactome:R-HSA-2395784	20130528
	UniProtKB:P02656	Apolipoprotein C-III	GO:0005576	extracellular region	Reactome	NCBITaxon:9606	TAS		PANTHER:PTHR14225	protein	Reactome:R-HSA-2404131	20130528
	UniProtKB:P02656	Apolipoprotein C-III	GO:0005576	extracellular region	Reactome	NCBITaxon:9606	TAS		PANTHER:PTHR14225	protein	Reactome:R-HSA-2423785	20130528
	UniProtKB:P02656	Apolipoprotein C-III	GO:0005576	extracellular region	Reactome	NCBITaxon:9606	TAS		PANTHER:PTHR14225	protein	Reactome:R-HSA-266303	20130528
	UniProtKB:P02656	Apolipoprotein C-III	GO:0005615	extracellular space	BHF-UCL	NCBITaxon:9606	IDA		PANTHER:PTHR14225	protein	PMID:11060345	20080401
	UniProtKB:P02656	Apolipoprotein C-III	GO:0005769	early endosome	Reactome	NCBITaxon:9606	TAS		PANTHER:PTHR14225	protein	Reactome:R-HSA-2404131	20130528
	UniProtKB:P02656	Apolipoprotein C-III	GO:0005769	early endosome	Reactome	NCBITaxon:9606	TAS		PANTHER:PTHR14225	protein	Reactome:R-HSA-2404140	20130528
	UniProtKB:P02656	Apolipoprotein C-III	GO:0005769	early endosome	Reactome	NCBITaxon:9606	TAS		PANTHER:PTHR14225	protein	Reactome:R-HSA-2429643	20130528
	UniProtKB:P02656	Apolipoprotein C-III	GO:0062023	collagen-containing extracellular matrix	BHF-UCL	NCBITaxon:9606	HDA		PANTHER:PTHR14225	protein	PMID:27068509	20180329
	UniProtKB:P02656	Apolipoprotein C-III	GO:0062023	collagen-containing extracellular matrix	BHF-UCL	NCBITaxon:9606	HDA		PANTHER:PTHR14225	protein	PMID:27559042	20180329
	UniProtKB:P02656	Apolipoprotein C-III	GO:0070062	extracellular exosome	UniProt	NCBITaxon:9606	HDA		PANTHER:PTHR14225	protein	PMID:23533145	20140714
	UniProtKB:P02656	Apolipoprotein C-III	GO:0034361	very-low-density lipoprotein particle	BHF-UCL	NCBITaxon:9606	IDA		PANTHER:PTHR14225	protein	PMID:16935699	20080509
	UniProtKB:P02656	Apolipoprotein C-III	GO:0034361	very-low-density lipoprotein particle	BHF-UCL	NCBITaxon:9606	IDA		PANTHER:PTHR14225	protein	PMID:17154273	20090528
	UniProtKB:P02656	Apolipoprotein C-III	GO:0034361	very-low-density lipoprotein particle	BHF-UCL	NCBITaxon:9606	IDA		PANTHER:PTHR14225	protein	PMID:3973011	20090515
	UniProtKB:P02656	Apolipoprotein C-III	GO:0034363	intermediate-density lipoprotein particle	BHF-UCL	NCBITaxon:9606	IDA		PANTHER:PTHR14225	protein	PMID:17336988	20080509
	UniProtKB:P02656	Apolipoprotein C-III	GO:0034366	spherical high-density lipoprotein particle	BHF-UCL	NCBITaxon:9606	IDA		PANTHER:PTHR14225	protein	PMID:17438339	20080509
	UniProtKB:P02656	Apolipoprotein C-III	GO:0042627	chylomicron	BHF-UCL	NCBITaxon:9606	IDA		PANTHER:PTHR14225	protein	PMID:8245722	20080104
	UniProtKB:P02656	Apolipoprotein C-III	GO:0042632	cholesterol homeostasis	GO_Central	NCBITaxon:9606	IBA	PANTHER:PTN000369187|UniProtKB:P02656	PANTHER:PTHR14225	protein	PMID:21873635	20170228
	UniProtKB:P02656	Apolipoprotein C-III	GO:0010897	negative regulation of triglyceride catabolic process	GO_Central	NCBITaxon:9606	IBA	PANTHER:PTN000369187|UniProtKB:P02656	PANTHER:PTHR14225	protein	PMID:21873635	20170228
	UniProtKB:P02656	Apolipoprotein C-III	GO:0042627	chylomicron	GO_Central	NCBITaxon:9606	IBA	PANTHER:PTN000369187|UniProtKB:P02656	PANTHER:PTHR14225	protein	PMID:21873635	20170228
	UniProtKB:P02656	Apolipoprotein C-III	GO:0010987	negative regulation of high-density lipoprotein particle clearance	GO_Central	NCBITaxon:9606	IBA	PANTHER:PTN000369187|UniProtKB:P02656	PANTHER:PTHR14225	protein	PMID:21873635	20170228
	UniProtKB:P02656	Apolipoprotein C-III	GO:0055102	lipase inhibitor activity	GO_Central	NCBITaxon:9606	IBA	PANTHER:PTN000369187|UniProtKB:P02656	PANTHER:PTHR14225	protein	PMID:21873635	20170228
	UniProtKB:P02656	Apolipoprotein C-III	GO:0034366	spherical high-density lipoprotein particle	GO_Central	NCBITaxon:9606	IBA	PANTHER:PTN000369187|UniProtKB:P02656	PANTHER:PTHR14225	protein	PMID:21873635	20170228
	UniProtKB:P02656	Apolipoprotein C-III	GO:0034363	intermediate-density lipoprotein particle	GO_Central	NCBITaxon:9606	IBA	PANTHER:PTN000369187|UniProtKB:P02656	PANTHER:PTHR14225	protein	PMID:21873635	20170228
	UniProtKB:P02656	Apolipoprotein C-III	GO:0070328	triglyceride homeostasis	GO_Central	NCBITaxon:9606	IBA	PANTHER:PTN000369187|UniProtKB:P02656	PANTHER:PTHR14225	protein	PMID:21873635	20170228
	UniProtKB:P02656	Apolipoprotein C-III	GO:0010916	negative regulation of very-low-density lipoprotein particle clearance	GO_Central	NCBITaxon:9606	IBA	PANTHER:PTN000369187|UniProtKB:P02656	PANTHER:PTHR14225	protein	PMID:21873635	20170228
	UniProtKB:P02656	Apolipoprotein C-III	GO:0010989	negative regulation of low-density lipoprotein particle clearance	GO_Central	NCBITaxon:9606	IBA	PANTHER:PTN000369187|UniProtKB:P02656	PANTHER:PTHR14225	protein	PMID:21873635	20170228
	UniProtKB:P02656	Apolipoprotein C-III	GO:0051005	negative regulation of lipoprotein lipase activity	GO_Central	NCBITaxon:9606	IBA	PANTHER:PTN000369187|UniProtKB:P02656	PANTHER:PTHR14225	protein	PMID:21873635	20170228
	UniProtKB:P02656	Apolipoprotein C-III	GO:0034361	very-low-density lipoprotein particle	GO_Central	NCBITaxon:9606	IBA	PANTHER:PTN000369187|UniProtKB:P02656	PANTHER:PTHR14225	protein	PMID:21873635	20170228
	UniProtKB:P02656	Apolipoprotein C-III	GO:0070653	high-density lipoprotein particle receptor binding	GO_Central	NCBITaxon:9606	IBA	PANTHER:PTN000369187|UniProtKB:P02656	PANTHER:PTHR14225	protein	PMID:21873635	20170228
	UniProtKB:P02656	Apolipoprotein C-III	GO:0005543	phospholipid binding	GO_Central	NCBITaxon:9606	IBA	PANTHER:PTN000369187|UniProtKB:P02656	PANTHER:PTHR14225	protein	PMID:21873635	20170228
HP	HPT_HUMAN
	UniProtKB:P00738	Haptoglobin	GO:0005515	protein binding	IntAct	NCBITaxon:9606	IPI	UniProtKB:P02647	PANTHER:PTHR24255	protein	PMID:19758344	20220129
	UniProtKB:P00738	Haptoglobin	GO:0005515	protein binding	IntAct	NCBITaxon:9606	IPI	UniProtKB:P02649	PANTHER:PTHR24255	protein	PMID:19758344	20220129
	UniProtKB:P00738	Haptoglobin	GO:0005515	protein binding	UniProt	NCBITaxon:9606	IPI	UniProtKB:Q9Y282	PANTHER:PTHR24255	protein	PMID:31142615	20210816
	UniProtKB:P00738	Haptoglobin	GO:0016209	antioxidant activity	UniProt	NCBITaxon:9606	IEA	UniProtKB-KW:KW-0049	PANTHER:PTHR24255	protein	GO_REF:0000043	20220117
	UniProtKB:P00738	Haptoglobin	GO:0030492	hemoglobin binding	BHF-UCL	NCBITaxon:9606	IDA		PANTHER:PTHR24255	protein	PMID:19740759	20110216
	UniProtKB:P00738	Haptoglobin	GO:0002376	immune system process	UniProt	NCBITaxon:9606	IEA	UniProtKB-KW:KW-0391	PANTHER:PTHR24255	protein	GO_REF:0000043	20220117
	UniProtKB:P00738	Haptoglobin	GO:0006952	defense response	PINC	NCBITaxon:9606	TAS		PANTHER:PTHR24255	protein	PMID:7036344	20030904
	UniProtKB:P00738	Haptoglobin	GO:0006953	acute-phase response	UniProt	NCBITaxon:9606	IEA	UniProtKB-KW:KW-0011	PANTHER:PTHR24255	protein	GO_REF:0000043	20220117
	UniProtKB:P00738	Haptoglobin	GO:0010942	positive regulation of cell death	BHF-UCL	NCBITaxon:9606	IDA		PANTHER:PTHR24255	protein	PMID:19740759	20101221
	UniProtKB:P00738	Haptoglobin	GO:0042542	response to hydrogen peroxide	BHF-UCL	NCBITaxon:9606	IDA		PANTHER:PTHR24255	protein	PMID:19740759	20110216
	UniProtKB:P00738	Haptoglobin	GO:0042742	defense response to bacterium	UniProt	NCBITaxon:9606	IEA	UniProtKB-KW:KW-0044	PANTHER:PTHR24255	protein	GO_REF:0000043	20220117
	UniProtKB:P00738	Haptoglobin	GO:0051354	negative regulation of oxidoreductase activity	BHF-UCL	NCBITaxon:9606	IDA		PANTHER:PTHR24255	protein	PMID:19740759	20101221
	UniProtKB:P00738	Haptoglobin	GO:0098869	cellular oxidant detoxification	GOC	NCBITaxon:9606	IEA	GO:0016209	PANTHER:PTHR24255	protein	GO_REF:0000108	20220119
	UniProtKB:P00738	Haptoglobin	GO:2000296	negative regulation of hydrogen peroxide catabolic process	BHF-UCL	NCBITaxon:9606	IDA		PANTHER:PTHR24255	protein	PMID:19740759	20110110
	UniProtKB:P00738	Haptoglobin	GO:0005576	extracellular region	UniProt	NCBITaxon:9606	NAS		PANTHER:PTHR24255	protein	PMID:14718574	20040415
	UniProtKB:P00738	Haptoglobin	GO:0005576	extracellular region	Reactome	NCBITaxon:9606	TAS		PANTHER:PTHR24255	protein	Reactome:R-HSA-2168883	20200429
	UniProtKB:P00738	Haptoglobin	GO:0005576	extracellular region	Reactome	NCBITaxon:9606	TAS		PANTHER:PTHR24255	protein	Reactome:R-HSA-2168885	20200429
	UniProtKB:P00738	Haptoglobin	GO:0005576	extracellular region	Reactome	NCBITaxon:9606	TAS		PANTHER:PTHR24255	protein	Reactome:R-HSA-2230938	20200429
	UniProtKB:P00738	Haptoglobin	GO:0005576	extracellular region	Reactome	NCBITaxon:9606	TAS		PANTHER:PTHR24255	protein	Reactome:R-HSA-6798745	20160716
	UniProtKB:P00738	Haptoglobin	GO:0005576	extracellular region	Reactome	NCBITaxon:9606	TAS		PANTHER:PTHR24255	protein	Reactome:R-HSA-6798749	20160716
	UniProtKB:P00738	Haptoglobin	GO:0005615	extracellular space	UniProt	NCBITaxon:9606	HDA		PANTHER:PTHR24255	protein	PMID:16502470	20140603
	UniProtKB:P00738	Haptoglobin	GO:0005615	extracellular space	MGI	NCBITaxon:9606	IDA		PANTHER:PTHR24255	protein	PMID:19433579	20120315
	UniProtKB:P00738	Haptoglobin	GO:0005615	extracellular space	UniProt	NCBITaxon:9606	IDA		PANTHER:PTHR24255	protein	PMID:21805676	20170425
	UniProtKB:P00738	Haptoglobin	GO:0005615	extracellular space	UniProt	NCBITaxon:9606	HDA		PANTHER:PTHR24255	protein	PMID:22664934	20131220
	UniProtKB:P00738	Haptoglobin	GO:0005615	extracellular space	UniProt	NCBITaxon:9606	IDA		PANTHER:PTHR24255	protein	PMID:25645918	20150709
	UniProtKB:P00738	Haptoglobin	GO:0035580	specific granule lumen	Reactome	NCBITaxon:9606	TAS		PANTHER:PTHR24255	protein	Reactome:R-HSA-6798749	20160716
	UniProtKB:P00738	Haptoglobin	GO:0070062	extracellular exosome	UniProt	NCBITaxon:9606	HDA		PANTHER:PTHR24255	protein	PMID:19056867	20131024
	UniProtKB:P00738	Haptoglobin	GO:0070062	extracellular exosome	UniProt	NCBITaxon:9606	HDA		PANTHER:PTHR24255	protein	PMID:23533145	20140714
	UniProtKB:P00738	Haptoglobin	GO:0071682	endocytic vesicle lumen	Reactome	NCBITaxon:9606	TAS		PANTHER:PTHR24255	protein	Reactome:R-HSA-2230938	20200429
	UniProtKB:P00738	Haptoglobin	GO:0072562	blood microparticle	UniProt	NCBITaxon:9606	HDA		PANTHER:PTHR24255	protein	PMID:22516433	20131223
	UniProtKB:P00738	Haptoglobin	GO:1904724	tertiary granule lumen	Reactome	NCBITaxon:9606	TAS		PANTHER:PTHR24255	protein	Reactome:R-HSA-6798745	20160716
	UniProtKB:P00738	Haptoglobin	GO:0031838	haptoglobin-hemoglobin complex	BHF-UCL	NCBITaxon:9606	IDA		PANTHER:PTHR24255	protein	PMID:19740759	20110216
	UniProtKB:P00738	Haptoglobin	GO:0005615	extracellular space	GO_Central	NCBITaxon:9606	IBA	PANTHER:PTN001207255|UniProtKB:P00736|MGI:MGI:88492|UniProtKB:P00739|UniProtKB:P00738|MGI:MGI:2660692|UniProtKB:P48740|RGD:620213|RGD:2825	PANTHER:PTHR24255	protein	PMID:21873635	20200809
	UniProtKB:P00738	Haptoglobin	GO:0010942	positive regulation of cell death	GO_Central	NCBITaxon:9606	IBA	PANTHER:PTN000667778|UniProtKB:P00738	PANTHER:PTHR24255	protein	PMID:21873635	20170228
	UniProtKB:P00738	Haptoglobin	GO:0004252	serine-type endopeptidase activity	GO_Central	NCBITaxon:9606	IBA	PANTHER:PTN001207255|RGD:620214|UniProtKB:P00736|MGI:MGI:88492|UniProtKB:P09871|UniProtKB:O00187|UniProtKB:P48740|RGD:620213	PANTHER:PTHR24255	protein	PMID:21873635	20170228
	UniProtKB:P00738	Haptoglobin	GO:0031638	zymogen activation	GO_Central	NCBITaxon:9606	IBA	PANTHER:PTN002799295|UniProtKB:P00736	PANTHER:PTHR24255	protein	PMID:21873635	20200330
	UniProtKB:P00738	Haptoglobin	GO:0072562	blood microparticle	GO_Central	NCBITaxon:9606	IBA	PANTHER:PTN002799295|RGD:2825	PANTHER:PTHR24255	protein	PMID:21873635	20200330
	UniProtKB:P00738	Haptoglobin	GO:0002526	acute inflammatory response	GO_Central	NCBITaxon:9606	IBA	PANTHER:PTN000667778|RGD:2825	PANTHER:PTHR24255	protein	PMID:21873635	20170228
ORM1	A1AG1_HUMAN
	UniProtKB:P02763	Alpha-1-acid glycoprotein 1	GO:0005515	protein binding	IntAct	NCBITaxon:9606	IPI	UniProtKB:P05121	PANTHER:PTHR11967	protein	PMID:16272158	20220129
	UniProtKB:P02763	Alpha-1-acid glycoprotein 1	GO:0002682	regulation of immune system process	InterPro	NCBITaxon:9606	IEA	InterPro:IPR001500	PANTHER:PTHR11967	protein	GO_REF:0000002	20220115
	UniProtKB:P02763	Alpha-1-acid glycoprotein 1	GO:0006953	acute-phase response	UniProt	NCBITaxon:9606	IEA	UniProtKB-KW:KW-0011	PANTHER:PTHR11967	protein	GO_REF:0000043	20220117
	UniProtKB:P02763	Alpha-1-acid glycoprotein 1	GO:0006954	inflammatory response	PINC	NCBITaxon:9606	TAS		PANTHER:PTHR11967	protein	PMID:3360326	20030904
	UniProtKB:P02763	Alpha-1-acid glycoprotein 1	GO:0032715	negative regulation of interleukin-6 production	CACAO	NCBITaxon:9606	IDA		PANTHER:PTHR11967	protein	PMID:23973664	20140405
	UniProtKB:P02763	Alpha-1-acid glycoprotein 1	GO:0032720	negative regulation of tumor necrosis factor production	CACAO	NCBITaxon:9606	IDA		PANTHER:PTHR11967	protein	PMID:23973664	20140405
	UniProtKB:P02763	Alpha-1-acid glycoprotein 1	GO:0032731	positive regulation of interleukin-1 beta production	UniProt	NCBITaxon:9606	IDA		PANTHER:PTHR11967	protein	PMID:8774350	20170613
	UniProtKB:P02763	Alpha-1-acid glycoprotein 1	GO:0032732	positive regulation of interleukin-1 production	UniProt	NCBITaxon:9606	IDA		PANTHER:PTHR11967	protein	PMID:8774350	20170613
	UniProtKB:P02763	Alpha-1-acid glycoprotein 1	GO:0032760	positive regulation of tumor necrosis factor production	UniProt	NCBITaxon:9606	IDA		PANTHER:PTHR11967	protein	PMID:8774350	20170613
	UniProtKB:P02763	Alpha-1-acid glycoprotein 1	GO:0005576	extracellular region	UniProt	NCBITaxon:9606	NAS		PANTHER:PTHR11967	protein	PMID:14718574	20040415
	UniProtKB:P02763	Alpha-1-acid glycoprotein 1	GO:0005576	extracellular region	BHF-UCL	NCBITaxon:9606	HDA		PANTHER:PTHR11967	protein	PMID:27068509	20180329
	UniProtKB:P02763	Alpha-1-acid glycoprotein 1	GO:0005576	extracellular region	Reactome	NCBITaxon:9606	TAS		PANTHER:PTHR11967	protein	Reactome:R-HSA-481007	20150925
	UniProtKB:P02763	Alpha-1-acid glycoprotein 1	GO:0005576	extracellular region	Reactome	NCBITaxon:9606	TAS		PANTHER:PTHR11967	protein	Reactome:R-HSA-6798745	20150925
	UniProtKB:P02763	Alpha-1-acid glycoprotein 1	GO:0005576	extracellular region	Reactome	NCBITaxon:9606	TAS		PANTHER:PTHR11967	protein	Reactome:R-HSA-6798749	20150925
	UniProtKB:P02763	Alpha-1-acid glycoprotein 1	GO:0005615	extracellular space	UniProt	NCBITaxon:9606	HDA		PANTHER:PTHR11967	protein	PMID:16502470	20140603
	UniProtKB:P02763	Alpha-1-acid glycoprotein 1	GO:0005615	extracellular space	UniProt	NCBITaxon:9606	IDA		PANTHER:PTHR11967	protein	PMID:8774350	20170613
	UniProtKB:P02763	Alpha-1-acid glycoprotein 1	GO:0031093	platelet alpha granule lumen	Reactome	NCBITaxon:9606	TAS		PANTHER:PTHR11967	protein	Reactome:R-HSA-481007	20151211
	UniProtKB:P02763	Alpha-1-acid glycoprotein 1	GO:0035580	specific granule lumen	Reactome	NCBITaxon:9606	TAS		PANTHER:PTHR11967	protein	Reactome:R-HSA-6798749	20160716
	UniProtKB:P02763	Alpha-1-acid glycoprotein 1	GO:0062023	collagen-containing extracellular matrix	BHF-UCL	NCBITaxon:9606	HDA		PANTHER:PTHR11967	protein	PMID:27559042	20180329
	UniProtKB:P02763	Alpha-1-acid glycoprotein 1	GO:0070062	extracellular exosome	UniProt	NCBITaxon:9606	HDA		PANTHER:PTHR11967	protein	PMID:23533145	20140714
	UniProtKB:P02763	Alpha-1-acid glycoprotein 1	GO:0072562	blood microparticle	UniProt	NCBITaxon:9606	HDA		PANTHER:PTHR11967	protein	PMID:22516433	20131223
	UniProtKB:P02763	Alpha-1-acid glycoprotein 1	GO:1904724	tertiary granule lumen	Reactome	NCBITaxon:9606	TAS		PANTHER:PTHR11967	protein	Reactome:R-HSA-6798745	20160716
	UniProtKB:P02763	Alpha-1-acid glycoprotein 1	GO:0005615	extracellular space	GO_Central	NCBITaxon:9606	IBA	PANTHER:PTN000239485|UniProtKB:P02763|RGD:67390|UniProtKB:P19652	PANTHER:PTHR11967	protein	PMID:21873635	20170228
SERPINA1	A1AT_HUMAN
	UniProtKB:P01009	Alpha-1-antitrypsin	GO:0002020	protease binding	UniProt	NCBITaxon:9606	IPI	UniProtKB:Q8BIK6	PANTHER:PTHR11461	protein	PMID:15853774	20081117
	UniProtKB:P01009	Alpha-1-antitrypsin	GO:0004867	serine-type endopeptidase inhibitor activity	UniProt	NCBITaxon:9606	NAS		PANTHER:PTHR11461	protein	PMID:12878203	20031120
	UniProtKB:P01009	Alpha-1-antitrypsin	GO:0004867	serine-type endopeptidase inhibitor activity	MGI	NCBITaxon:9606	IDA		PANTHER:PTHR11461	protein	PMID:15795238	20090903
	UniProtKB:P01009	Alpha-1-antitrypsin	GO:0005515	protein binding	IntAct	NCBITaxon:9606	IPI	UniProtKB:P00760	PANTHER:PTHR11461	protein	PMID:11057674	20220129
	UniProtKB:P01009	Alpha-1-antitrypsin	GO:0005515	protein binding	IntAct	NCBITaxon:9606	IPI	UniProtKB:P00760	PANTHER:PTHR11461	protein	PMID:12860985	20220129
	UniProtKB:P01009	Alpha-1-antitrypsin	GO:0005515	protein binding	UniProt	NCBITaxon:9606	IPI	UniProtKB:Q92876	PANTHER:PTHR11461	protein	PMID:12878203	20031120
	UniProtKB:P01009	Alpha-1-antitrypsin	GO:0005515	protein binding	IntAct	NCBITaxon:9606	IPI	UniProtKB:P71213	PANTHER:PTHR11461	protein	PMID:15271889	20220129
	UniProtKB:P01009	Alpha-1-antitrypsin	GO:0005515	protein binding	UniProt	NCBITaxon:9606	IPI	UniProtKB:P14625	PANTHER:PTHR11461	protein	PMID:15845869	20051221
	UniProtKB:P01009	Alpha-1-antitrypsin	GO:0005515	protein binding	UniProt	NCBITaxon:9606	IPI	UniProtKB:P07478	PANTHER:PTHR11461	protein	PMID:16192646	20060310
	UniProtKB:P01009	Alpha-1-antitrypsin	GO:0005515	protein binding	IntAct	NCBITaxon:9606	IPI	UniProtKB:P00760	PANTHER:PTHR11461	protein	PMID:16321984	20220129
	UniProtKB:P01009	Alpha-1-antitrypsin	GO:0005515	protein binding	IntAct	NCBITaxon:9606	IPI	UniProtKB:P00772	PANTHER:PTHR11461	protein	PMID:16321984	20220129
	UniProtKB:P01009	Alpha-1-antitrypsin	GO:0005515	protein binding	IntAct	NCBITaxon:9606	IPI	UniProtKB:P43307	PANTHER:PTHR11461	protein	PMID:17380188	20220129
	UniProtKB:P01009	Alpha-1-antitrypsin	GO:0005515	protein binding	UniProt	NCBITaxon:9606	IPI	UniProtKB:Q12907	PANTHER:PTHR11461	protein	PMID:20477988	20140519
	UniProtKB:P01009	Alpha-1-antitrypsin	GO:0005515	protein binding	IntAct	NCBITaxon:9606	IPI	UniProtKB:P00760	PANTHER:PTHR11461	protein	PMID:22115549	20220129
	UniProtKB:P01009	Alpha-1-antitrypsin	GO:0005515	protein binding	UniProt	NCBITaxon:9606	IPI	UniProtKB:P27824	PANTHER:PTHR11461	protein	PMID:23826168	20131103
	UniProtKB:P01009	Alpha-1-antitrypsin	GO:0005515	protein binding	UniProt	NCBITaxon:9606	IPI	UniProtKB:P30101	PANTHER:PTHR11461	protein	PMID:23826168	20131103
	UniProtKB:P01009	Alpha-1-antitrypsin	GO:0005515	protein binding	UniProt	NCBITaxon:9606	IPI	UniProtKB:P49257	PANTHER:PTHR11461	protein	PMID:31142615	20210816
	UniProtKB:P01009	Alpha-1-antitrypsin	GO:0005515	protein binding	UniProt	NCBITaxon:9606	IPI	UniProtKB:Q9Y282	PANTHER:PTHR11461	protein	PMID:31142615	20210816
	UniProtKB:P01009	Alpha-1-antitrypsin	GO:0005515	protein binding	UniProt	NCBITaxon:9606	IPI	UniProtKB:P08217	PANTHER:PTHR11461	protein	PMID:31358993	20200214
	UniProtKB:P01009	Alpha-1-antitrypsin	GO:0005515	protein binding	IntAct	NCBITaxon:9606	IPI	UniProtKB:Q8N7X4	PANTHER:PTHR11461	protein	PMID:32814053	20220129
	UniProtKB:P01009	Alpha-1-antitrypsin	GO:0005515	protein binding	IntAct	NCBITaxon:9606	IPI	UniProtKB:O15393	PANTHER:PTHR11461	protein	PMID:33741941	20220129
	UniProtKB:P01009	Alpha-1-antitrypsin	GO:0042802	identical protein binding	IntAct	NCBITaxon:9606	IPI	UniProtKB:P01009	PANTHER:PTHR11461	protein	PMID:11057674	20220129
	UniProtKB:P01009	Alpha-1-antitrypsin	GO:0042802	identical protein binding	IntAct	NCBITaxon:9606	IPI	UniProtKB:P01009	PANTHER:PTHR11461	protein	PMID:18923394	20220129
	UniProtKB:P01009	Alpha-1-antitrypsin	GO:0042802	identical protein binding	IntAct	NCBITaxon:9606	IPI	UniProtKB:P01009	PANTHER:PTHR11461	protein	PMID:21909074	20220129
	UniProtKB:P01009	Alpha-1-antitrypsin	GO:0042802	identical protein binding	IntAct	NCBITaxon:9606	IPI	UniProtKB:P01009	PANTHER:PTHR11461	protein	PMID:22405009	20220129
	UniProtKB:P01009	Alpha-1-antitrypsin	GO:0006953	acute-phase response	UniProt	NCBITaxon:9606	IEA	UniProtKB-KW:KW-0011	PANTHER:PTHR11461	protein	GO_REF:0000043	20220117
	UniProtKB:P01009	Alpha-1-antitrypsin	GO:0007596	blood coagulation	UniProt	NCBITaxon:9606	IEA	UniProtKB-KW:KW-0094	PANTHER:PTHR11461	protein	GO_REF:0000043	20220117
	UniProtKB:P01009	Alpha-1-antitrypsin	GO:0005576	extracellular region	UniProt	NCBITaxon:9606	NAS		PANTHER:PTHR11461	protein	PMID:14718574	20040415
	UniProtKB:P01009	Alpha-1-antitrypsin	GO:0005576	extracellular region	Reactome	NCBITaxon:9606	TAS		PANTHER:PTHR11461	protein	Reactome:R-HSA-481007	20130528
	UniProtKB:P01009	Alpha-1-antitrypsin	GO:0005576	extracellular region	Reactome	NCBITaxon:9606	TAS		PANTHER:PTHR11461	protein	Reactome:R-HSA-6800434	20130528
	UniProtKB:P01009	Alpha-1-antitrypsin	GO:0005615	extracellular space	UniProt	NCBITaxon:9606	IMP		PANTHER:PTHR11461	protein	PMID:16192646	20060310
	UniProtKB:P01009	Alpha-1-antitrypsin	GO:0005615	extracellular space	UniProt	NCBITaxon:9606	HDA		PANTHER:PTHR11461	protein	PMID:16502470	20140603
	UniProtKB:P01009	Alpha-1-antitrypsin	GO:0005615	extracellular space	UniProt	NCBITaxon:9606	HDA		PANTHER:PTHR11461	protein	PMID:23580065	20131220
	UniProtKB:P01009	Alpha-1-antitrypsin	GO:0005615	extracellular space	UniProt	NCBITaxon:9606	IDA		PANTHER:PTHR11461	protein	PMID:25645918	20150709
	UniProtKB:P01009	Alpha-1-antitrypsin	GO:0005615	extracellular space	BHF-UCL	NCBITaxon:9606	IDA		PANTHER:PTHR11461	protein	PMID:6980881	20111202
	UniProtKB:P01009	Alpha-1-antitrypsin	GO:0005783	endoplasmic reticulum	UniProt	NCBITaxon:9606	IDA		PANTHER:PTHR11461	protein	PMID:20477988	20140519
	UniProtKB:P01009	Alpha-1-antitrypsin	GO:0005783	endoplasmic reticulum	UniProt	NCBITaxon:9606	IDA		PANTHER:PTHR11461	protein	PMID:23826168	20131103
	UniProtKB:P01009	Alpha-1-antitrypsin	GO:0005788	endoplasmic reticulum lumen	Reactome	NCBITaxon:9606	TAS		PANTHER:PTHR11461	protein	Reactome:R-HSA-203973	20150423
	UniProtKB:P01009	Alpha-1-antitrypsin	GO:0005788	endoplasmic reticulum lumen	Reactome	NCBITaxon:9606	TAS		PANTHER:PTHR11461	protein	Reactome:R-HSA-204008	20150423
	UniProtKB:P01009	Alpha-1-antitrypsin	GO:0005788	endoplasmic reticulum lumen	Reactome	NCBITaxon:9606	TAS		PANTHER:PTHR11461	protein	Reactome:R-HSA-5694417	20150423
	UniProtKB:P01009	Alpha-1-antitrypsin	GO:0005788	endoplasmic reticulum lumen	Reactome	NCBITaxon:9606	TAS		PANTHER:PTHR11461	protein	Reactome:R-HSA-5694428	20150423
	UniProtKB:P01009	Alpha-1-antitrypsin	GO:0005788	endoplasmic reticulum lumen	Reactome	NCBITaxon:9606	TAS		PANTHER:PTHR11461	protein	Reactome:R-HSA-5694522	20150423
	UniProtKB:P01009	Alpha-1-antitrypsin	GO:0005788	endoplasmic reticulum lumen	Reactome	NCBITaxon:9606	TAS		PANTHER:PTHR11461	protein	Reactome:R-HSA-5694527	20150423
	UniProtKB:P01009	Alpha-1-antitrypsin	GO:0005788	endoplasmic reticulum lumen	Reactome	NCBITaxon:9606	TAS		PANTHER:PTHR11461	protein	Reactome:R-HSA-8952289	20170124
	UniProtKB:P01009	Alpha-1-antitrypsin	GO:0005794	Golgi apparatus	UniProt	NCBITaxon:9606	IDA		PANTHER:PTHR11461	protein	PMID:20477988	20140519
	UniProtKB:P01009	Alpha-1-antitrypsin	GO:0030134	COPII-coated ER to Golgi transport vesicle	Reactome	NCBITaxon:9606	TAS		PANTHER:PTHR11461	protein	Reactome:R-HSA-203973	20170811
	UniProtKB:P01009	Alpha-1-antitrypsin	GO:0030134	COPII-coated ER to Golgi transport vesicle	Reactome	NCBITaxon:9606	TAS		PANTHER:PTHR11461	protein	Reactome:R-HSA-5694409	20170811
	UniProtKB:P01009	Alpha-1-antitrypsin	GO:0030134	COPII-coated ER to Golgi transport vesicle	Reactome	NCBITaxon:9606	TAS		PANTHER:PTHR11461	protein	Reactome:R-HSA-5694418	20170811
	UniProtKB:P01009	Alpha-1-antitrypsin	GO:0030134	COPII-coated ER to Golgi transport vesicle	Reactome	NCBITaxon:9606	TAS		PANTHER:PTHR11461	protein	Reactome:R-HSA-5694439	20170811
	UniProtKB:P01009	Alpha-1-antitrypsin	GO:0030134	COPII-coated ER to Golgi transport vesicle	Reactome	NCBITaxon:9606	TAS		PANTHER:PTHR11461	protein	Reactome:R-HSA-5694441	20170811
	UniProtKB:P01009	Alpha-1-antitrypsin	GO:0030134	COPII-coated ER to Golgi transport vesicle	Reactome	NCBITaxon:9606	TAS		PANTHER:PTHR11461	protein	Reactome:R-HSA-5694446	20170811
	UniProtKB:P01009	Alpha-1-antitrypsin	GO:0031093	platelet alpha granule lumen	Reactome	NCBITaxon:9606	TAS		PANTHER:PTHR11461	protein	Reactome:R-HSA-481007	20130528
	UniProtKB:P01009	Alpha-1-antitrypsin	GO:0033116	endoplasmic reticulum-Golgi intermediate compartment membrane	Reactome	NCBITaxon:9606	TAS		PANTHER:PTHR11461	protein	Reactome:R-HSA-5694446	20150821
	UniProtKB:P01009	Alpha-1-antitrypsin	GO:0043231	intracellular membrane-bounded organelle	HPA	NCBITaxon:9606	IDA		PANTHER:PTHR11461	protein	GO_REF:0000052	20151016
	UniProtKB:P01009	Alpha-1-antitrypsin	GO:0062023	collagen-containing extracellular matrix	BHF-UCL	NCBITaxon:9606	HDA		PANTHER:PTHR11461	protein	PMID:28344315	20180727
	UniProtKB:P01009	Alpha-1-antitrypsin	GO:0070062	extracellular exosome	UniProt	NCBITaxon:9606	HDA		PANTHER:PTHR11461	protein	PMID:19056867	20131024
	UniProtKB:P01009	Alpha-1-antitrypsin	GO:0070062	extracellular exosome	UniProt	NCBITaxon:9606	HDA		PANTHER:PTHR11461	protein	PMID:23533145	20140714
	UniProtKB:P01009	Alpha-1-antitrypsin	GO:1904813	ficolin-1-rich granule lumen	Reactome	NCBITaxon:9606	TAS		PANTHER:PTHR11461	protein	Reactome:R-HSA-6800434	20160716
	UniProtKB:P01009	Alpha-1-antitrypsin	GO:0062023	collagen-containing extracellular matrix	BHF-UCL	NCBITaxon:9606	HDA		PANTHER:PTHR11461	protein	PMID:25037231	20180511
	UniProtKB:P01009	Alpha-1-antitrypsin	GO:0062023	collagen-containing extracellular matrix	BHF-UCL	NCBITaxon:9606	HDA		PANTHER:PTHR11461	protein	PMID:25037231	20180511
	UniProtKB:P01009	Alpha-1-antitrypsin	GO:0062023	collagen-containing extracellular matrix	BHF-UCL	NCBITaxon:9606	HDA		PANTHER:PTHR11461	protein	PMID:28675934	20180719
	UniProtKB:P01009	Alpha-1-antitrypsin	GO:0010951	negative regulation of endopeptidase activity	GO_Central	NCBITaxon:9606	IBA	PANTHER:PTN000156127|UniProtKB:P05121|UniProtKB:Q9UIV8|UniProtKB:P50453|RGD:3326|UniProtKB:P50452|UniProtKB:P35237|UniProtKB:P29508|RGD:3249	PANTHER:PTHR11461	protein	PMID:21873635	20210217
	UniProtKB:P01009	Alpha-1-antitrypsin	GO:0004867	serine-type endopeptidase inhibitor activity	GO_Central	NCBITaxon:9606	IBA	PANTHER:PTN000156127|UniProtKB:Q9TTE1|MGI:MGI:106603|UniProtKB:Q86WD7|MGI:MGI:1277952|UniProtKB:P05154|UniProtKB:G3N1U4|RGD:619896|UniProtKB:P50452|RGD:619897|RGD:3249|UniProtKB:P08697|UniProtKB:Q90935|MGI:MGI:2683293|UniProtKB:P50453|RGD:1307404|RGD:1306692|UniProtKB:Q96P63|MGI:MGI:97608|RGD:619817|MGI:MGI:894696|UniProtKB:P35237|UniProtKB:Q99574|UniProtKB:P07093|MGI:MGI:101780|RGD:3748|UniProtK…	PANTHER:PTHR11461	protein	PMID:21873635	20211215
	UniProtKB:P01009	Alpha-1-antitrypsin	GO:0005615	extracellular space	GO_Central	NCBITaxon:9606	IBA	PANTHER:PTN000156123|UniProtKB:P01009|FB:FBgn0031973|RGD:3747|RGD:631369|FB:FBgn0028986|RGD:3326|MGI:MGI:1915304|UniProtKB:P01008|RGD:735225|UniProtKB:P05121|MGI:MGI:87963|RGD:3748|FB:FBgn0002930|FB:FBgn0262057|UniProtKB:Q7QIJ8|FB:FBgn0015586|UniProtKB:Q99574|MGI:MGI:894696|RGD:1306692|RGD:2069|FB:FBgn0265137|RGD:619833|RGD:1307404|UniProtKB:P50453|MGI:MGI:108080|UniProtKB:P01019|UniProtKB:P08697…	PANTHER:PTHR11461	protein	PMID:21873635	20211110
HBB	HBB_HUMAN
	UniProtKB:P68871	Hemoglobin subunit beta	GO:0004601	peroxidase activity	BHF-UCL	NCBITaxon:9606	IDA		PANTHER:PTHR11442	protein	PMID:19740759	20110216
	UniProtKB:P68871	Hemoglobin subunit beta	GO:0031720	haptoglobin binding	BHF-UCL	NCBITaxon:9606	IDA		PANTHER:PTHR11442	protein	PMID:19740759	20110216
	UniProtKB:P68871	Hemoglobin subunit beta	GO:0005344	oxygen carrier activity	UniProt	NCBITaxon:9606	NAS		PANTHER:PTHR11442	protein	PMID:11747442	20050714
	UniProtKB:P68871	Hemoglobin subunit beta	GO:0005344	oxygen carrier activity	UniProt	NCBITaxon:9606	NAS		PANTHER:PTHR11442	protein	PMID:1301199	20091215
	UniProtKB:P68871	Hemoglobin subunit beta	GO:0005515	protein binding	IntAct	NCBITaxon:9606	IPI	UniProtKB:P69905	PANTHER:PTHR11442	protein	PMID:10390349	20220129
	UniProtKB:P68871	Hemoglobin subunit beta	GO:0005515	protein binding	IntAct	NCBITaxon:9606	IPI	UniProtKB:P69905	PANTHER:PTHR11442	protein	PMID:10930828	20220129
	UniProtKB:P68871	Hemoglobin subunit beta	GO:0005515	protein binding	IntAct	NCBITaxon:9606	IPI	UniProtKB:P02008	PANTHER:PTHR11442	protein	PMID:11159543	20220129
	UniProtKB:P68871	Hemoglobin subunit beta	GO:0005515	protein binding	IntAct	NCBITaxon:9606	IPI	UniProtKB:P69905	PANTHER:PTHR11442	protein	PMID:11724557	20220129
	UniProtKB:P68871	Hemoglobin subunit beta	GO:0005515	protein binding	IntAct	NCBITaxon:9606	IPI	UniProtKB:P69905	PANTHER:PTHR11442	protein	PMID:1552945	20220129
	UniProtKB:P68871	Hemoglobin subunit beta	GO:0005515	protein binding	IntAct	NCBITaxon:9606	IPI	UniProtKB:P69905	PANTHER:PTHR11442	protein	PMID:15835899	20220129
	UniProtKB:P68871	Hemoglobin subunit beta	GO:0005515	protein binding	IntAct	NCBITaxon:9606	IPI	UniProtKB:P69905	PANTHER:PTHR11442	protein	PMID:16169070	20220129
	UniProtKB:P68871	Hemoglobin subunit beta	GO:0005515	protein binding	IntAct	NCBITaxon:9606	IPI	UniProtKB:P02008	PANTHER:PTHR11442	protein	PMID:25502805	20220129
	UniProtKB:P68871	Hemoglobin subunit beta	GO:0005515	protein binding	IntAct	NCBITaxon:9606	IPI	UniProtKB:P69905	PANTHER:PTHR11442	protein	PMID:28665412	20220129
	UniProtKB:P68871	Hemoglobin subunit beta	GO:0005515	protein binding	IntAct	NCBITaxon:9606	IPI	UniProtKB:P69905	PANTHER:PTHR11442	protein	PMID:29997244	20220129
	UniProtKB:P68871	Hemoglobin subunit beta	GO:0005515	protein binding	IntAct	NCBITaxon:9606	IPI	UniProtKB:P69905	PANTHER:PTHR11442	protein	PMID:30833564	20220129
	UniProtKB:P68871	Hemoglobin subunit beta	GO:0005515	protein binding	IntAct	NCBITaxon:9606	IPI	UniProtKB:P02008	PANTHER:PTHR11442	protein	PMID:31515488	20220129
	UniProtKB:P68871	Hemoglobin subunit beta	GO:0005515	protein binding	IntAct	NCBITaxon:9606	IPI	UniProtKB:P02008	PANTHER:PTHR11442	protein	PMID:32296183	20220129
	UniProtKB:P68871	Hemoglobin subunit beta	GO:0005515	protein binding	IntAct	NCBITaxon:9606	IPI	UniProtKB:P09105	PANTHER:PTHR11442	protein	PMID:32296183	20220129
	UniProtKB:P68871	Hemoglobin subunit beta	GO:0005515	protein binding	IntAct	NCBITaxon:9606	IPI	UniProtKB:P69905	PANTHER:PTHR11442	protein	PMID:32296183	20220129
	UniProtKB:P68871	Hemoglobin subunit beta	GO:0005515	protein binding	IntAct	NCBITaxon:9606	IPI	UniProtKB:Q6B0K9	PANTHER:PTHR11442	protein	PMID:32296183	20220129
	UniProtKB:P68871	Hemoglobin subunit beta	GO:0005515	protein binding	IntAct	NCBITaxon:9606	IPI	UniProtKB:P02008	PANTHER:PTHR11442	protein	PMID:6683087	20220129
	UniProtKB:P68871	Hemoglobin subunit beta	GO:0005515	protein binding	IntAct	NCBITaxon:9606	IPI	UniProtKB:P69905	PANTHER:PTHR11442	protein	PMID:6683087	20220129
	UniProtKB:P68871	Hemoglobin subunit beta	GO:0005515	protein binding	IntAct	NCBITaxon:9606	IPI	UniProtKB:P69905	PANTHER:PTHR11442	protein	PMID:9441940	20220129
	UniProtKB:P68871	Hemoglobin subunit beta	GO:0005515	protein binding	IntAct	NCBITaxon:9606	IPI	UniProtKB:P69905	PANTHER:PTHR11442	protein	PMID:9830011	20220129
	UniProtKB:P68871	Hemoglobin subunit beta	GO:0005515	protein binding	IntAct	NCBITaxon:9606	IPI	UniProtKB:P69905	PANTHER:PTHR11442	protein	PMID:9894000	20220129
	UniProtKB:P68871	Hemoglobin subunit beta	GO:0019825	oxygen binding	UniProt	NCBITaxon:9606	IDA		PANTHER:PTHR11442	protein	PMID:11747442	20050714
	UniProtKB:P68871	Hemoglobin subunit beta	GO:0019825	oxygen binding	UniProt	NCBITaxon:9606	IDA		PANTHER:PTHR11442	protein	PMID:28066926	20171011
	UniProtKB:P68871	Hemoglobin subunit beta	GO:0030492	hemoglobin binding	UniProt	NCBITaxon:9606	IDA		PANTHER:PTHR11442	protein	PMID:1512262	20050714
	UniProtKB:P68871	Hemoglobin subunit beta	GO:0046872	metal ion binding	UniProt	NCBITaxon:9606	IEA	UniProtKB-KW:KW-0479	PANTHER:PTHR11442	protein	GO_REF:0000043	20220117
	UniProtKB:P68871	Hemoglobin subunit beta	GO:0008217	regulation of blood pressure	UniProt	NCBITaxon:9606	IEA	UniProtKB-KW:KW-0382	PANTHER:PTHR11442	protein	GO_REF:0000043	20220117
	UniProtKB:P68871	Hemoglobin subunit beta	GO:0010942	positive regulation of cell death	BHF-UCL	NCBITaxon:9606	IDA		PANTHER:PTHR11442	protein	PMID:19740759	20101221
	UniProtKB:P68871	Hemoglobin subunit beta	GO:0010942	positive regulation of cell death	ComplexPortal	NCBITaxon:9606	IDA		PANTHER:PTHR11442	protein	PMID:19740759	20141118
	UniProtKB:P68871	Hemoglobin subunit beta	GO:0015670	carbon dioxide transport	ComplexPortal	NCBITaxon:9606	IC		PANTHER:PTHR11442	protein	PMID:7518430	20141118
	UniProtKB:P68871	Hemoglobin subunit beta	GO:0015671	oxygen transport	UniProt	NCBITaxon:9606	NAS		PANTHER:PTHR11442	protein	PMID:11747442	20050714
	UniProtKB:P68871	Hemoglobin subunit beta	GO:0015671	oxygen transport	UniProt	NCBITaxon:9606	NAS		PANTHER:PTHR11442	protein	PMID:1301199	20091215
	UniProtKB:P68871	Hemoglobin subunit beta	GO:0015671	oxygen transport	UniProt	NCBITaxon:9606	TAS		PANTHER:PTHR11442	protein	PMID:1540659	20051109
	UniProtKB:P68871	Hemoglobin subunit beta	GO:0015671	oxygen transport	ComplexPortal	NCBITaxon:9606	IMP		PANTHER:PTHR11442	protein	PMID:7518430	20141118
	UniProtKB:P68871	Hemoglobin subunit beta	GO:0030185	nitric oxide transport	ComplexPortal	NCBITaxon:9606	IDA		PANTHER:PTHR11442	protein	PMID:8292032	20141118
	UniProtKB:P68871	Hemoglobin subunit beta	GO:0030185	nitric oxide transport	UniProt	NCBITaxon:9606	NAS		PANTHER:PTHR11442	protein	PMID:8292032	20050714
	UniProtKB:P68871	Hemoglobin subunit beta	GO:0042542	response to hydrogen peroxide	BHF-UCL	NCBITaxon:9606	IDA		PANTHER:PTHR11442	protein	PMID:19740759	20110216
	UniProtKB:P68871	Hemoglobin subunit beta	GO:0042744	hydrogen peroxide catabolic process	BHF-UCL	NCBITaxon:9606	IDA		PANTHER:PTHR11442	protein	PMID:19740759	20101221
	UniProtKB:P68871	Hemoglobin subunit beta	GO:0045429	positive regulation of nitric oxide biosynthetic process	UniProt	NCBITaxon:9606	NAS		PANTHER:PTHR11442	protein	PMID:7965120	20050714
	UniProtKB:P68871	Hemoglobin subunit beta	GO:0070293	renal absorption	UniProt	NCBITaxon:9606	IMP		PANTHER:PTHR11442	protein	PMID:18465053	20120229
	UniProtKB:P68871	Hemoglobin subunit beta	GO:0070293	renal absorption	UniProt	NCBITaxon:9606	IMP		PANTHER:PTHR11442	protein	PMID:18974585	20120229
	UniProtKB:P68871	Hemoglobin subunit beta	GO:0070527	platelet aggregation	UniProt	NCBITaxon:9606	HMP		PANTHER:PTHR11442	protein	PMID:23382103	20140721
	UniProtKB:P68871	Hemoglobin subunit beta	GO:0098869	cellular oxidant detoxification	GOC	NCBITaxon:9606	IEA	GO:0004601	PANTHER:PTHR11442	protein	GO_REF:0000108	20220119
	UniProtKB:P68871	Hemoglobin subunit beta	GO:0005576	extracellular region	Reactome	NCBITaxon:9606	TAS		PANTHER:PTHR11442	protein	Reactome:R-HSA-2168883	20130528
	UniProtKB:P68871	Hemoglobin subunit beta	GO:0005576	extracellular region	Reactome	NCBITaxon:9606	TAS		PANTHER:PTHR11442	protein	Reactome:R-HSA-2168884	20130528
	UniProtKB:P68871	Hemoglobin subunit beta	GO:0005576	extracellular region	Reactome	NCBITaxon:9606	TAS		PANTHER:PTHR11442	protein	Reactome:R-HSA-2168885	20130528
	UniProtKB:P68871	Hemoglobin subunit beta	GO:0005576	extracellular region	Reactome	NCBITaxon:9606	TAS		PANTHER:PTHR11442	protein	Reactome:R-HSA-2168889	20130528
	UniProtKB:P68871	Hemoglobin subunit beta	GO:0005576	extracellular region	Reactome	NCBITaxon:9606	TAS		PANTHER:PTHR11442	protein	Reactome:R-HSA-2230938	20130528
	UniProtKB:P68871	Hemoglobin subunit beta	GO:0005576	extracellular region	Reactome	NCBITaxon:9606	TAS		PANTHER:PTHR11442	protein	Reactome:R-HSA-6798745	20130528
	UniProtKB:P68871	Hemoglobin subunit beta	GO:0005576	extracellular region	Reactome	NCBITaxon:9606	TAS		PANTHER:PTHR11442	protein	Reactome:R-HSA-6800434	20130528
	UniProtKB:P68871	Hemoglobin subunit beta	GO:0005576	extracellular region	Reactome	NCBITaxon:9606	TAS		PANTHER:PTHR11442	protein	Reactome:R-HSA-9707504	20130528
	UniProtKB:P68871	Hemoglobin subunit beta	GO:0005576	extracellular region	Reactome	NCBITaxon:9606	TAS		PANTHER:PTHR11442	protein	Reactome:R-HSA-9707516	20130528
	UniProtKB:P68871	Hemoglobin subunit beta	GO:0005576	extracellular region	Reactome	NCBITaxon:9606	TAS		PANTHER:PTHR11442	protein	Reactome:R-HSA-9709317	20130528
	UniProtKB:P68871	Hemoglobin subunit beta	GO:0005576	extracellular region	Reactome	NCBITaxon:9606	TAS		PANTHER:PTHR11442	protein	Reactome:R-HSA-9709360	20130528
	UniProtKB:P68871	Hemoglobin subunit beta	GO:0005615	extracellular space	UniProt	NCBITaxon:9606	IDA		PANTHER:PTHR11442	protein	PMID:21805676	20170425
	UniProtKB:P68871	Hemoglobin subunit beta	GO:0005829	cytosol	Reactome	NCBITaxon:9606	TAS		PANTHER:PTHR11442	protein	Reactome:R-HSA-1008220	20130516
	UniProtKB:P68871	Hemoglobin subunit beta	GO:0005829	cytosol	Reactome	NCBITaxon:9606	TAS		PANTHER:PTHR11442	protein	Reactome:R-HSA-1237325	20130516
	UniProtKB:P68871	Hemoglobin subunit beta	GO:0005829	cytosol	Reactome	NCBITaxon:9606	TAS		PANTHER:PTHR11442	protein	Reactome:R-HSA-1247668	20130516
	UniProtKB:P68871	Hemoglobin subunit beta	GO:0005829	cytosol	Reactome	NCBITaxon:9606	TAS		PANTHER:PTHR11442	protein	Reactome:R-HSA-6806831	20130516
	UniProtKB:P68871	Hemoglobin subunit beta	GO:0005833	hemoglobin complex	ComplexPortal	NCBITaxon:9606	IPI		PANTHER:PTHR11442	protein	PMID:16765986	20141118
	UniProtKB:P68871	Hemoglobin subunit beta	GO:0070062	extracellular exosome	UniProt	NCBITaxon:9606	HDA		PANTHER:PTHR11442	protein	PMID:19056867	20131024
	UniProtKB:P68871	Hemoglobin subunit beta	GO:0070062	extracellular exosome	UniProt	NCBITaxon:9606	HDA		PANTHER:PTHR11442	protein	PMID:23533145	20140714
	UniProtKB:P68871	Hemoglobin subunit beta	GO:0071682	endocytic vesicle lumen	Reactome	NCBITaxon:9606	TAS		PANTHER:PTHR11442	protein	Reactome:R-HSA-2230938	20130528
	UniProtKB:P68871	Hemoglobin subunit beta	GO:0072562	blood microparticle	UniProt	NCBITaxon:9606	HDA		PANTHER:PTHR11442	protein	PMID:22516433	20131223
	UniProtKB:P68871	Hemoglobin subunit beta	GO:1904724	tertiary granule lumen	Reactome	NCBITaxon:9606	TAS		PANTHER:PTHR11442	protein	Reactome:R-HSA-6798745	20160716
	UniProtKB:P68871	Hemoglobin subunit beta	GO:1904813	ficolin-1-rich granule lumen	Reactome	NCBITaxon:9606	TAS		PANTHER:PTHR11442	protein	Reactome:R-HSA-6800434	20160716
	UniProtKB:P68871	Hemoglobin subunit beta	GO:0005833	hemoglobin complex	UniProt	NCBITaxon:9606	NAS		PANTHER:PTHR11442	protein	PMID:10588683	20050714
	UniProtKB:P68871	Hemoglobin subunit beta	GO:0005833	hemoglobin complex	UniProt	NCBITaxon:9606	NAS		PANTHER:PTHR11442	protein	PMID:1301199	20091215
	UniProtKB:P68871	Hemoglobin subunit beta	GO:0005833	hemoglobin complex	UniProt	NCBITaxon:9606	TAS		PANTHER:PTHR11442	protein	PMID:1540659	20051109
	UniProtKB:P68871	Hemoglobin subunit beta	GO:0005833	hemoglobin complex	BHF-UCL	NCBITaxon:9606	IDA		PANTHER:PTHR11442	protein	PMID:19740759	20101221
	UniProtKB:P68871	Hemoglobin subunit beta	GO:0031838	haptoglobin-hemoglobin complex	BHF-UCL	NCBITaxon:9606	IDA		PANTHER:PTHR11442	protein	PMID:19740759	20110216
	UniProtKB:P68871	Hemoglobin subunit beta	GO:0005833	hemoglobin complex	GO_Central	NCBITaxon:9606	IBA	PANTHER:PTN000154218|RGD:1359209|UniProtKB:P68871|RGD:2783|MGI:MGI:96021|UniProtKB:P69905|MGI:MGI:96022|RGD:620306|RGD:1305115	PANTHER:PTHR11442	protein	PMID:21873635	20180413
	UniProtKB:P68871	Hemoglobin subunit beta	GO:0031838	haptoglobin-hemoglobin complex	GO_Central	NCBITaxon:9606	IBA	PANTHER:PTN000154218|UniProtKB:P68871|UniProtKB:P69905	PANTHER:PTHR11442	protein	PMID:21873635	20180413
	UniProtKB:P68871	Hemoglobin subunit beta	GO:0019825	oxygen binding	GO_Central	NCBITaxon:9606	IBA	PANTHER:PTN000154218|UniProtKB:Q5QRU6|UniProtKB:P68871	PANTHER:PTHR11442	protein	PMID:21873635	20210904
	UniProtKB:P68871	Hemoglobin subunit beta	GO:0031721	hemoglobin alpha binding	GO_Central	NCBITaxon:9606	IBA	PANTHER:PTN000154350|RGD:2783	PANTHER:PTHR11442	protein	PMID:21873635	20180413
	UniProtKB:P68871	Hemoglobin subunit beta	GO:0042744	hydrogen peroxide catabolic process	GO_Central	NCBITaxon:9606	IBA	PANTHER:PTN000154218|UniProtKB:P69905|UniProtKB:P68871	PANTHER:PTHR11442	protein	PMID:21873635	20180413
	UniProtKB:P68871	Hemoglobin subunit beta	GO:0005344	oxygen carrier activity	GO_Central	NCBITaxon:9606	IBA	PANTHER:PTN000154218|MGI:MGI:96021	PANTHER:PTHR11442	protein	PMID:21873635	20180413
	UniProtKB:P68871	Hemoglobin subunit beta	GO:0004601	peroxidase activity	GO_Central	NCBITaxon:9606	IBA	PANTHER:PTN000154218|UniProtKB:P68871|UniProtKB:P69905	PANTHER:PTHR11442	protein	PMID:21873635	20180413
	UniProtKB:P68871	Hemoglobin subunit beta	GO:0031720	haptoglobin binding	GO_Central	NCBITaxon:9606	IBA	PANTHER:PTN000154218|UniProtKB:P68871|UniProtKB:P69905	PANTHER:PTHR11442	protein	PMID:21873635	20180413
	UniProtKB:P68871	Hemoglobin subunit beta	GO:0020037	heme binding	GO_Central	NCBITaxon:9606	IBA	PANTHER:PTN000154218|RGD:620306|RGD:1359209	PANTHER:PTHR11442	protein	PMID:21873635	20180413
	UniProtKB:P68871	Hemoglobin subunit beta	GO:0043177	organic acid binding	GO_Central	NCBITaxon:9606	IBA	PANTHER:PTN000154218|RGD:1359209	PANTHER:PTHR11442	protein	PMID:21873635	20180413
IGHG4	IGHG4_HUMAN
	UniProtKB:P01861	Immunoglobulin heavy constant gamma 4	GO:0002250	adaptive immune response	ComplexPortal	NCBITaxon:9606	IC		PANTHER:PTHR23266	protein	PMID:20176268	20211013
	UniProtKB:P01861	Immunoglobulin heavy constant gamma 4	GO:0050853	B cell receptor signaling pathway	ComplexPortal	NCBITaxon:9606	IC		PANTHER:PTHR23266	protein	PMID:20176268	20211013
	UniProtKB:P01861	Immunoglobulin heavy constant gamma 4	GO:0005576	extracellular region	Reactome	NCBITaxon:9606	TAS		PANTHER:PTHR23266	protein	Reactome:R-HSA-166753	20200122
	UniProtKB:P01861	Immunoglobulin heavy constant gamma 4	GO:0005576	extracellular region	Reactome	NCBITaxon:9606	TAS		PANTHER:PTHR23266	protein	Reactome:R-HSA-166792	20200122
	UniProtKB:P01861	Immunoglobulin heavy constant gamma 4	GO:0005576	extracellular region	Reactome	NCBITaxon:9606	TAS		PANTHER:PTHR23266	protein	Reactome:R-HSA-173626	20200122
	UniProtKB:P01861	Immunoglobulin heavy constant gamma 4	GO:0005576	extracellular region	Reactome	NCBITaxon:9606	TAS		PANTHER:PTHR23266	protein	Reactome:R-HSA-173631	20200122
	UniProtKB:P01861	Immunoglobulin heavy constant gamma 4	GO:0005576	extracellular region	Reactome	NCBITaxon:9606	TAS		PANTHER:PTHR23266	protein	Reactome:R-HSA-1861621	20200122
	UniProtKB:P01861	Immunoglobulin heavy constant gamma 4	GO:0005576	extracellular region	Reactome	NCBITaxon:9606	TAS		PANTHER:PTHR23266	protein	Reactome:R-HSA-2029268	20200122
	UniProtKB:P01861	Immunoglobulin heavy constant gamma 4	GO:0005576	extracellular region	Reactome	NCBITaxon:9606	TAS		PANTHER:PTHR23266	protein	Reactome:R-HSA-2029270	20200122
	UniProtKB:P01861	Immunoglobulin heavy constant gamma 4	GO:0005576	extracellular region	Reactome	NCBITaxon:9606	TAS		PANTHER:PTHR23266	protein	Reactome:R-HSA-2029271	20200122
	UniProtKB:P01861	Immunoglobulin heavy constant gamma 4	GO:0005576	extracellular region	Reactome	NCBITaxon:9606	TAS		PANTHER:PTHR23266	protein	Reactome:R-HSA-2029272	20200122
	UniProtKB:P01861	Immunoglobulin heavy constant gamma 4	GO:0005576	extracellular region	Reactome	NCBITaxon:9606	TAS		PANTHER:PTHR23266	protein	Reactome:R-HSA-2029273	20200122
	UniProtKB:P01861	Immunoglobulin heavy constant gamma 4	GO:0005576	extracellular region	Reactome	NCBITaxon:9606	TAS		PANTHER:PTHR23266	protein	Reactome:R-HSA-2029451	20200122
	UniProtKB:P01861	Immunoglobulin heavy constant gamma 4	GO:0005576	extracellular region	Reactome	NCBITaxon:9606	TAS		PANTHER:PTHR23266	protein	Reactome:R-HSA-2029452	20200122
	UniProtKB:P01861	Immunoglobulin heavy constant gamma 4	GO:0005576	extracellular region	Reactome	NCBITaxon:9606	TAS		PANTHER:PTHR23266	protein	Reactome:R-HSA-2029453	20200122
	UniProtKB:P01861	Immunoglobulin heavy constant gamma 4	GO:0005576	extracellular region	Reactome	NCBITaxon:9606	TAS		PANTHER:PTHR23266	protein	Reactome:R-HSA-2029455	20200122
	UniProtKB:P01861	Immunoglobulin heavy constant gamma 4	GO:0005576	extracellular region	Reactome	NCBITaxon:9606	TAS		PANTHER:PTHR23266	protein	Reactome:R-HSA-2029457	20200122
	UniProtKB:P01861	Immunoglobulin heavy constant gamma 4	GO:0005576	extracellular region	Reactome	NCBITaxon:9606	TAS		PANTHER:PTHR23266	protein	Reactome:R-HSA-2029458	20200122
	UniProtKB:P01861	Immunoglobulin heavy constant gamma 4	GO:0005576	extracellular region	Reactome	NCBITaxon:9606	TAS		PANTHER:PTHR23266	protein	Reactome:R-HSA-2029459	20200122
	UniProtKB:P01861	Immunoglobulin heavy constant gamma 4	GO:0005576	extracellular region	Reactome	NCBITaxon:9606	TAS		PANTHER:PTHR23266	protein	Reactome:R-HSA-2029467	20200122
	UniProtKB:P01861	Immunoglobulin heavy constant gamma 4	GO:0005576	extracellular region	Reactome	NCBITaxon:9606	TAS		PANTHER:PTHR23266	protein	Reactome:R-HSA-2029476	20200122
	UniProtKB:P01861	Immunoglobulin heavy constant gamma 4	GO:0005576	extracellular region	Reactome	NCBITaxon:9606	TAS		PANTHER:PTHR23266	protein	Reactome:R-HSA-2197697	20200122
	UniProtKB:P01861	Immunoglobulin heavy constant gamma 4	GO:0005576	extracellular region	Reactome	NCBITaxon:9606	TAS		PANTHER:PTHR23266	protein	Reactome:R-HSA-6793978	20200122
	UniProtKB:P01861	Immunoglobulin heavy constant gamma 4	GO:0005576	extracellular region	Reactome	NCBITaxon:9606	TAS		PANTHER:PTHR23266	protein	Reactome:R-HSA-8852266	20200122
	UniProtKB:P01861	Immunoglobulin heavy constant gamma 4	GO:0005576	extracellular region	Reactome	NCBITaxon:9606	TAS		PANTHER:PTHR23266	protein	Reactome:R-HSA-8852481	20200122
	UniProtKB:P01861	Immunoglobulin heavy constant gamma 4	GO:0005576	extracellular region	Reactome	NCBITaxon:9606	TAS		PANTHER:PTHR23266	protein	Reactome:R-HSA-9021306	20200122
	UniProtKB:P01861	Immunoglobulin heavy constant gamma 4	GO:0005576	extracellular region	Reactome	NCBITaxon:9606	TAS		PANTHER:PTHR23266	protein	Reactome:R-HSA-9664261	20200122
	UniProtKB:P01861	Immunoglobulin heavy constant gamma 4	GO:0005576	extracellular region	Reactome	NCBITaxon:9606	TAS		PANTHER:PTHR23266	protein	Reactome:R-HSA-9664268	20200122
	UniProtKB:P01861	Immunoglobulin heavy constant gamma 4	GO:0005576	extracellular region	Reactome	NCBITaxon:9606	TAS		PANTHER:PTHR23266	protein	Reactome:R-HSA-9664270	20200122
	UniProtKB:P01861	Immunoglobulin heavy constant gamma 4	GO:0005576	extracellular region	Reactome	NCBITaxon:9606	TAS		PANTHER:PTHR23266	protein	Reactome:R-HSA-9664271	20200122
	UniProtKB:P01861	Immunoglobulin heavy constant gamma 4	GO:0005576	extracellular region	Reactome	NCBITaxon:9606	TAS		PANTHER:PTHR23266	protein	Reactome:R-HSA-9664273	20200122
	UniProtKB:P01861	Immunoglobulin heavy constant gamma 4	GO:0005576	extracellular region	Reactome	NCBITaxon:9606	TAS		PANTHER:PTHR23266	protein	Reactome:R-HSA-9664275	20200122
	UniProtKB:P01861	Immunoglobulin heavy constant gamma 4	GO:0005576	extracellular region	Reactome	NCBITaxon:9606	TAS		PANTHER:PTHR23266	protein	Reactome:R-HSA-9664278	20200122
	UniProtKB:P01861	Immunoglobulin heavy constant gamma 4	GO:0005576	extracellular region	Reactome	NCBITaxon:9606	TAS		PANTHER:PTHR23266	protein	Reactome:R-HSA-9664285	20200122
	UniProtKB:P01861	Immunoglobulin heavy constant gamma 4	GO:0005576	extracellular region	Reactome	NCBITaxon:9606	TAS		PANTHER:PTHR23266	protein	Reactome:R-HSA-9664406	20200122
	UniProtKB:P01861	Immunoglobulin heavy constant gamma 4	GO:0005576	extracellular region	Reactome	NCBITaxon:9606	TAS		PANTHER:PTHR23266	protein	Reactome:R-HSA-9666425	20200122
	UniProtKB:P01861	Immunoglobulin heavy constant gamma 4	GO:0005576	extracellular region	Reactome	NCBITaxon:9606	TAS		PANTHER:PTHR23266	protein	Reactome:R-HSA-9666426	20200122
	UniProtKB:P01861	Immunoglobulin heavy constant gamma 4	GO:0005576	extracellular region	Reactome	NCBITaxon:9606	TAS		PANTHER:PTHR23266	protein	Reactome:R-HSA-9666428	20200122
	UniProtKB:P01861	Immunoglobulin heavy constant gamma 4	GO:0005576	extracellular region	Reactome	NCBITaxon:9606	TAS		PANTHER:PTHR23266	protein	Reactome:R-HSA-9666430	20200122
	UniProtKB:P01861	Immunoglobulin heavy constant gamma 4	GO:0005576	extracellular region	Reactome	NCBITaxon:9606	TAS		PANTHER:PTHR23266	protein	Reactome:R-HSA-9666433	20200122
	UniProtKB:P01861	Immunoglobulin heavy constant gamma 4	GO:0005576	extracellular region	Reactome	NCBITaxon:9606	TAS		PANTHER:PTHR23266	protein	Reactome:R-HSA-9666435	20200122
	UniProtKB:P01861	Immunoglobulin heavy constant gamma 4	GO:0005576	extracellular region	Reactome	NCBITaxon:9606	TAS		PANTHER:PTHR23266	protein	Reactome:R-HSA-9666458	20200122
	UniProtKB:P01861	Immunoglobulin heavy constant gamma 4	GO:0005615	extracellular space	ComplexPortal	NCBITaxon:9606	IC		PANTHER:PTHR23266	protein	PMID:20176268	20211013
	UniProtKB:P01861	Immunoglobulin heavy constant gamma 4	GO:0005615	extracellular space	UniProt	NCBITaxon:9606	HDA		PANTHER:PTHR23266	protein	PMID:22664934	20131220
	UniProtKB:P01861	Immunoglobulin heavy constant gamma 4	GO:0005615	extracellular space	UniProt	NCBITaxon:9606	HDA		PANTHER:PTHR23266	protein	PMID:23580065	20131220
	UniProtKB:P01861	Immunoglobulin heavy constant gamma 4	GO:0005886	plasma membrane	ComplexPortal	NCBITaxon:9606	IC		PANTHER:PTHR23266	protein	PMID:20176268	20211013
	UniProtKB:P01861	Immunoglobulin heavy constant gamma 4	GO:0070062	extracellular exosome	UniProt	NCBITaxon:9606	HDA		PANTHER:PTHR23266	protein	PMID:23533145	20140714
	UniProtKB:P01861	Immunoglobulin heavy constant gamma 4	GO:0071735	IgG immunoglobulin complex	ComplexPortal	NCBITaxon:9606	IC		PANTHER:PTHR23266	protein	PMID:20176268	20211013
	UniProtKB:P01861	Immunoglobulin heavy constant gamma 4	GO:0072562	blood microparticle	UniProt	NCBITaxon:9606	HDA		PANTHER:PTHR23266	protein	PMID:22516433	20131223
	UniProtKB:P01861	Immunoglobulin heavy constant gamma 4	GO:0045087	innate immune response	GO_Central	NCBITaxon:9606	IBA	PANTHER:PTN001510949|UniProtKB:P01871	PANTHER:PTHR23266	protein	PMID:21873635	20170228
	UniProtKB:P01861	Immunoglobulin heavy constant gamma 4	GO:0006910	phagocytosis, recognition	GO_Central	NCBITaxon:9606	IBA	PANTHER:PTN001510949|MGI:MGI:96443|MGI:MGI:96446|MGI:MGI:96445	PANTHER:PTHR23266	protein	PMID:21873635	20170228
	UniProtKB:P01861	Immunoglobulin heavy constant gamma 4	GO:0042571	immunoglobulin complex, circulating	GO_Central	NCBITaxon:9606	IBA	PANTHER:PTN001510949|UniProtKB:P01877|UniProtKB:A0A075B6A3|MGI:MGI:2686979|MGI:MGI:96445|MGI:MGI:96443|MGI:MGI:96448|UniProtKB:P01876|MGI:MGI:96446|UniProtKB:P01871	PANTHER:PTHR23266	protein	PMID:21873635	20200809
	UniProtKB:P01861	Immunoglobulin heavy constant gamma 4	GO:0006958	complement activation, classical pathway	GO_Central	NCBITaxon:9606	IBA	PANTHER:PTN001510949|MGI:MGI:96446|MGI:MGI:96445|MGI:MGI:96443	PANTHER:PTHR23266	protein	PMID:21873635	20170228
	UniProtKB:P01861	Immunoglobulin heavy constant gamma 4	GO:0006911	phagocytosis, engulfment	GO_Central	NCBITaxon:9606	IBA	PANTHER:PTN001510949|MGI:MGI:96446|MGI:MGI:96445|MGI:MGI:96443	PANTHER:PTHR23266	protein	PMID:21873635	20170228
	UniProtKB:P01861	Immunoglobulin heavy constant gamma 4	GO:0042742	defense response to bacterium	GO_Central	NCBITaxon:9606	IBA	PANTHER:PTN001510949|UniProtKB:P01871|MGI:MGI:96446|UniProtKB:P01876|MGI:MGI:2686979|MGI:MGI:96448|UniProtKB:P01877	PANTHER:PTHR23266	protein	PMID:21873635	20170228
	UniProtKB:P01861	Immunoglobulin heavy constant gamma 4	GO:0009897	external side of plasma membrane	GO_Central	NCBITaxon:9606	IBA	PANTHER:PTN001510949|MGI:MGI:96448|MGI:MGI:99546|MGI:MGI:98612|MGI:MGI:96446	PANTHER:PTHR23266	protein	PMID:21873635	20170228
	UniProtKB:P01861	Immunoglobulin heavy constant gamma 4	GO:0050871	positive regulation of B cell activation	GO_Central	NCBITaxon:9606	IBA	PANTHER:PTN001510949|MGI:MGI:96443|MGI:MGI:96448	PANTHER:PTHR23266	protein	PMID:21873635	20170228
	UniProtKB:P01861	Immunoglobulin heavy constant gamma 4	GO:0050853	B cell receptor signaling pathway	GO_Central	NCBITaxon:9606	IBA	PANTHER:PTN001510949|MGI:MGI:96448	PANTHER:PTHR23266	protein	PMID:21873635	20170228
	UniProtKB:P01861	Immunoglobulin heavy constant gamma 4	GO:0034987	immunoglobulin receptor binding	GO_Central	NCBITaxon:9606	IBA	PANTHER:PTN001510949|UniProtKB:P01857|MGI:MGI:96446|MGI:MGI:2144967|UniProtKB:A0A075B5P5	PANTHER:PTHR23266	protein	PMID:21873635	20211217
	UniProtKB:P01861	Immunoglobulin heavy constant gamma 4	GO:0003823	antigen binding	GO_Central	NCBITaxon:9606	IBA	PANTHER:PTN001510949|MGI:MGI:96443|MGI:MGI:96448|MGI:MGI:2686979|UniProtKB:A0A075B6A3|MGI:MGI:96446|MGI:MGI:96445	PANTHER:PTHR23266	protein	PMID:21873635	20170228

## Sheet: DAVID NM_vs_M
Non-Metastasis (>1.5-fold different from Normal control)
	UniProt ID	Gene	Fold (NM/N)		Category	GO Accession	Term	UniProt ID	Count	%	P-Value	Benjamini	FDR
	CO4A_HUMAN	C4A	1.83393		GOTERM_BP_DIRECT	GO:0006958	complement activation, classical pathway	C1QC_HUMAN, IGHG4_HUMAN, CO4A_HUMAN	3	42.8571	0.000593388	0.042724	0.042724
	CXCL7_HUMAN	PPBP	1.54461		GOTERM_BP_DIRECT	GO:0045087	innate immune response	C1QC_HUMAN, IGHG4_HUMAN, CO4A_HUMAN	3	42.8571	0.0125753	0.336321	0.336321
	ENPL_HUMAN	HSP90B1	2.84194		GOTERM_BP_DIRECT	GO:0070527	platelet aggregation	HBB_HUMAN, FINC_HUMAN	2	28.5714	0.0140134	0.336321	0.336321
	C1QC_HUMAN	C1QC	1.76939		GOTERM_BP_DIRECT	GO:0042742	defense response to bacterium	IGHG4_HUMAN, CXCL7_HUMAN	2	28.5714	0.0696224	1	1
	FINC_HUMAN	FN1	-1.59636
	HBB_HUMAN	HBB	1.60227
	IGHG4_HUMAN	IGHG4	-2.07396								P-value > 0.05
Metastasis (>1.5-fold different from Normal control)
	UniProt ID	Gene	Fold (NM/N)		Category	GO Accession	Term	UniProt ID	Count	%	P-Value	Benjamini	FDR
	A2GL_HUMAN	LRG1	1.93482		GOTERM_BP_DIRECT	GO:0006953	acute-phase response	A1AT_HUMAN, A1AG1_HUMAN, FINC_HUMAN, HPT_HUMAN	4	36.3636	1.16336e-06	0.000132623	0.000132623
	S10A8_HUMAN	S100A8	1.87438		GOTERM_BP_DIRECT	GO:0006958	complement activation, classical pathway	CO4B_HUMAN, IGHG4_HUMAN, CO4A_HUMAN, CO9_HUMAN	4	36.3636	2.92689e-05	0.00166833	0.00166833
	CO4A_HUMAN	C4A	1.83477		GOTERM_BP_DIRECT	GO:0006954	inflammatory response	CO4B_HUMAN, CO4A_HUMAN, A1AG1_HUMAN, S10A8_HUMAN	4	36.3636	0.000993343	0.037747	0.037747
	CO9_HUMAN	C9	1.73856		GOTERM_BP_DIRECT	GO:0010951	negative regulation of endopeptidase activity	A1AT_HUMAN, CO4B_HUMAN, CO4A_HUMAN	3	27.2727	0.00266455	0.0594384	0.0594384
	CO4B_HUMAN	C4B	1.50096		GOTERM_BP_DIRECT	GO:0045087	innate immune response	CO4B_HUMAN, IGHG4_HUMAN, CO4A_HUMAN, S10A8_HUMAN	4	36.3636	0.00279821	0.0594384	0.0594384
	FINC_HUMAN	FN1	-1.74695		GOTERM_BP_DIRECT	GO:2000427	positive regulation of apoptotic cell clearance	CO4B_HUMAN, CO4A_HUMAN	2	18.1818	0.00312834	0.0594384	0.0594384
	APOC3_HUMAN	APOC3	-1.83229		GOTERM_BP_DIRECT	GO:0042742	defense response to bacterium	IGHG4_HUMAN, HPT_HUMAN, S10A8_HUMAN	3	27.2727	0.00601015	0.0978796	0.0978796
	HPT_HUMAN	HP	1.78841		GOTERM_BP_DIRECT	GO:0002526	acute inflammatory response	HPT_HUMAN, S10A8_HUMAN	2	18.1818	0.0093586	0.125099	0.125099
	A1AG1_HUMAN	ORM1	1.60334		GOTERM_BP_DIRECT	GO:0006956	complement activation	CO4B_HUMAN, CO4A_HUMAN	2	18.1818	0.00987621	0.125099	0.125099
	A1AT_HUMAN	SERPINA1	1.53016		GOTERM_MF_DIRECT	GO:0004866	endopeptidase inhibitor activity	CO4B_HUMAN, CO4A_HUMAN	2	18.1818	0.0232075	0.881887	0.881887
	IGHG4_HUMAN	IGHG4	-1.58133		GOTERM_MF_DIRECT	GO:0002020	protease binding	A1AT_HUMAN, FINC_HUMAN	2	18.1818	0.0560991	1	1
											P-value > 0.05
