# Supplementary material for: Label-free quantitative proteomics reveals aberrant expression levels of LRG, C9, FN, A1AT and AGP1 in the plasma of patients with colorectal cancer
Source: Clin Proteomics. 2023 Apr 6;20:15. doi: 10.1186/s12014-023-09407-y (PMC10077704; doi:10.1186/s12014-023-09407-y)
Supplement: Supplementary file 4 — Supplementary Table S4: The expression levels of six proteins in individual plasma samples in the study cohort determined by westernblotting [file 12014_2023_9407_MOESM4_ESM.xlsx]

## Sheet: Note
Supplementary Table S4: The expression levels of six proteins in individual plasma samples in the study cohort determined by westernblotting
List of Proteins	Description
A1AT	Alpha-1-antitrypsin
FN	Fibronectin
LRG	Leucine-rich alpha-2-glycoprotein-1
C9	Complement component C9
AGP1	Alpha-1-acid glycoprotein 1
S100A8	Protein S100-A8
Statistical differences	Description
ns	no statistical significant
*	statistical significant at p-value < 0.05
**	statistical significant at p-value < 0.01
***	statistical significant at p-value < 0.001
****	statistical significant at p-value < 0.0001

## Sheet: Summary
Summary of the levels of six plasma proteins determined by westernblotting									in Study-cohorts
																		Statistical analyses derived from GraphPad Prism 9
1	A1AT	Relative ratio by the Median of Normal														t-test; 2-tails		Kruskal-Wallis test (p-value)			Dunn's multiple comparisons test (p-value)					Mann Whitney test (p-value)
		NM1	NM2	NM3	NM4	NM5	NM6	NM7	NM8	NM9	NM10	average	median	25-75%	M	0.00545373		N vs. NM vs. M	**		N vs. NM	*				N vs. CRC	***
		1.68117	1.30521	1.39196	1.75702	1.45683	1.83064	2.57733	2.1371	1.55254	0.938924	1.66287	1.61686	1.408 - 1.812							N vs. M	*
		M1	M2	M3	M4	M5	M6	M7	M8	M9	M10	average	median	25-75%	NM	0.00146926					NM vs. M	ns
		1.63351	1.79626	1.92708	1.92546	1.72512	1.64051	1.09898	1.09435	1.81995	1.77461	1.64358	1.74986	1.635 - 1.814
		N4	N17	N19	N24	N25	N26	N27	N28	N50	N58	average	median	25-75%	N
		1.24017	1.44625	1.10701	1.78793	0.633886	0.817011	0.825125	0.715578	1.3095	0.892989	1.07755	1	0.819 - 1.292
2	FN	Relative ratio by the Median of Normal														t-test; 2-tails		Kruskal-Wallis test (p-value)			Dunn's multiple comparisons test (p-value)					Mann Whitney test (p-value)
		NM1	NM2	NM3	NM4	NM5	NM6	NM7	NM8	NM9	NM10	average	median	25-75%	NM	4.43615e-05		N vs. NM vs. M	***		N vs. NM	**				N vs. CRC	****
		0.14402	0.144627	0.092293	0.0756768	0.199877	0.262413	0.294122	0.58195	0.236262	0.120513	0.215176	0.172252	0.126 - 0.256							N vs. M	**
		M1	M2	M3	M4	M5	M6	M7	M8	M9	M10	average	median	25-75%	M	9.37845e-05					NM vs. M	ns
		0.177218	0.145813	0.150267	0.201928	0.0461299	0.118577	0.298032	0.0603791	0.648324	0.466	0.231267	0.163742	0.125 - 0.274
		N1(N28)	N2(N25)	N3(N26)	N4(N27)	N5(N24)	N6(N4)	N7(N50)	N8(N58)	N9(N17)	N10(N19)	average	median	25-75%	N
		1.26981	0.967	0.756382	1.40519	0.225618	1.11801	1.03296	1.0675	0.508437	0.551563	0.890248	0.999978	0.603 - 1.105
3	LRG	Relative ratio by the Median of Normal														t-test; 2-tails		Kruskal-Wallis test (p-value)			Dunn's multiple comparisons test (p-value)					Mann Whitney test (p-value)
		NM1	NM2	NM3	NM4	NM5	NM6	NM7	NM8	NM9	NM10	average	median	25-75%	NM	0.0107759		N vs. NM vs. M	**		N vs. NM	ns				N vs. CRC	***
		2.34668	0.705765	0.915592	1.37788	1.17243	1.59987	2.16449	1.56475	1.89894	1.05544	1.48018	1.47132	1.085 - 1.824							N vs. M	***
		M1	M2	M3	M4	M5	M6	M7	M8	M9	M10	average	median	25-75%	M	1.87189e-06					NM vs. M	ns
		1.90906	1.84678	1.52902	1.66034	1.51616	1.13047	1.77582	1.83848	2.26098	2.01188	1.7479	1.80715	1.562 - 1.893
		N1(N28)	N2(N25)	N3(N26)	N4(N27)	N5(N24)	N6(N4)	N7(N50)	N8(N58)	N9(N17)	N10(N19)	average	median	25-75%	N
		0.98819	0.972081	0.93899	1.01181	1.10916	1.16525	0.63788	1.11277	1.0672	0.699082	0.970241	1	0.947 - 1.099
4	C9	Relative ratio by the Median of Normal														t-test; 2-tails		Kruskal-Wallis test (p-value)			Dunn's multiple comparisons test (p-value)					Mann Whitney test (p-value)
		NM1	NM2	NM3	NM4	NM5	NM6	NM7	NM8	NM9	NM10	average	median	25-75%	NM	0.000234978		N vs. NM vs. M	***		N vs. NM	*				N vs. CRC	****
		1.40606	1.82365	1.24246	2.28215	1.03364	1.9449	2.52567	3.04145	2.31925	1.62028	1.92395	1.88427	1.46 - 2.31							N vs. M	***
		M1	M2	M3	M4	M5	M6	M7	M8	M9	M10	average	median	25-75%	M	0.000481617					NM vs. M	ns
		2.98237	3.05126	5.71855	3.70314	3.53601	0.790883	1.44778	2.81424	1.92495	2.29139	2.82606	2.89831	2.017 - 3.415
		N1(N28)	N2(N25)	N3(N26)	N4(N27)	N5(N24)	N6(N4)	N7(N50)	N8(N58)	N9(N17)	N10(N19)	average	median	25-75%	N
		0.965604	1.3	0.826336	1.21043	1.0928	1.03625	0.595537	1.0344	0.906269	0.654809	0.962243	1	0.846 - 1.079
5	AGP1	Relative ratio by the Median of Normal														t-test; 2-tails		Kruskal-Wallis test (p-value)			Dunn's multiple comparisons test (p-value)					Mann Whitney test (p-value)
		NM1	NM2	NM3	NM4	NM5	NM6	NM7	NM8	NM9	NM10	average	median	25-75%	M	0.0245827		N vs. NM vs. M	**		N vs. NM	ns				N vs. CRC	**
		0.853892	0.705053	0.772126	2.58172	0.665079	1.49214	2.24308	2.20836	1.80839	1.26523	1.45951	1.37869	0.793 - 2.108							N vs. M	**
		M1	M2	M3	M4	M5	M6	M7	M8	M9	M10	average	median	25-75%	NM	0.000653708					NM vs. M	ns
		2.70387	5.87212	6.17648	5.34548	4.91279	3.29258	0.546946	1.2293	3.6634	1.45819	3.52012	3.47799	1.77 - 5.237
		N4	N17	N19	N24	N25	N26	N27	N28	N50	N58	average	median	25-75%	N
		1.18976	1.05039	1.04685	1.12737	0.623799	0.570565	0.561862	0.368127	0.953149	1.08559	0.857747	1	0.584 - 1.077
6	S100A8	Relative ratio by the Median of Normal														t-test; 2-tails		Kruskal-Wallis test (p-value)			Dunn's multiple comparisons test (p-value)					Mann Whitney test (p-value)
		NM1	NM2	NM3	NM4	NM5	NM6	NM7	NM8	NM9	NM10	average	median	25-75%	NM	0.437023		N vs. NM vs. M	ns		N vs. NM	ns				N vs. CRC	ns
		0.00528141	0.64501	9.63654	8.05021	0.1987	5.82779	0.041977	3.59934	2.15812	0.117595	3.02806	1.40157	0.138 - 5.271							N vs. M	ns
		M1	M2	M3	M4	M5	M6	M7	M8	M9	M10	average	median	25-75%	M	0.0407567					NM vs. M	ns
		0.222193	9.02042	12.2282	19.0831	1.67306	0.0457542	0.465764	5.22235	5.98427	15.091	6.90361	5.60331	0.768 - 11.426
		N1(N28)	N2(N25)	N3(N26)	N4(N27)	N5(N24)	N6(N4)	N7(N50)	N8(N58)	N9(N17)	N10(N19)	average	median	25-75%	N
		4.23241	5.63132	0.2756	2.94863	0.249456	0.438446	3.54569	0.838439	1.16156	0.632632	1.99542	1	0.487 - 3.396
		N = Normal
		NM = Non-metastatic CRC
		M = Metastatic CRC

## Sheet: A1AT (30 ug)
Band Label	Pool	NM1	NM2	NM3	NM4	NM5	NM6	NM7	NM8		Pool	NM9	NM10	M1	M2	M3	M4	M5	M6		Pool	M7	M8	M9	M10	N4	N17	N19	N24		Pool	N25	N26	N27	N28	N50	N58
Gel Loading Vol. (µL)	20	17.5891	17.1269	15.6595	13.9668	20.5112	17.219	20.2501	23.422		20	20.1446	13.7807	18.2281	13.6064	17.9125	16.9374	22.1639	24.1761		20	17.6354	15.1678	13.4247	15.3578	16.9148	19.7114	21.4537	15.674		20	22.2033	17.8031	19.5849	20.0022	21.1882	22.3094
Total Lane Vol. (Int)	25985768	24792072	24837940	25014716	24267384	25862941	26041548	25815862	26910160		19936500	21673334	21114522	21922276	21132419	22786570	22122315	21707620	22147954		20072514	18627224	18734196	18393292	19422099	18046490	17516884	17482157	18295739		23001979	24049022	23266854	23949840	23127803	22826339	22434626
	1	0.954063	0.955829	0.962631	0.933872	0.995273	1.00215	0.993462	1.03557		1	1.08712	1.05909	1.09961	1.05999	1.14296	1.10964	1.08884	1.11092		1	0.927997	0.933326	0.916342	0.967597	0.899065	0.87268	0.87095	0.911482		1	1.04552	1.01152	1.04121	1.00547	0.992364	0.975335
Adj. Total Lane Vol. (Int)	5869328	5724270	5864008	6190960	6173280	6216984	6307236	6062672	5767200		5555100	5990886	6967272	6578332	6292055	6008304	6221610	5685156	5396010		6315001	5891193	5813886	5566650	5666193	5435045	5393080	5061980	6427652		6585810	6625967	6737484	6805680	6872842	5891583	5413230
	1	0.975285	0.999094	1.0548	1.05179	1.05923	1.07461	1.03294	0.9826		1	1.07845	1.25421	1.1842	1.13266	1.08158	1.11998	1.02341	0.971361		1	0.932889	0.920647	0.881496	0.897259	0.860656	0.854011	0.80158	1.01784		1	1.0061	1.02303	1.03339	1.04358	0.894587	0.821954
Quantitative WB	4.53317e+07	70822904	5.63268e+07	6.342e+07	7.9824e+07	66654499	8.49735e+07	1.14994e+08	90705059		4.78554e+07	7.63487e+07	5.36983e+07	8.82074e+07	92774807	95042745	98334404	80505977	7.26641e+07		6.26023e+07	6.11555e+07	60098800	9.5697e+07	9.49812e+07	6.36693e+07	73676050	5.29318e+07	108554514		6.59632e+07	4.00849e+07	52534698	5.35934e+07	46936824	7.36306e+07	4.61342e+07
Relative WB	1	1.56233	1.24255	1.39902	1.76089	1.47037	1.87448	2.53672	2.00092		1	1.5954	1.12209	1.84321	1.93865	1.98604	2.05482	1.68227	1.51841		1	0.97689	0.96001	1.52865	1.51722	1.01704	1.17689	0.845526	1.73403		1	0.607686	0.796425	0.812475	0.711561	1.11624	0.699393
Normalize WB/Stain-free	1	1.60192	1.24368	1.32634	1.67419	1.38815	1.74434	2.45583	2.03635		1	1.47935	0.894661	1.5565	1.71158	1.83623	1.83469	1.64379	1.56318		1	1.04717	1.04276	1.73415	1.69095	1.18171	1.37807	1.05482	1.70364		1	0.604003	0.778496	0.786226	0.681844	1.24777	0.850892
	Normalize WB/Stain-free														Relative ratio by the Median of Normal														t-test; 2-tails
	NM1	NM2	NM3	NM4	NM5	NM6	NM7	NM8	NM9	NM10	average	median			NM1	NM2	NM3	NM4	NM5	NM6	NM7	NM8	NM9	NM10	average	median	25-75%	M	0.00545373
	1.60192	1.24368	1.32634	1.67419	1.38815	1.74434	2.45583	2.03635	1.47935	0.894661	1.58448	1.54063			1.68117	1.30521	1.39196	1.75702	1.45683	1.83064	2.57733	2.1371	1.55254	0.938924	1.66287	1.61686	1.408 - 1.812
	M1	M2	M3	M4	M5	M6	M7	M8	M9	M10	average	median			M1	M2	M3	M4	M5	M6	M7	M8	M9	M10	average	median	25-75%	NM	0.00146926
	1.5565	1.71158	1.83623	1.83469	1.64379	1.56318	1.04717	1.04276	1.73415	1.69095	1.5661	1.66737			1.63351	1.79626	1.92708	1.92546	1.72512	1.64051	1.09898	1.09435	1.81995	1.77461	1.64358	1.74986	1.635 - 1.814
	N4	N17	N19	N24	N25	N26	N27	N28	N50	N58	average	median			N4	N17	N19	N24	N25	N26	N27	N28	N50	N58	average	median	25-75%	N			median of all CRC patients
	1.18171	1.37807	1.05482	1.70364	0.604003	0.778496	0.786226	0.681844	1.24777	0.850892	1.02675	0.952858			1.24017	1.44625	1.10701	1.78793	0.633886	0.817011	0.825125	0.715578	1.3095	0.892989	1.07755	1	0.819 - 1.292				1.70314
Theoretical: 46.7 kDa
Observed: 55.0 kDa
	Pool	NM 1	NM 2	NM 3	NM 4	NM 5	NM 6	NM 7	NM 8		Pool	NM 9	NM 10	M 1	M 2	M 3	M 4	M 5	M 6		Pool	M 7	M 8	M 9	M 10	N4	N 17	N 19	N 24		Pool	N 25	N 26	N 27	N 28	N 50	N 58
40 ug / lane

## Sheet: FN (30 ug)
		Relative ratio by the Median of Normal														t-test; 2-tails
		NM1	NM2	NM3	NM4	NM5	NM6	NM7	NM8	NM9	NM10	average	median	25-75%	NM	4.43615e-05
		0.14402	0.144627	0.092293	0.0756768	0.199877	0.262413	0.294122	0.58195	0.236262	0.120513	0.215176	0.172252	0.126 - 0.256
		M1	M2	M3	M4	M5	M6	M7	M8	M9	M10	average	median	25-75%	M	9.37845e-05
		0.177218	0.145813	0.150267	0.201928	0.0461299	0.118577	0.298032	0.0603791	0.648324	0.466	0.231267	0.163742	0.125 - 0.274
		N1(N28)	N2(N25)	N3(N26)	N4(N27)	N5(N24)	N6(N4)	N7(N50)	N8(N58)	N9(N17)	N10(N19)	average	median	25-75%	N
		1.26981	0.967	0.756382	1.40519	0.225618	1.11801	1.03296	1.0675	0.508437	0.551563	0.890248	0.999978	0.603 - 1.105
		PM means a pool plasma sample used for protein normalization of each membrane

## Sheet: LRG (30 ug)
		Relative ratio by the Median of Normal														t-test; 2-tails
		NM1	NM2	NM3	NM4	NM5	NM6	NM7	NM8	NM9	NM10	average	median	25-75%	NM	0.0107759
		2.34668	0.705765	0.915592	1.37788	1.17243	1.59987	2.16449	1.56475	1.89894	1.05544	1.48018	1.47132	1.085 - 1.824
		M1	M2	M3	M4	M5	M6	M7	M8	M9	M10	average	median	25-75%	M	1.87189e-06
		1.90906	1.84678	1.52902	1.66034	1.51616	1.13047	1.77582	1.83848	2.26098	2.01188	1.7479	1.80715	1.562 - 1.893
		N1(N28)	N2(N25)	N3(N26)	N4(N27)	N5(N24)	N6(N4)	N7(N50)	N8(N58)	N9(N17)	N10(N19)	average	median	25-75%	N
		0.98819	0.972081	0.93899	1.01181	1.10916	1.16525	0.63788	1.11277	1.0672	0.699082	0.970241	1	0.947 - 1.099
		PM means a pool plasma sample used for protein normalization of each membrane

## Sheet:  C9 (30 ug)
		Relative ratio by the Median of Normal														t-test; 2-tails
		NM1	NM2	NM3	NM4	NM5	NM6	NM7	NM8	NM9	NM10	average	median	25-75%	NM	0.000234978
		1.40606	1.82365	1.24246	2.28215	1.03364	1.9449	2.52567	3.04145	2.31925	1.62028	1.92395	1.88427	1.46 - 2.31
		M1	M2	M3	M4	M5	M6	M7	M8	M9	M10	average	median	25-75%	M	0.000481617
		2.98237	3.05126	5.71855	3.70314	3.53601	0.790883	1.44778	2.81424	1.92495	2.29139	2.82606	2.89831	2.017 - 3.415
		N1(N28)	N2(N25)	N3(N26)	N4(N27)	N5(N24)	N6(N4)	N7(N50)	N8(N58)	N9(N17)	N10(N19)	average	median	25-75%	N
		0.965604	1.3	0.826336	1.21043	1.0928	1.03625	0.595537	1.0344	0.906269	0.654809	0.962243	1	0.846 - 1.079
		PM means a pool plasma sample used for protein normalization of each membrane

## Sheet: AGP1 (10 ug)
Band Label	Pool	NM1	NM2	NM3	NM4	NM5	NM6	NM7	NM8		Pool	NM9	NM10	M1	M2	M3	M4	M5	M6		Pool	M7	M8	M9	M10	N4	N17	N19	N24		Pool	N25	N26	N27	N28	N50	N58
Gel Loading Vol. (µL)	3	2.63837	2.56903	2.34892	2.09501	3.07667	2.58285	3.03752	3.5133		3	3.02169	2.06711	2.73422	2.04096	2.68688	2.54061	3.32458	3.62641		3	2.6453	2.27517	2.0137	2.30366	2.53722	2.95671	3.21806	2.35111		3	3.33049	2.67047	2.93774	3.00033	3.17822	3.34641
Total Lane Vol. (Int)	26985925	26222594	24610909	23501121	23411006	23453484	23961076	25143358	25707230		33114752	32882240	31774080	32175936	30447360	31867712	31210304	31249536	31048384		27427187	27071752	25995531	25926253	26211338	26238138	25700865	26054960	26568180		21131532	22005681	21620699	21238196	20808324	21194043	21967491
	1	0.971714	0.911991	0.870866	0.867527	0.869101	0.88791	0.931721	0.952616		1	0.992979	0.959514	0.97165	0.91945	0.962342	0.942489	0.943674	0.9376		1	0.987041	0.947802	0.945276	0.95567	0.956647	0.937058	0.949968	0.96868		1	1.04137	1.02315	1.00505	0.984705	1.00296	1.03956
Adj. Total Lane Vol. (Int)	2209258	2269759	2270764	2200682	2263461	2294951	2175423	2420241	2420241		3726720	3963328	4098688	4438336	4057856	3974528	4647488	4899264	4428160		3051046	2860230	2832425	2998116	3012119	2936409	2980763	2923009	3452979		2200481	2460240	2156194	2455148	2776145	1933151	2316056
	1	1.02739	1.02784	0.996118	1.02453	1.03879	0.984685	1.0955	1.0955		1	1.06349	1.09981	1.19095	1.08885	1.06649	1.24707	1.31463	1.18822		1	0.937459	0.928346	0.982652	0.987241	0.962427	0.976964	0.958035	1.13174		1	1.11805	0.979874	1.11573	1.26161	0.878513	1.05252
Quantitative WB	2.99043e+07	2.76379e+07	22830550	24230818	8.33307e+07	2.17655e+07	4.62889e+07	7.74152e+07	7.62168e+07		1.44823e+07	2.93425e+07	2.12305e+07	4.91304e+07	9.75521e+07	1.00501e+08	101706809	9.85381e+07	5.96904e+07		2.87876e+07	1.55503e+07	3.46106e+07	109175543	43659509	3.47269e+07	3.11223e+07	3.04164e+07	3.86949e+07		63226543	4.64557e+07	3.724e+07	4.17565e+07	3.09355e+07	5.57755e+07	7.61085e+07
Relative WB	1	0.924211	0.763453	0.810278	2.78658	0.727839	1.5479	2.58876	2.54869		1	2.0261	1.46597	3.39245	6.73596	6.9396	7.02285	6.80405	4.12162		1	0.540172	1.20227	3.79245	1.51661	1.20631	1.0811	1.05658	1.34415		1	0.734749	0.588993	0.660427	0.48928	0.882153	1.20374
Normalize WB/Stain-free	1	0.899576	0.742774	0.813436	2.71985	0.700661	1.57197	2.36309	2.32651		1	1.90514	1.33293	2.84853	6.18629	6.50693	5.63147	5.17563	3.46874		1	0.576209	1.29507	3.8594	1.53621	1.25341	1.10659	1.10286	1.18769		1	0.657172	0.601091	0.591922	0.387822	1.00414	1.14367
	Normalize WB/Stain-free														Relative ratio by the Median of Normal														t-test; 2-tails
	NM1	NM2	NM3	NM4	NM5	NM6	NM7	NM8	NM9	NM10	average	median			NM1	NM2	NM3	NM4	NM5	NM6	NM7	NM8	NM9	NM10	average	median	25-75%	M	0.0245827
	0.899576	0.742774	0.813436	2.71985	0.700661	1.57197	2.36309	2.32651	1.90514	1.33293	1.53759	1.45245			0.853892	0.705053	0.772126	2.58172	0.665079	1.49214	2.24308	2.20836	1.80839	1.26523	1.45951	1.37869	0.793 - 2.108
	M1	M2	M3	M4	M5	M6	M7	M8	M9	M10	average	median			M1	M2	M3	M4	M5	M6	M7	M8	M9	M10	average	median	25-75%	NM	0.000653708
	2.84853	6.18629	6.50693	5.63147	5.17563	3.46874	0.576209	1.29507	3.8594	1.53621	3.70845	3.66407			2.70387	5.87212	6.17648	5.34548	4.91279	3.29258	0.546946	1.2293	3.6634	1.45819	3.52012	3.47799	1.77 - 5.237
	N4	N17	N19	N24	N25	N26	N27	N28	N50	N58	average	median			N4	N17	N19	N24	N25	N26	N27	N28	N50	N58	average	median	25-75%	N			median of all CRC patients
	1.25341	1.10659	1.10286	1.18769	0.657172	0.601091	0.591922	0.387822	1.00414	1.14367	0.903637	1.0535			1.18976	1.05039	1.04685	1.12737	0.623799	0.570565	0.561862	0.368127	0.953149	1.08559	0.857747	1	0.584 - 1.077				2.00837
Theoretical: 23.5 kDa
Observe: 52.0 kDa
	Pool	NM 1	NM 2	NM 3	NM 4	NM 5	NM 6	NM 7	NM 8		Pool	NM 9	NM 10	M 1	M 2	M 3	M 4	M 5	M 6		Pool	M 7	M 8	M 9	M 10	N4	N 17	N 19	N 24		Pool	N 25	N 26	N 27	N 28	N 50	N 58
6 ug / lane

## Sheet: S100A8 (30 ug)
		Relative ratio by the Median of Normal														t-test; 2-tails
		NM1	NM2	NM3	NM4	NM5	NM6	NM7	NM8	NM9	NM10	average	median	25-75%	NM	0.437023
		0.00528141	0.64501	9.63654	8.05021	0.1987	5.82779	0.041977	3.59934	2.15812	0.117595	3.02806	1.40157	0.138 - 5.271
		M1	M2	M3	M4	M5	M6	M7	M8	M9	M10	average	median	25-75%	M	0.0407567
		0.222193	9.02042	12.2282	19.0831	1.67306	0.0457542	0.465764	5.22235	5.98427	15.091	6.90361	5.60331	0.768 - 11.426
		N1(N28)	N2(N25)	N3(N26)	N4(N27)	N5(N24)	N6(N4)	N7(N50)	N8(N58)	N9(N17)	N10(N19)	average	median	25-75%	N
		4.23241	5.63132	0.2756	2.94863	0.249456	0.438446	3.54569	0.838439	1.16156	0.632632	1.99542	1	0.487 - 3.396
		PM means a pool plasma sample used for protein normalization of each membrane
