# Supplementary material for: Label-free quantitative proteomics reveals aberrant expression levels of LRG, C9, FN, A1AT and AGP1 in the plasma of patients with colorectal cancer
Source: Clin Proteomics. 2023 Apr 6;20:15. doi: 10.1186/s12014-023-09407-y (PMC10077704; doi:10.1186/s12014-023-09407-y)
Supplement: Supplementary file 5 — Supplementary Table S5: The expression levels of six proteins in individual plasma samples in the validation cohort determined by westernblotting [file 12014_2023_9407_MOESM5_ESM.xlsx]

## Sheet: Note
Supplementary Table S5: The expression levels of six proteins in individual plasma samples in the validation cohort determined by westernblotting
List of Proteins	Description
A1AT	Alpha-1-antitrypsin
FN	Fibronectin
LRG	Leucine-rich alpha-2-glycoprotein-1
C9	Complement component C9
AGP1	Alpha-1-acid glycoprotein 1
S100A8	Protein S100-A8
Statistical differences	Description
ns	no statistical significant
*	statistical significant at p-value < 0.05
**	statistical significant at p-value < 0.01
***	statistical significant at p-value < 0.001
****	statistical significant at p-value < 0.0001

## Sheet: Summary
Summary of the levels of six plasma proteins determined by westernblotting									in Validation-cohorts
																											Statistical analyses derived from GraphPad Prism 9
1	A1AT	Relative ratio by the Median of Normal																				t-test; 2-tails	t-test; 1-tails	t-test; 1-tails,uneq			Kruskal-Wallis test (p-value)			Dunn's multiple comparisons test (p-value)					Mann Whitney test (p-value)
		UM-01	UM-02	UM-03	UM-04	UM-05	UM-06	UM-07	UM-08	UM-09	UM-10	UM-11	UM-12	UM-13	UM-14	UM-15	UM-16	average	median	25-75%	M	0.00023345	0.000116725	0.000134931			N vs. NM vs. M	***		N vs. NM	**				N vs. CRC	****
		1.54307	1.40704	1.16052	1.45448	1.39574	1.24357	1.20386	1.78602	1.04636	1.13605	1.56321	1.19264	1.45681	1.02763	0.882711	1.37535	1.30469	1.30946	1.154 - 1.455										N vs. M	***
		UNM-01	UNM-02	UNM-03	UNM-04	UNM-05	UNM-06	UNM-07	UNM-08	UNM-09	UNM-10	UNM-11	UNM-12	UNM-13	UNM-14	UNM-15		average	median	25-75%	NM	0.000190843	9.54214e-05	0.000112569						NM vs. M	ns
		1.31724	1.00573	0.937038	1.34317	1.15199	1.29806	1.21751	1.17983	1.1438	1.23206	1.33545	1.31927	1.45521	1.48034	excluded		1.24405	1.26506	1.159 - 1.331
		N35	N36	N37	N38	N39	N40	N42	N43	N47	N49	N52	N62	N69	N79	N83		average	median	25-75%	N		median of all CRC patients
		0.996007	0.74452	1.06002	0.9697	0.963752	1.04368	0.91639	1.26115	1	0.905295	1.22341	0.912743	1.13439	1.07573	1.04136		1.01654	1	0.94 - 1.068			1.27082
2	FN	Relative ratio by the Median of Normal																				t-test; 2-tails	t-test; 1-tails	t-test; 1-tails,uneq			Kruskal-Wallis test (p-value)			Dunn's multiple comparisons test (p-value)					Mann Whitney test (p-value)
		UM-01	UM-02	UM-03	UM-04	UM-05	UM-06	UM-07	UM-08	UM-09	UM-10	UM-11	UM-12	UM-13	UM-14	UM-15	UM-16	average	median	25-75%	M	7.41387e-06	3.70693e-06	3.49161e-05			N vs. NM vs. M	****		N vs. NM	**				N vs. CRC	****
		0.085417	0.0404046	0.0798233	0.309084	0.143452	0.358087	0.517742	0.51702	0.0485734	0.0958976	0.112188	0.224153	0.0456342	0.656041	0.221216	0.0798988	0.220915	0.12782	0.08 - 0.321										N vs. M	****
		UNM-01	UNM-02	UNM-03	UNM-04	UNM-05	UNM-06	UNM-07	UNM-08	UNM-09	UNM-10	UNM-11	UNM-12	UNM-13	UNM-14	UNM-15		average	median	25-75%	NM	0.000287546	0.000143773	0.000186695						NM vs. M	ns
		0.394799	0.134978	0.117854	0.329259	0.191524	0.318282	0.143918	0.213142	0.405017	0.209814	1.01307	0.0609496	0.269702	1.11944	excluded		0.351554	0.241422	0.156 - 0.378
		N35	N36	N37	N38	N39	N40	N42	N43	N47	N49	N52	N62	N69	N79	N83		average	median	25-75%	N		median of all CRC patients
		0.776537	1.46332	2.1041	1.81734	1.88571	1.98947	2.20797	1	0.403126	0.364747	0.963272	0.686006	0.413527	0.523544	1.04556		1.17628	1	0.605 - 1.852			0.211478
3	LRG	Relative ratio by the Median of Normal																				t-test; 2-tails	t-test; 1-tails	t-test; 1-tails,uneq			Kruskal-Wallis test (p-value)			Dunn's multiple comparisons test (p-value)					Mann Whitney test (p-value)
		UM-01	UM-02	UM-03	UM-04	UM-05	UM-06	UM-07	UM-08	UM-09	UM-10	UM-11	UM-12	UM-13	UM-14	UM-15	UM-16	average	median	25-75%	M	0.00785434	0.00392717	0.00430522			N vs. NM vs. M	*		N vs. NM	ns				N vs. CRC	**
		1.6314	1.72426	0.879254	0.818081	0.815542	0.788259	1.33469	2.75866	1.71645	1.93783	2.30986	1.59597	1.67463	0.751814	0.945367	1.92005	1.47513	1.61368	0.864 - 1.773										N vs. M	*
		UNM-01	UNM-02	UNM-03	UNM-04	UNM-05	UNM-06	UNM-07	UNM-08	UNM-09	UNM-10	UNM-11	UNM-12	UNM-13	UNM-14	UNM-15		average	median	25-75%	NM	0.00587818	0.00293909	0.00398129						NM vs. M	ns
		1.84061	1.18162	0.816241	1.68852	1.70465	1.0615	1.30909	1.27394	1.37867	0.767507	1.20867	2.02765	1.13871	1.28515	excluded		1.33447	1.27954	1.149 - 1.611
		N35	N36	N37	N38	N39	N40	N42	N43	N47	N49	N52	N62	N69	N79	N83		average	median	25-75%	N		median of all CRC patients
		0.843414	0.75069	1.42295	0.84644	0.751513	0.748493	1	1.25674	0.982547	0.773551	1.20087	1.06471	1.13335	1.10895	1.17651		1.00405	1	0.808 - 1.155			1.32189
4	C9	Relative ratio by the Median of Normal																				t-test; 2-tails	t-test; 1-tails	t-test; 1-tails,uneq			Kruskal-Wallis test (p-value)			Dunn's multiple comparisons test (p-value)					Mann Whitney test (p-value)
		UM-01	UM-02	UM-03	UM-04	UM-05	UM-06	UM-07	UM-08	UM-09	UM-10	UM-11	UM-12	UM-13	UM-14	UM-15	UM-16	average	median	25-75%	M	0.0126984	0.00634922	0.00612644			N vs. NM vs. M	**		N vs. NM	**				N vs. CRC	**
		1.79794	1.92468	1.26431	1.82664	1.18799	0.990149	1.67255	2.82167	1.1989	1.29192	1.54805	1.04698	1.3077	0.883018	1.0788	1.32951	1.44818	1.29981	1.161 - 1.704										N vs. M	ns
		UNM-01	UNM-02	UNM-03	UNM-04	UNM-05	UNM-06	UNM-07	UNM-08	UNM-09	UNM-10	UNM-11	UNM-12	UNM-13	UNM-14	UNM-15		average	median	25-75%	NM	0.00222365	0.00111182	0.00166365						NM vs. M	ns
		1.85092	1.46297	1.1824	2.45822	1.94845	1.54178	1.96312	2.78288	1.14413	0.795061	1.36529	1.43019	1.20868	1.3616	excluded		1.60683	1.44658	1.247 - 1.924
		N35	N36	N37	N38	N39	N40	N42	N43	N47	N49	N52	N62	N69	N79	N83		average	median	25-75%	N		median of all CRC patients
		0.835164	0.554745	0.868827	0.689887	0.966191	0.753785	1.20208	1.48156	0.79954	1	1.12192	1.19468	1.52784	1.46593	1.39822		1.05736	1	0.817 - 1.3			1.36345
5	AGP1	Relative ratio by the Median of Normal																				t-test; 2-tails	t-test; 1-tails	t-test; 1-tails,uneq			Kruskal-Wallis test (p-value)			Dunn's multiple comparisons test (p-value)					Mann Whitney test (p-value)
		UM-01	UM-02	UM-03	UM-04	UM-05	UM-06	UM-07	UM-08	UM-09	UM-10	UM-11	UM-12	UM-13	UM-14	UM-15	UM-16	average	median	25-75%	M	0.000198958	9.94792e-05	0.00021932			N vs. NM vs. M	****		N vs. NM	ns				N vs. CRC	****
		4.72092	5.16184	2.95775	1.18237	2.42874	6.45862	6.75417	16.1199	3.23869	5.17029	4.35935	3.58842	9.4705	2.3653	4.71508	5.92906	5.28881	4.718	3.168 - 6.061										N vs. M	****
		UNM-01	UNM-02	UNM-03	UNM-04	UNM-05	UNM-06	UNM-07	UNM-08	UNM-09	UNM-10	UNM-11	UNM-12	UNM-13	UNM-14	UNM-15		average	median	25-75%	NM	0.0442039	0.0221019	0.0251945						NM vs. M	**
		1.37122	1.47053	0.59599	0.966429	1.62689	1.75397	1.19496	2.73764	2.80441	2.00178	2.36597	5.41284	2.09162	3.0267	excluded		2.1015	1.87788	1.396 - 2.645
		N35	N36	N37	N38	N39	N40	N42	N43	N47	N49	N52	N62	N69	N79	N83		average	median	25-75%	N		median of all CRC patients
		0.735195	1.50649	1.70042	0.962352	1.86903	2.35579	2.53295	2.56448	1.31959	0.557139	0.916688	0.664063	0.870989	0.501817	1		1.33713	1	0.803 - 1.785			2.88108
6	S100A8	Relative ratio by the Median of Normal																				t-test; 2-tails	t-test; 1-tails	t-test; 1-tails,uneq			Kruskal-Wallis test (p-value)			Dunn's multiple comparisons test (p-value)					Mann Whitney test (p-value)
		UM-01	UM-02	UM-03	UM-04	UM-05	UM-06	UM-07	UM-08	UM-09	UM-10	UM-11	UM-12	UM-13	UM-14	UM-15	UM-16	average	median	25-75%	M	0.228127	0.114063	0.126411			N vs. NM vs. M	*		N vs. NM	*				N vs. CRC	ns
		0.162736	n/d	n/d	0.255882	21.8589	16.8237	3.98561	6.52515	0.135618	0.154307	0.698781	n/d	0.528628	3.38131	2.01663	n/d	4.71061	1.3577	0.233 - 4.62										N vs. M	ns
		UNM-01	UNM-02	UNM-03	UNM-04	UNM-05	UNM-06	UNM-07	UNM-08	UNM-09	UNM-10	UNM-11	UNM-12	UNM-13	UNM-14	UNM-15		average	median	25-75%	NM	0.0509101	0.0254551	0.0176317						NM vs. M	ns
		0.445199	0.057801	n/d	0.301181	0.0559245	0.271208	0.372797	n/d	0.0818636	n/d	2.29325	1.57374	n/d	0.109902	excluded		0.556286	0.286194	0.089 - 0.427
		N35	N36	N37	N38	N39	N40	N42	N43	N47	N49	N52	N62	N69	N79	N83		average	median	25-75%	N		median of all CRC patients
		0.424677	1.09908	0.858191	0.226712	5.80605	n/d	n/d	5.09302	0.580998	1.41	6.41699	3.63887	1	0.597598	0.323179		2.11349	1	0.581 - 3.639			0.408998
		N	Normal
		NM	Non-metastatic CRC
		M	Metastatic CRC
		n/d	Undetecable

## Sheet: A1AT (30 ug)
Sample ID	Pool	UM-01	UM-02	UM-03	UM-04	UM-05	UM-06	UM-07	UM-08		Pool	UM-09	UM-10	UM-11	UM-12	UM-13	UM-14	UM-15	UM-16		Pool	UNM-01	UNM-02	UNM-03	UNM-04	UNM-05	UNM-06	UNM-07	UNM-08		Pool	UNM-09	UNM-10	UNM-11	UNM-12	UNM-13	UNM-14	UNM-15		Pool	N35	N36	N37	N38	N39	N40	N42	N43
Gel Loading Vol. (µL)	15	15	15	15	15	15	15	15	15		15	15	15	15	15	15	15	15	15		15	15	15	15	15	15	15	15	15		15	15	15	15	15	15	15	15		15	15	15	15	15	15	15	15	15
Total Lane Vol. (Int)	21464313	20776980	21698097	20059272	18276306	17885070	20218725	19564743	22810848		20964930	22579468	22492680	22424640	19602970	24050592	19251792	22110313	20767680		16263300	13987944	15776352	15661038	15369768	17804292	15876216	16301904	17071725		13606653	12771551	11955370	12751932	14797575	11263910	11832150	// 12843216		15812694	15411600	14576250	14509125	14357312	15217936	13643352	15099908	14261925
	1	0.967978	1.01089	0.934541	0.851474	0.833247	0.941969	0.911501	1.06273		1	1.07701	1.07287	1.06963	0.935036	1.14718	0.918286	1.05463	0.990591		1	0.860093	0.970058	0.962968	0.945058	1.09475	0.976199	1.00237	1.04971		1	0.938625	0.878641	0.937184	1.08752	0.827824	0.869586	#VALUE!		1	0.974635	0.921807	0.917562	0.907961	0.962387	0.86281	0.954923	0.901929
Adj. Total Lane Vol. (Int)	6634626	6557460	7645635	6287760	5275050	5080670	6719151	6024252	8170083		8559810	10387816	10252830	10307141	7685640	11553120	7779399	9980122	8731296		7004850	5625936	7176168	7236959	6859584	8644848	7187976	7546002	8133225		5399834	4993643	3987270	5155990	6562875	3912528	4460291	// 5129856		5535941	5194584	4508850	4586775	4626956	5242024	4395744	5023296	4038900
	1	0.988369	1.15238	0.947719	0.795079	0.765781	1.01274	0.908002	1.23143		1	1.21356	1.19779	1.20413	0.897875	1.34969	0.908828	1.16593	1.02003		1	0.803149	1.02446	1.03314	0.979262	1.23412	1.02614	1.07725	1.16108		1	0.924777	0.738406	0.954842	1.21538	0.724564	0.826005	#VALUE!		1	0.938338	0.814469	0.828545	0.835803	0.946907	0.794037	0.907397	0.729578
Quantitative WB	4.19488e+07	6.14141e+07	65292785	4.4289e+07	46567254	4.30401e+07	5.07142e+07	4.40174e+07	8.85643e+07		3.8293e+07	4.66772e+07	5.00195e+07	6.91918e+07	3.93628e+07	7.22769e+07	3.43306e+07	3.78314e+07	5.15692e+07		54958170	5.5813e+07	5.43565e+07	5.10728e+07	6.93912e+07	7.50037e+07	7.02715e+07	6.91938e+07	7.227e+07		5.54605e+07	5.63137e+07	4.84343e+07	6.78867e+07	8.5364e+07	5.61346e+07	6.50984e+07	// 87974628.55		83262542	74698993	48466704	7.01977e+07	6.4779e+07	7.294e+07	66237178	6.64616e+07	7.35414e+07
Relative WB	1	1.46402	1.55649	1.05579	1.1101	1.02602	1.20896	1.04931	2.11125		1	1.21895	1.30623	1.80691	1.02794	1.88747	0.896524	0.987946	1.3467		1	1.01555	0.989052	0.929304	1.26262	1.36474	1.27864	1.25903	1.315		1	1.01538	0.873311	1.22406	1.53919	1.01215	1.17378	#VALUE!		1	0.89715	0.582095	0.843088	0.778009	0.876024	0.795522	0.798217	0.883247
Normalize WB/Stain-free	1	1.48125	1.35067	1.11403	1.39621	1.33983	1.19375	1.15563	1.71447		1	1.00444	1.09054	1.50059	1.14486	1.39844	0.986461	0.847348	1.32025		1	1.26447	0.96544	0.899498	1.28936	1.10584	1.24606	1.16874	1.13256		1	1.09798	1.1827	1.28194	1.26642	1.39691	1.42103	#VALUE!		1	0.956105	0.714693	1.01755	0.930852	0.925142	1.00187	0.879678	1.21063
	Normalize WB/Stain-free																				Relative ratio by the Median of Normal																				t-test; 2-tails	t-test; 1-tails	t-test; 1-tails,uneq
	UM-01	UM-02	UM-03	UM-04	UM-05	UM-06	UM-07	UM-08	UM-09	UM-10	UM-11	UM-12	UM-13	UM-14	UM-15	UM-16	average	median			UM-01	UM-02	UM-03	UM-04	UM-05	UM-06	UM-07	UM-08	UM-09	UM-10	UM-11	UM-12	UM-13	UM-14	UM-15	UM-16	average	median	25-75%	M	0.00023345	0.000116725	0.000134931
	1.48125	1.35067	1.11403	1.39621	1.33983	1.19375	1.15563	1.71447	1.00444	1.09054	1.50059	1.14486	1.39844	0.986461	0.847348	1.32025	1.25242	1.257			1.54307	1.40704	1.16052	1.45448	1.39574	1.24357	1.20386	1.78602	1.04636	1.13605	1.56321	1.19264	1.45681	1.02763	0.882711	1.37535	1.30469	1.30946	1.154 - 1.455
	UNM-01	UNM-02	UNM-03	UNM-04	UNM-05	UNM-06	UNM-07	UNM-08	UNM-09	UNM-10	UNM-11	UNM-12	UNM-13	UNM-14	UNM-15		average	median			UNM-01	UNM-02	UNM-03	UNM-04	UNM-05	UNM-06	UNM-07	UNM-08	UNM-09	UNM-10	UNM-11	UNM-12	UNM-13	UNM-14	UNM-15		average	median	25-75%	NM	0.000190843	9.54214e-05	0.000112569					UNM-15 is 39 years old, excluded from the study (>40 years old)
	1.26447	0.96544	0.899498	1.28936	1.10584	1.24606	1.16874	1.13256	1.09798	1.1827	1.28194	1.26642	1.39691	1.42103	excluded		1.19421	1.21438			1.31724	1.00573	0.937038	1.34317	1.15199	1.29806	1.21751	1.17983	1.1438	1.23206	1.33545	1.31927	1.45521	1.48034	excluded		1.24405	1.26506	1.159 - 1.331
	N35	N36	N37	N38	N39	N40	N42	N43	N47	N49	N52	N62	N69	N79	N83		average	median			N35	N36	N37	N38	N39	N40	N42	N43	N47	N49	N52	N62	N69	N79	N83		average	median	25-75%	N		median of all CRC patients
	0.956105	0.714693	1.01755	0.930852	0.925142	1.00187	0.879678	1.21063	0.959938	0.869027	1.1744	0.876176	1.08894	1.03263	0.999643		0.975819	0.959938			0.996007	0.74452	1.06002	0.9697	0.963752	1.04368	0.91639	1.26115	1	0.905295	1.22341	0.912743	1.13439	1.07573	1.04136		1.01654	1	0.94 - 1.068			1.27082
Theoretical: 46.7 kDa
Observed: 55.0 kDa
	Pool	UM-01	UM-02	UM-03	UM-04	UM-05	UM-06	UM-07	UM-08		Pool	UM-09	UM-10	UM-11	UM-12	UM-13	UM-14	UM-15	UM-16		Pool	UNM-01	UNM-02	UNM-03	UNM-04	UNM-05	UNM-06	UNM-07	UNM-08		Pool	UNM-09	UNM-10	UNM-11	UNM-12	UNM-13	UNM-14	UNM-15		Pool	N35	N36	N37	N38	N39	N40	N42	N43
30 ug / lane
[truncated: 8 more columns]

## Sheet: FN (30 ug)
Sample ID	Pool	UM-01	UM-02	UM-03	UM-04	UM-05	UM-06	UM-07	UM-08		Pool	UM-09	UM-10	UM-11	UM-12	UM-13	UM-14	UM-15	UM-16		Pool	UNM-01	UNM-02	UNM-03	UNM-04	UNM-05	UNM-06	UNM-07	UNM-08		Pool	UNM-09	UNM-10	UNM-11	UNM-12	UNM-13	UNM-14	UNM-15		Pool	N35	N36	N37	N38	N39	N40	N42	N43
Gel Loading Vol. (µL)	15	15	13.5	15.5	18	19	15	16	12		15	13	13	13	16	12	16	13.5	15		15	18	15	15	15	13	15	14	13.5		15	16	20	15	13	20	8	15		15	16	18	18	18	15	18	16.5	20
Total Lane Vol. (Int)	10160424	10343646	10440734	10343350	10656416	10437796	10455450	10412633	10470825		12492458	12047184	12454570	12551850	13153700	13170816	13111329	12847248	12959398		11471175	11149062	11496292	11135368	11160646	11183673	12138416	12366666	12355112		18784296	19366272	21173775	18579600	20043225	19777602	19956534	// 20578710		17278704	16659792	16936073	18264246	18373278	16660952	18849953	18667652	19594692
	1	1.01803	1.02759	1.018	1.04882	1.0273	1.02904	1.02482	1.03055		1	0.964357	0.996967	1.00475	1.05293	1.0543	1.04954	1.0284	1.03738		1	0.97192	1.00219	0.970726	0.97293	0.974937	1.05817	1.07806	1.07706		1	1.03098	1.12721	0.989103	1.06702	1.05288	1.06241	#VALUE!		1	0.964181	0.98017	1.05704	1.06335	0.964248	1.09094	1.08038	1.13404
Adj. Total Lane Vol. (Int)	3766392	3796348	4144666	3894694	4074132	3720821	3973200	3705009	3845475		3407626	3433392	3652196	3707400	3815428	4238276	3669358	4067280	3859396		3703650	3471266	4005732	3907160	3673658	4198303	4462948	4184310	4309613		8291376	8779680	8509950	8020125	9597825	8420334	8714628	// 9143934		7595568	7737264	7188951	8262150	8764448	7471040	8627195	8790996	9096282
	1	1.00795	1.10043	1.03406	1.08171	0.987901	1.05491	0.983702	1.021		1	1.00756	1.07177	1.08797	1.11967	1.24376	1.07681	1.19358	1.13258		1	0.937255	1.08156	1.05495	0.991902	1.13356	1.20501	1.12978	1.16361		1	1.05889	1.02636	0.967285	1.15757	1.01555	1.05105	#VALUE!		1	1.01866	0.946467	1.08776	1.15389	0.983605	1.13582	1.15738	1.19758
Quantitative WB	3.10498e+07	6.19538e+06	3.19947e+06	5.93965e+06	2.40585e+07	1.01977e+07	2.71824e+07	3.66489e+07	3.79852e+07		3.00854e+07	3.41232e+06	7.16621e+06	8.51031e+06	1.74991e+07	3.95737e+06	4.92548e+07	1.84098e+07	6.30939e+06		2.87208e+07	24629442	9.71711e+06	8.2755e+06	2.17384e+07	1.44506e+07	2.55284e+07	1.08225e+07	1.65081e+07		1.44686e+07	1.43806e+07	7220828	3.28584e+07	2365748	9.18415e+06	39452622	// 4758804.1		7.88427e+06	1.44535e+07	2.53063e+07	4.182e+07	3.83165e+07	3.38908e+07	4.12887e+07	4.66934e+07	2.18821e+07
Relative WB	1	0.19953	0.103043	0.191294	0.774836	0.328431	0.875443	1.18032	1.22336		1	0.113421	0.238196	0.282872	0.581646	0.131538	1.63717	0.611917	0.209716		1	0.857547	0.33833	0.288136	0.756885	0.503142	0.888847	0.376818	0.574779		1	0.993915	0.499068	2.27101	0.163509	0.634763	2.72677	#VALUE!		1	1.83321	3.20972	5.30423	4.85987	4.29853	5.23685	5.92236	2.77541
Normalize WB/Stain-free	1	0.197956	0.0936385	0.184992	0.716308	0.332453	0.829875	1.19988	1.19821		1	0.11257	0.222245	0.259999	0.519479	0.105758	1.52039	0.512673	0.185167		1	0.914955	0.312816	0.273128	0.763064	0.443861	0.737624	0.333532	0.493961		1	0.938636	0.486249	2.34782	0.141252	0.625041	2.59434	#VALUE!		1	1.79964	3.39127	4.87629	4.21173	4.37018	4.61063	5.11702	2.31752
	Normalize WB/Stain-free																				Relative ratio by the Median of Normal																				t-test; 2-tails	t-test; 1-tails	t-test; 1-tails,uneq
	UM-01	UM-02	UM-03	UM-04	UM-05	UM-06	UM-07	UM-08	UM-09	UM-10	UM-11	UM-12	UM-13	UM-14	UM-15	UM-16	average	median			UM-01	UM-02	UM-03	UM-04	UM-05	UM-06	UM-07	UM-08	UM-09	UM-10	UM-11	UM-12	UM-13	UM-14	UM-15	UM-16	average	median	25-75%	M	7.41387e-06	3.70693e-06	3.49161e-05
	0.197956	0.0936385	0.184992	0.716308	0.332453	0.829875	1.19988	1.19821	0.11257	0.222245	0.259999	0.519479	0.105758	1.52039	0.512673	0.185167	0.511974	0.296226			0.085417	0.0404046	0.0798233	0.309084	0.143452	0.358087	0.517742	0.51702	0.0485734	0.0958976	0.112188	0.224153	0.0456342	0.656041	0.221216	0.0798988	0.220915	0.12782	0.08 - 0.321
	UNM-01	UNM-02	UNM-03	UNM-04	UNM-05	UNM-06	UNM-07	UNM-08	UNM-09	UNM-10	UNM-11	UNM-12	UNM-13	UNM-14	UNM-15		average	median			UNM-01	UNM-02	UNM-03	UNM-04	UNM-05	UNM-06	UNM-07	UNM-08	UNM-09	UNM-10	UNM-11	UNM-12	UNM-13	UNM-14	UNM-15		average	median	25-75%	NM	0.000287546	0.000143773	0.000186695					UNM-15 is 39 years old, excluded from the study (>40 years old)
	0.914955	0.312816	0.273128	0.763064	0.443861	0.737624	0.333532	0.493961	0.938636	0.486249	2.34782	0.141252	0.625041	2.59434	excluded		0.814734	0.559501			0.394799	0.134978	0.117854	0.329259	0.191524	0.318282	0.143918	0.213142	0.405017	0.209814	1.01307	0.0609496	0.269702	1.11944	excluded		0.351554	0.241422	0.156 - 0.378
	N35	N36	N37	N38	N39	N40	N42	N43	N47	N49	N52	N62	N69	N79	N83		average	median			N35	N36	N37	N38	N39	N40	N42	N43	N47	N49	N52	N62	N69	N79	N83		average	median	25-75%	N		median of all CRC patients
	1.79964	3.39127	4.87629	4.21173	4.37018	4.61063	5.11702	2.31752	0.934253	0.845309	2.2324	1.58983	0.958358	1.21332	2.42312		2.72606	2.31752			0.776537	1.46332	2.1041	1.81734	1.88571	1.98947	2.20797	1	0.403126	0.364747	0.963272	0.686006	0.413527	0.523544	1.04556		1.17628	1	0.605 - 1.852			0.211478
Theoretical: 272.3 kDa
Observed: ___ kDa
	Pool	UM-01	UM-02	UM-03	UM-04	UM-05	UM-06	UM-07	UM-08		Pool	UM-09	UM-10	UM-11	UM-12	UM-13	UM-14	UM-15	UM-16		Pool	UNM-01	UNM-02	UNM-03	UNM-04	UNM-05	UNM-06	UNM-07	UNM-08		Pool	UNM-09	UNM-10	UNM-11	UNM-12	UNM-13	UNM-14	UNM-15		Pool	N35	N36	N37	N38	N39	N40	N42	N43
30 ug / lane
[truncated: 8 more columns]

## Sheet: LRG (30ug)
Sample ID	Pool	UM-01	UM-02	UM-03	UM-04	UM-05	UM-06	UM-07	UM-08		Pool	UM-09	UM-10	UM-11	UM-12	UM-13	UM-14	UM-15	UM-16		Pool	UNM-01	UNM-02	UNM-03	UNM-04	UNM-05	UNM-06	UNM-07	UNM-08		Pool	UNM-09	UNM-10	UNM-11	UNM-12	UNM-13	UNM-14	UNM-15		Pool	N35	N36	N37	N38	N39	N40	N42	N43
Gel Loading Vol. (µL)	15	15	13.5	15.5	18	19	15	16	12		15	13	13	13	16	12	16	13.5	15		15	18	15	15	15	13	15	14	13.5		15	16	20	15	13	20	8	15		15	16	18	18	18	15	18	16.5	20
Total Lane Vol. (Intensity)	10160424	10343646	10440734	10343350	10656416	10437796	10455450	10412633	10470825		12492458	12047184	12454570	12551850	13153700	13170816	13111329	12847248	12959398		11471175	11149062	11496292	11135368	11160646	11183673	12138416	12366666	12355112		18784296	19366272	21173775	18579600	20043225	19777602	19956534	// 20578710		17278704	16659792	16936073	18264246	18373278	16660952	18849953	18667652	19594692
	1	1.01803	1.02759	1.018	1.04882	1.0273	1.02904	1.02482	1.03055		1	0.964357	0.996967	1.00475	1.05293	1.0543	1.04954	1.0284	1.03738		1	0.97192	1.00219	0.970726	0.97293	0.974937	1.05817	1.07806	1.07706		1	1.03098	1.12721	0.989103	1.06702	1.05288	1.06241	#VALUE!		1	0.964181	0.98017	1.05704	1.06335	0.964248	1.09094	1.08038	1.13404
Adj. Total Lane Vol. (Int)	3766392	3796348	4144666	3894694	4074132	3720821	3973200	3705009	3845475		3407626	3433392	3652196	3707400	3815428	4238276	3669358	4067280	3859396		3703650	3471266	4005732	3907160	3673658	4198303	4462948	4184310	4309613		8291376	8779680	8509950	8020125	9597825	8420334	8714628	// 9143934		7595568	7737264	7188951	8262150	8764448	7471040	8627195	8790996	9096282
	1	1.00795	1.10043	1.03406	1.08171	0.987901	1.05491	0.983702	1.021		1	1.00756	1.07177	1.08797	1.11967	1.24376	1.07681	1.19358	1.13258		1	0.937255	1.08156	1.05495	0.991902	1.13356	1.20501	1.12978	1.16361		1	1.05889	1.02636	0.967285	1.15757	1.01555	1.05105	#VALUE!		1	1.01866	0.946467	1.08776	1.15389	0.983605	1.13582	1.15738	1.19758
Quantitative WB	50784796	58342170	67320981	3.22586e+07	3.13971e+07	2.85853e+07	2.9503e+07	4.6583e+07	9.99321e+07		3.93971e+07	47601026	57165075	69169760	4.91846e+07	5.73283e+07	2.22824e+07	31057438	59853895		48392504	5.83239e+07	43207247	2.91123e+07	56624318	65328882	43245483	50002525	5.01171e+07		46621514	47549623	2.56577e+07	38080001	7.64495e+07	37666197	4.39957e+07	// 48361179		3.69407e+07	2.21729e+07	1.83367e+07	39946408	25206662	1.90771e+07	2.19408e+07	29869818	3.88422e+07
Relative WB	1	1.14881	1.32561	0.635201	0.618237	0.562871	0.580942	0.917263	1.96776		1	1.20824	1.451	1.75571	1.24843	1.45514	0.565585	0.788318	1.51925		1	1.20523	0.89285	0.601587	1.17011	1.34998	0.89364	1.03327	1.03564		1	1.01991	0.550341	0.81679	1.63979	0.807914	0.943678	#VALUE!		1	0.600229	0.49638	1.08136	0.682354	0.516424	0.593945	0.808587	1.05147
Normalize WB/Stain-free	1	1.13975	1.20463	0.614276	0.571539	0.569765	0.550703	0.93246	1.92729		1	1.19917	1.35383	1.61374	1.115	1.16995	0.525242	0.660464	1.34141		1	1.28591	0.825518	0.570253	1.17966	1.19092	0.741602	0.914576	0.890019		1	0.963183	0.536206	0.844415	1.41658	0.795541	0.897846	#VALUE!		1	0.589237	0.524456	0.994121	0.591351	0.525032	0.522922	0.698633	0.878
	Normalize WB/Stain-free																				Relative ratio by the Median of Normal																				t-test; 2-tails	t-test; 1-tails	t-test; 1-tails,uneq
	UM-01	UM-02	UM-03	UM-04	UM-05	UM-06	UM-07	UM-08	UM-09	UM-10	UM-11	UM-12	UM-13	UM-14	UM-15	UM-16	average	median			UM-01	UM-02	UM-03	UM-04	UM-05	UM-06	UM-07	UM-08	UM-09	UM-10	UM-11	UM-12	UM-13	UM-14	UM-15	UM-16	average	median	25-75%	M	0.00785434	0.00392717	0.00430522
	1.13975	1.20463	0.614276	0.571539	0.569765	0.550703	0.93246	1.92729	1.19917	1.35383	1.61374	1.115	1.16995	0.525242	0.660464	1.34141	1.03058	1.12737			1.6314	1.72426	0.879254	0.818081	0.815542	0.788259	1.33469	2.75866	1.71645	1.93783	2.30986	1.59597	1.67463	0.751814	0.945367	1.92005	1.47513	1.61368	0.864 - 1.773
	UNM-01	UNM-02	UNM-03	UNM-04	UNM-05	UNM-06	UNM-07	UNM-08	UNM-09	UNM-10	UNM-11	UNM-12	UNM-13	UNM-14	UNM-15		average	median			UNM-01	UNM-02	UNM-03	UNM-04	UNM-05	UNM-06	UNM-07	UNM-08	UNM-09	UNM-10	UNM-11	UNM-12	UNM-13	UNM-14	UNM-15		average	median	25-75%	NM	0.00587818	0.00293909	0.00398129					UNM-15 is 39 years old, excluded from the study (>40 years old)
	1.28591	0.825518	0.570253	1.17966	1.19092	0.741602	0.914576	0.890019	0.963183	0.536206	0.844415	1.41658	0.795541	0.897846	excluded		0.932302	0.893932			1.84061	1.18162	0.816241	1.68852	1.70465	1.0615	1.30909	1.27394	1.37867	0.767507	1.20867	2.02765	1.13871	1.28515	excluded		1.33447	1.27954	1.149 - 1.611
	N35	N36	N37	N38	N39	N40	N42	N43	N47	N49	N52	N62	N69	N79	N83		average	median			N35	N36	N37	N38	N39	N40	N42	N43	N47	N49	N52	N62	N69	N79	N83		average	median	25-75%	N		median of all CRC patients
	0.589237	0.524456	0.994121	0.591351	0.525032	0.522922	0.698633	0.878	0.68644	0.540429	0.838969	0.743845	0.791798	0.774748	0.821947		0.701462	0.698633			0.843414	0.75069	1.42295	0.84644	0.751513	0.748493	1	1.25674	0.982547	0.773551	1.20087	1.06471	1.13335	1.10895	1.17651		1.00405	1	0.808 - 1.155			1.32189
Theoretical: 38.2 kDa
Observed: ___ kDa
	Pool	UM-01	UM-02	UM-03	UM-04	UM-05	UM-06	UM-07	UM-08		Pool	UM-09	UM-10	UM-11	UM-12	UM-13	UM-14	UM-15	UM-16		Pool	UNM-01	UNM-02	UNM-03	UNM-04	UNM-05	UNM-06	UNM-07	UNM-08		Pool	UNM-09	UNM-10	UNM-11	UNM-12	UNM-13	UNM-14	UNM-15		Pool	N35	N36	N37	N38	N39	N40	N42	N43
30 ug / lane
[truncated: 8 more columns]

## Sheet: C9 (30 ug)
Sample ID	Pool	UM-01	UM-02	UM-03	UM-04	UM-05	UM-06	UM-07	UM-08		Pool	UM-09	UM-10	UM-11	UM-12	UM-13	UM-14	UM-15	UM-16		Pool	UNM-01	UNM-02	UNM-03	UNM-04	UNM-05	UNM-06	UNM-07	UNM-08		Pool	UNM-09	UNM-10	UNM-11	UNM-12	UNM-13	UNM-14	UNM-15		Pool	N35	N36	N37	N38	N39	N40	N42	N43
Gel Loading Vol. (µL)	15	15	13.5	15.5	18	19	15	16	12		15	13	13	13	16	12	16	13.5	15		15	18	15	15	15	13	15	14	13.5		15	16	20	15	13	20	8	15		15	16	18	18	18	15	18	16.5	20
Total Lane Vol. (Int)	10160424	10343646	10440734	10343350	10656416	10437796	10455450	10412633	10470825		12492458	12047184	12454570	12551850	13153700	13170816	13111329	12847248	12959398		11471175	11149062	11496292	11135368	11160646	11183673	12138416	12366666	12355112		18784296	19366272	21173775	18579600	20043225	19777602	19956534	// 20578710		17278704	16659792	16936073	18264246	18373278	16660952	18849953	18667652	19594692
	1	1.01803	1.02759	1.018	1.04882	1.0273	1.02904	1.02482	1.03055		1	0.964357	0.996967	1.00475	1.05293	1.0543	1.04954	1.0284	1.03738		1	0.97192	1.00219	0.970726	0.97293	0.974937	1.05817	1.07806	1.07706		1	1.03098	1.12721	0.989103	1.06702	1.05288	1.06241	#VALUE!		1	0.964181	0.98017	1.05704	1.06335	0.964248	1.09094	1.08038	1.13404
Adj. Total Lane Vol. (Int)	3766392	3796348	4144666	3894694	4074132	3720821	3973200	3705009	3845475		3407626	3433392	3652196	3707400	3815428	4238276	3669358	4067280	3859396		3703650	3471266	4005732	3907160	3673658	4198303	4462948	4184310	4309613		8291376	8779680	8509950	8020125	9597825	8420334	8714628	// 9143934		7595568	7737264	7188951	8262150	8764448	7471040	8627195	8790996	9096282
	1	1.00795	1.10043	1.03406	1.08171	0.987901	1.05491	0.983702	1.021		1	1.00756	1.07177	1.08797	1.11967	1.24376	1.07681	1.19358	1.13258		1	0.937255	1.08156	1.05495	0.991902	1.13356	1.20501	1.12978	1.16361		1	1.05889	1.02636	0.967285	1.15757	1.01555	1.05105	#VALUE!		1	1.01866	0.946467	1.08776	1.15389	0.983605	1.13582	1.15738	1.19758
Quantitative WB	4.94417e+07	7.91833e+07	9.25422e+07	5.71243e+07	8.63338e+07	5.12795e+07	4.56388e+07	7.18887e+07	125877906		8.63186e+07	92147929	105624860	1.28479e+08	8.94248e+07	1.24073e+08	7.25332e+07	9.82251e+07	1.14865e+08		6.39243e+07	9.80023e+07	8.9388e+07	7.0467e+07	1.37746e+08	124774353	1.04956e+08	1.25295e+08	182933660		8.23832e+07	8.82042e+07	59410653	9.61484e+07	120532129	8.93669e+07	1.04193e+08	// 151599317.23		91438749	6.87471e+07	4.24282e+07	76369815	6.43276e+07	76796138	69185043	112425792	143376722
Relative WB	1	1.60155	1.87175	1.15539	1.74618	1.03717	0.923083	1.45401	2.54599		1	1.06753	1.22366	1.48843	1.03599	1.43738	0.840297	1.13794	1.33071		1	1.5331	1.39834	1.10235	2.15483	1.95191	1.64187	1.96005	2.86172		1	1.07066	0.721151	1.16709	1.46307	1.08477	1.26473	#VALUE!		1	0.751838	0.464006	0.835202	0.703505	0.839864	0.756627	1.22952	1.56801
Normalize WB/Stain-free	1	1.58891	1.70092	1.11733	1.61428	1.04987	0.875036	1.4781	2.49363		1	1.05952	1.14172	1.36808	0.925257	1.15567	0.780359	0.95338	1.17494		1	1.63573	1.29289	1.04493	2.17243	1.72193	1.36253	1.73489	2.45934		1	1.01111	0.702628	1.20656	1.26392	1.06816	1.20331	#VALUE!		1	0.738069	0.490251	0.767819	0.609681	0.853863	0.666151	1.06233	1.30932
	Normalize WB/Stain-free																				Relative ratio by the Median of Normal																				t-test; 2-tails	t-test; 1-tails	t-test; 1-tails,uneq
	UM-01	UM-02	UM-03	UM-04	UM-05	UM-06	UM-07	UM-08	UM-09	UM-10	UM-11	UM-12	UM-13	UM-14	UM-15	UM-16	average	median			UM-01	UM-02	UM-03	UM-04	UM-05	UM-06	UM-07	UM-08	UM-09	UM-10	UM-11	UM-12	UM-13	UM-14	UM-15	UM-16	average	median	25-75%	M	0.0126984	0.00634922	0.00612644
	1.58891	1.70092	1.11733	1.61428	1.04987	0.875036	1.4781	2.49363	1.05952	1.14172	1.36808	0.925257	1.15567	0.780359	0.95338	1.17494	1.27981	1.1487			1.79794	1.92468	1.26431	1.82664	1.18799	0.990149	1.67255	2.82167	1.1989	1.29192	1.54805	1.04698	1.3077	0.883018	1.0788	1.32951	1.44818	1.29981	1.161 - 1.704
	UNM-01	UNM-02	UNM-03	UNM-04	UNM-05	UNM-06	UNM-07	UNM-08	UNM-09	UNM-10	UNM-11	UNM-12	UNM-13	UNM-14	UNM-15		average	median			UNM-01	UNM-02	UNM-03	UNM-04	UNM-05	UNM-06	UNM-07	UNM-08	UNM-09	UNM-10	UNM-11	UNM-12	UNM-13	UNM-14	UNM-15		average	median	25-75%	NM	0.00222365	0.00111182	0.00166365					UNM-15 is 39 years old, excluded from the study (>40 years old)
	1.63573	1.29289	1.04493	2.17243	1.72193	1.36253	1.73489	2.45934	1.01111	0.702628	1.20656	1.26392	1.06816	1.20331	excluded		1.42003	1.2784			1.85092	1.46297	1.1824	2.45822	1.94845	1.54178	1.96312	2.78288	1.14413	0.795061	1.36529	1.43019	1.20868	1.3616	excluded		1.60683	1.44658	1.247 - 1.924
	N35	N36	N37	N38	N39	N40	N42	N43	N47	N49	N52	N62	N69	N79	N83		average	median			N35	N36	N37	N38	N39	N40	N42	N43	N47	N49	N52	N62	N69	N79	N83		average	median	25-75%	N		median of all CRC patients
	0.738069	0.490251	0.767819	0.609681	0.853863	0.666151	1.06233	1.30932	0.706586	0.883741	0.991486	1.05579	1.35021	1.2955	1.23567		0.934431	0.883741			0.835164	0.554745	0.868827	0.689887	0.966191	0.753785	1.20208	1.48156	0.79954	1	1.12192	1.19468	1.52784	1.46593	1.39822		1.05736	1	0.817 - 1.3			1.36345
Theoretical: 63.2 kDa
Observed: ___ kDa
	Pool	UM-01	UM-02	UM-03	UM-04	UM-05	UM-06	UM-07	UM-08		Pool	UM-09	UM-10	UM-11	UM-12	UM-13	UM-14	UM-15	UM-16		Pool	UNM-01	UNM-02	UNM-03	UNM-04	UNM-05	UNM-06	UNM-07	UNM-08		Pool	UNM-09	UNM-10	UNM-11	UNM-12	UNM-13	UNM-14	UNM-15		Pool	N35	N36	N37	N38	N39	N40	N42	N43
30 ug / lane
[truncated: 8 more columns]

## Sheet: AGP1 (10 ug)
Sample ID	Pool	UM-01	UM-02	UM-03	UM-04	UM-05	UM-06	UM-07	UM-08		Pool	UM-09	UM-10	UM-11	UM-12	UM-13	UM-14	UM-15	UM-16		Pool	UNM-01	UNM-02	UNM-03	UNM-04	UNM-05	UNM-06	UNM-07	UNM-08		Pool	UNM-09	UNM-10	UNM-11	UNM-12	UNM-13	UNM-14	UNM-15		Pool	N35	N36	N37	N38	N39	N40	N42	N43
Gel Loading Vol. (µL)	5	5	4.4	5.2	6	6.3	5	5.5	4.2		5	4.3	4.2	4.2	5.3	3.7	5.3	4.3	4.8		5	6	5	5	5	4.3	4.8	4.6	4.4		5	5.3	6.5	5.2	4.3	6	6	5		5	5.3	6	6	5.8	5	6	5	6
Total Lane Vol. (Int)	20825285	19598670	19356025	19461780	20104240	18939765	19080880	19166225	19867965		30851557	30291772	29690782	28614494	29581680	28715798	29496808	28926724	30949610		18683419	18256093	19449765	17983537	17799354	19202631	18844085	18526572	18922944		36412218	32936072	33032632	30978284	30939796	29067076	29969436	// 29512204		24025254	23437194	22796532	23850750	22798908	22479996	22795278	22356510	24479238
	1	0.9411	0.929448	0.934526	0.965376	0.90946	0.916236	0.920334	0.954031		1	0.981856	0.962375	0.927489	0.958839	0.930773	0.956088	0.93761	1.00318		1	0.977128	1.04102	0.96254	0.952682	1.02779	1.0086	0.991605	1.01282		1	0.904534	0.907185	0.850766	0.849709	0.798278	0.82306	#VALUE!		1	0.975523	0.948857	0.992737	0.948956	0.935682	0.948805	0.930542	1.0189
Adj. Total Lane Vol. (Int)	4908085	4965935	5208645	5337735	5602350	5238415	5169840	4900415	5467085		6406406	6648276	6662748	6485533	6783528	6644859	6060276	6141148	5822071		4858572	4611007	6091908	4995721	4951702	5916819	5605555	5133808	5267138		7938424	7239620	6442864	7071116	7465380	5582460	5718596	// 5620948		5066028	5122656	4710684	5599968	5151960	4749822	5141070	4401342	4545562
	1	1.01179	1.06124	1.08754	1.14145	1.0673	1.05333	0.998437	1.11389		1	1.03775	1.04001	1.01235	1.05887	1.03722	0.945971	0.958595	0.908789		1	0.949046	1.25385	1.02823	1.01917	1.21781	1.15375	1.05665	1.08409		1	0.911972	0.811605	0.890746	0.940411	0.70322	0.720369	#VALUE!		1	1.01118	0.929857	1.1054	1.01696	0.937583	1.01481	0.868795	0.897263
Quantitative WB	1.0093e+07	2.75835e+07	3.16338e+07	1.85755e+07	7.79373e+06	1.49694e+07	3.92861e+07	3.89427e+07	1.0369e+08		17011039	32712040	5.23356e+07	4.29532e+07	3.69818e+07	95606552	2.17775e+07	4.39914e+07	5.24436e+07		33235783	2.47465e+07	3.50619e+07	1.16532e+07	18729862	37675383	38481435	2.40105e+07	56436697		2.36633e+07	3.46267e+07	2.19964e+07	2.85332e+07	6.89178e+07	1.99142e+07	29519817	// 22428426.29		3.41909e+07	1.4543e+07	2.74034e+07	3.67702e+07	1.91453e+07	3.42806e+07	46767561	43049285	45013391
Relative WB	1	2.73293	3.13422	1.84043	0.772191	1.48314	3.8924	3.85838	10.2735		1	1.92299	3.07657	2.52502	2.17399	5.62027	1.2802	2.58605	3.08292		1	0.744573	1.05495	0.350623	0.563545	1.13358	1.15783	0.722431	1.69807		1	1.46331	0.929554	1.2058	2.91243	0.841561	1.24749	#VALUE!		1	0.425346	0.801482	1.07544	0.559953	1.00263	1.36784	1.25909	1.31653
Normalize WB/Stain-free	1	2.70109	2.95337	1.69229	0.676498	1.38962	3.69533	3.86442	9.22303		1	1.85303	2.9582	2.49422	2.05313	5.41858	1.35332	2.69775	3.39233		1	0.784549	0.841367	0.340998	0.552946	0.930834	1.00354	0.683699	1.56635		1	1.60455	1.14533	1.3537	3.09697	1.19673	1.73174	#VALUE!		1	0.420644	0.861941	0.972901	0.550613	1.06937	1.34787	1.44923	1.46728
	Normalize WB/Stain-free																				Relative ratio by the Median of Normal																				t-test; 2-tails	t-test; 1-tails	t-test; 1-tails,uneq
	UM-01	UM-02	UM-03	UM-04	UM-05	UM-06	UM-07	UM-08	UM-09	UM-10	UM-11	UM-12	UM-13	UM-14	UM-15	UM-16	average	median			UM-01	UM-02	UM-03	UM-04	UM-05	UM-06	UM-07	UM-08	UM-09	UM-10	UM-11	UM-12	UM-13	UM-14	UM-15	UM-16	average	median	25-75%	M	0.000198958	9.94792e-05	0.00021932
	2.70109	2.95337	1.69229	0.676498	1.38962	3.69533	3.86442	9.22303	1.85303	2.9582	2.49422	2.05313	5.41858	1.35332	2.69775	3.39233	3.02601	2.69942			4.72092	5.16184	2.95775	1.18237	2.42874	6.45862	6.75417	16.1199	3.23869	5.17029	4.35935	3.58842	9.4705	2.3653	4.71508	5.92906	5.28881	4.718	3.168 - 6.061
	UNM-01	UNM-02	UNM-03	UNM-04	UNM-05	UNM-06	UNM-07	UNM-08	UNM-09	UNM-10	UNM-11	UNM-12	UNM-13	UNM-14	UNM-15		average	median			UNM-01	UNM-02	UNM-03	UNM-04	UNM-05	UNM-06	UNM-07	UNM-08	UNM-09	UNM-10	UNM-11	UNM-12	UNM-13	UNM-14	UNM-15		average	median	25-75%	NM	0.0442039	0.0221019	0.0251945					UNM-15 is 39 years old, excluded from the study (>40 years old)
	0.784549	0.841367	0.340998	0.552946	0.930834	1.00354	0.683699	1.56635	1.60455	1.14533	1.3537	3.09697	1.19673	1.73174	excluded		1.20238	1.07443			1.37122	1.47053	0.59599	0.966429	1.62689	1.75397	1.19496	2.73764	2.80441	2.00178	2.36597	5.41284	2.09162	3.0267	excluded		2.1015	1.87788	1.396 - 2.645
	N35	N36	N37	N38	N39	N40	N42	N43	N47	N49	N52	N62	N69	N79	N83		average	median			N35	N36	N37	N38	N39	N40	N42	N43	N47	N49	N52	N62	N69	N79	N83		average	median	25-75%	N		median of all CRC patients
	0.420644	0.861941	0.972901	0.550613	1.06937	1.34787	1.44923	1.46728	0.755007	0.318769	0.524487	0.379946	0.49834	0.287117	0.572154		0.765045	0.572154			0.735195	1.50649	1.70042	0.962352	1.86903	2.35579	2.53295	2.56448	1.31959	0.557139	0.916688	0.664063	0.870989	0.501817	1		1.33713	1	0.803 - 1.785			2.88108
Theoretical: 23.5 kDa
Observe: 52.0 kDa
	Pool	UM-01	UM-02	UM-03	UM-04	UM-05	UM-06	UM-07	UM-08		Pool	UM-09	UM-10	UM-11	UM-12	UM-13	UM-14	UM-15	UM-16		Pool	UNM-01	UNM-02	UNM-03	UNM-04	UNM-05	UNM-06	UNM-07	UNM-08		Pool	UNM-09	UNM-10	UNM-11	UNM-12	UNM-13	UNM-14	UNM-15		Pool	N35	N36	N37	N38	N39	N40	N42	N43
30 ug / lane
[truncated: 8 more columns]

## Sheet: S100A8 (30 ug)
Sample ID	Pool	UM-01	UM-02	UM-03	UM-04	UM-05	UM-06	UM-07	UM-08		Pool	UM-09	UM-10	UM-11	UM-12	UM-13	UM-14	UM-15	UM-16		Pool	UNM-01	UNM-02	UNM-03	UNM-04	UNM-05	UNM-06	UNM-07	UNM-08		Pool	UNM-09	UNM-10	UNM-11	UNM-12	UNM-13	UNM-14	UNM-15		Pool	N35	N36	N37	N38	N39	N40	N42	N43
Gel Loading Vol. (µL)	15	15	15	15	15	15	15	15	15		15	15	15	15	15	15	15	15	15		15	15	15	15	15	15	15	15	15		15	15	15	15	15	15	15	15		15	15	15	15	15	15	15	15	15
Total Lane Vol. (Int)	21464313	20776980	21698097	20059272	18276306	17885070	20218725	19564743	22810848		20964930	22579468	22492680	22424640	19602970	24050592	19251792	22110313	20767680		16263300	13987944	15776352	15661038	15369768	17804292	15876216	16301904	17071725		13606653	12771551	11955370	12751932	14797575	11263910	11832150	// 12843216		15812694	15411600	14576250	14509125	14357312	15217936	13643352	15099908	14261925
	1	0.967978	1.01089	0.934541	0.851474	0.833247	0.941969	0.911501	1.06273		1	1.07701	1.07287	1.06963	0.935036	1.14718	0.918286	1.05463	0.990591		1	0.860093	0.970058	0.962968	0.945058	1.09475	0.976199	1.00237	1.04971		1	0.938625	0.878641	0.937184	1.08752	0.827824	0.869586	#VALUE!		1	0.974635	0.921807	0.917562	0.907961	0.962387	0.86281	0.954923	0.901929
Adj. Total Lane Vol. (Int)	6634626	6557460	7645635	6287760	5275050	5080670	6719151	6024252	8170083		8559810	10387816	10252830	10307141	7685640	11553120	7779399	9980122	8731296		7004850	5625936	7176168	7236959	6859584	8644848	7187976	7546002	8133225		5399834	4993643	3987270	5155990	6562875	3912528	4460291	// 5129856		5535941	5194584	4508850	4586775	4626956	5242024	4395744	5023296	4038900
	1	0.988369	1.15238	0.947719	0.795079	0.765781	1.01274	0.908002	1.23143		1	1.21356	1.19779	1.20413	0.897875	1.34969	0.908828	1.16593	1.02003		1	0.803149	1.02446	1.03314	0.979262	1.23412	1.02614	1.07725	1.16108		1	0.924777	0.738406	0.954842	1.21538	0.724564	0.826005	#VALUE!		1	0.938338	0.814469	0.828545	0.835803	0.946907	0.794037	0.907397	0.729578
Quantitative WB	2.73301e+06	614398			777133	6.39411e+07	65082611	13823816	3.06935e+07		3.15316e+06	725317	814546	3.70822e+06		3144382	1.35431e+07	1.03621e+07			1.35973e+07	6.79527e+06	1.12535e+06		5.60509e+06	1.31165e+06	5.28892e+06	7632162			5.2487e+06	555372		16063456	14031421		665955	// 255551.16		4.40881e+06	2.45552e+06	5.51607e+06	4.38153e+06	1.16762e+06	3.38777e+07			2.28967e+07
Relative WB	1	0.224806	0	0	0.28435	23.3958	23.8135	5.05809	11.2307		1	0.230029	0.258327	1.17603	0	0.997217	4.29508	3.28626	0		1	0.499752	0.0827625	0	0.412221	0.0964639	0.388969	0.5613	0		1	0.105811	0	3.06046	2.67331	0	0.12688	#VALUE!		1	0.556958	1.25115	0.993812	0.264839	7.68409	0	0	5.19339
Normalize WB/Stain-free	1	0.227452	0	0	0.357638	30.5516	23.5139	5.57057	9.12		1	0.189549	0.21567	0.976665	0	0.738847	4.72595	2.81858	0		1	0.622241	0.0807867	0	0.420951	0.0781639	0.379059	0.521047	0		1	0.114418	0	3.2052	2.19956	0	0.153607	#VALUE!		1	0.593558	1.53615	1.19947	0.316868	8.11493	0	0	7.11836
		Normalize WB/Stain-free																				Relative ratio by the Median of Normal																				t-test; 2-tails	t-test; 1-tails	t-test; 1-tails,uneq
		UM-01	UM-02	UM-03	UM-04	UM-05	UM-06	UM-07	UM-08	UM-09	UM-10	UM-11	UM-12	UM-13	UM-14	UM-15	UM-16	average	median			UM-01	UM-02	UM-03	UM-04	UM-05	UM-06	UM-07	UM-08	UM-09	UM-10	UM-11	UM-12	UM-13	UM-14	UM-15	UM-16	average	median	25-75%	M	0.228127	0.114063	0.126411
		0.227452	n/d	n/d	0.357638	30.5516	23.5139	5.57057	9.12	0.189549	0.21567	0.976665	n/d	0.738847	4.72595	2.81858	n/d	6.58387	1.89762			0.162736	n/d	n/d	0.255882	21.8589	16.8237	3.98561	6.52515	0.135618	0.154307	0.698781	n/d	0.528628	3.38131	2.01663	n/d	4.71061	1.3577	0.233 - 4.62
		UNM-01	UNM-02	UNM-03	UNM-04	UNM-05	UNM-06	UNM-07	UNM-08	UNM-09	UNM-10	UNM-11	UNM-12	UNM-13	UNM-14	UNM-15		average	median			UNM-01	UNM-02	UNM-03	UNM-04	UNM-05	UNM-06	UNM-07	UNM-08	UNM-09	UNM-10	UNM-11	UNM-12	UNM-13	UNM-14	UNM-15		average	median	25-75%	NM	0.0509101	0.0254551	0.0176317					UNM-15 is 39 years old, excluded from the study (>40 years old)
		0.622241	0.0807867	n/d	0.420951	0.0781639	0.379059	0.521047	n/d	0.114418	n/d	3.2052	2.19956	n/d	0.153607	excluded		0.777504	0.400005			0.445199	0.057801	n/d	0.301181	0.0559245	0.271208	0.372797	n/d	0.0818636	n/d	2.29325	1.57374	n/d	0.109902	excluded		0.556286	0.286194	0.089 - 0.427
		N35	N36	N37	N38	N39	N40	N42	N43	N47	N49	N52	N62	N69	N79	N83		average	median			N35	N36	N37	N38	N39	N40	N42	N43	N47	N49	N52	N62	N69	N79	N83		average	median	25-75%	N		median of all CRC patients
		0.593558	1.53615	1.19947	0.316868	8.11493	n/d	n/d	7.11836	0.812043	1.97071	8.96883	5.08594	1.39767	0.835245	0.451698		2.95396	1.39767			0.424677	1.09908	0.858191	0.226712	5.80605	n/d	n/d	5.09302	0.580998	1.41	6.41699	3.63887	1	0.597598	0.323179		2.11349	1	0.581 - 3.639			0.408998
Theoretical: 10.8 kDa
Observe: 11 kDa
	Pool	UM-01	UM-02	UM-03	UM-04	UM-05	UM-06	UM-07	UM-08		Pool	UM-09	UM-10	UM-11	UM-12	UM-13	UM-14	UM-15	UM-16		Pool	UNM-01	UNM-02	UNM-03	UNM-04	UNM-05	UNM-06	UNM-07	UNM-08		Pool	UNM-09	UNM-10	UNM-11	UNM-12	UNM-13	UNM-14	UNM-15		Pool	N35	N36	N37	N38	N39	N40	N42	N43
30 ug / lane
[truncated: 8 more columns]
