# Supplementary material for: Label-free quantitative proteomics reveals aberrant expression levels of LRG, C9, FN, A1AT and AGP1 in the plasma of patients with colorectal cancer
Source: Clin Proteomics. 2023 Apr 6;20:15. doi: 10.1186/s12014-023-09407-y (PMC10077704; doi:10.1186/s12014-023-09407-y)
Supplement: Supplementary file 6 — Supplementary Table S6: ROC analysis of biomarker candidates and their combination to discriminate between CRC patients and healthy controls [file 12014_2023_9407_MOESM6_ESM.xlsx]

## Sheet: Note
Supplementary Table S6: ROC analysis of biomarker candidates and their combination to discriminate between CRC patients and healthy controls
List of Biomarker candidates	Description
A1AT	Alpha-1-antitrypsin
FN	Fibronectin
LRG	Leucine-rich alpha-2-glycoprotein-1
C9	Complement component C9
AGP1	Alpha-1-acid glycoprotein 1
S100A8	Protein S100-A8

## Sheet: Summary
	ROC curves representing the diagnostic performance of each biomarker candidate (upper) and biomarker combination (bottom) between CRC patients and healthy controls in the study-cohort and the validation cohort
	Details of the area under the ROC curve (AUC) with 95% confidence interval (CI), p-value, sensitivity and specificity of each protein candidate and the most effective combinations
	Study-Cohort						Validation-Cohort
Biomarker	AUC (95% CI)	P value	Sensitivity (%)	Specificity (%)	#Healthy controls	#CRC	AUC (95% CI)	P value	Sensitivity (%)	Specificity (%)	#Healthy controls	#CRC
FN	0.945 (0.864-1.000)	<0.0001	90	90	10	20	0.933 (0.865-1.000)	<0.0001	77	100	15	30
C9	0.930 (0.835-1.000)	0.0002	85	100	10	20	0.778 (0.634-0.922)	0.0026	70	73	15	30
LRG	0.895 (0.778-1.000)	0.0005	80	100	10	20	0.762 (0.624-0.900)	0.0045	60	93	15	30
A1AT	0.860 (0.716-1.000)	0.0015	75	90	10	20	0.862 (0.753-0.972)	<0.0001	83	87	15	30
AGP1	0.835 (0.689-0.981)	0.0032	75	100	10	20	0.849 (0.738-0.960)	0.0002	57	100	15	30
S100A8	0.535 (0.304-0.766)	0.7581	70	60	10	20	0.647 (0.465-0.828)	0.1516	45	92	13	22
FN+A1AT+AGP1	1.000 (1.000-1.000)	<0.0001	100	100	10	20	1.000 (1.000-1.000)	<0.0001	100	100	15	30
C9+FN+AGP1	1.000 (1.000-1.000)	<0.0001	100	100	10	20	0.993 (0.979-1.000)	<0.0001	93	100	15	30
LRG+FN+AGP1	1.000 (1.000-1.000)	<0.0001	100	100	10	20	0.991 (0.973-1.000)	<0.0001	93	100	15	30
C9+FN+A1AT	1.000 (1.000-1.000)	<0.0001	100	100	10	20	0.973 (0.936-1.000)	<0.0001	87	100	15	30
LRG+FN+A1AT	1.000 (1.000-1.000)	<0.0001	100	100	10	20	0.971 (0.928-1.000)	<0.0001	93	93	15	30
LRG+C9+FN	1.000 (1.000-1.000)	<0.0001	100	100	10	20	0.942 (0.880-1.000)	<0.0001	80	100	15	30
LRG+C9+AGP1	0.980 (0.940-1.000)	<0.0001	90	100	10	20	0.929 (0.849-1.000)	<0.0001	93	87	15	30
C9+A1AT+AGP1	0.970 (0.919-1.000)	<0.0001	90	90	10	20	0.931 (0.847-1.000)	<0.0001	87	93	15	30
LRG+C9+A1AT	0.960 (0.895-1.000)	<0.0001	100	80	10	20	0.880 (0.718-0.979)	<0.0001	70	93	15	30
LRG+A1AT+AGP1	0.915 (0.814-1.000)	<0.0001	80	100	10	20	0.922 (0.836-1.000)	0.0003	90	93	15	30
	Note: * The sensitivity and specificity were derived from the point on the ROC curve where it gave the highest sum of sensitivity and specificity

## Sheet: Input_individual marker
The expression levels of proteins obtained from protein band intensities of westernblotting were used for receiver operating characteristic (ROC) curve analysis and performed using Prism version 9 (GraphPad Software, USA) .
Cohort 1 (Study-cohort)												Cohort 2 (Validation-cohort)
	Case	ID	LRG	C9	FN	A1AT	AGP1	S100A8				Case	ID	LRG	C9	FN	A1AT	AGP1	S100A8
	Normal	N1(N28)	0.988	0.966	1.27	1.24	1.19	4.232				Normal	N35	0.843	0.835	0.777	0.996	0.735	0.425
	Normal	N2(N25)	0.972	1.3	0.967	1.446	1.05	5.631				Normal	N36	0.751	0.555	1.463	0.745	1.506	1.099
	Normal	N3(N26)	0.939	0.826	0.756	1.107	1.047	0.276				Normal	N37	1.423	0.869	2.104	1.06	1.7	0.858
	Normal	N4(N27)	1.012	1.21	1.405	1.788	1.127	2.949				Normal	N38	0.846	0.69	1.817	0.97	0.962	0.227
	Normal	N5(N24)	1.109	1.093	0.226	0.634	0.624	0.249				Normal	N39	0.752	0.966	1.886	0.964	1.869	5.806
	Normal	N6(N4)	1.165	1.036	1.118	0.817	0.571	0.438				Normal	N40	0.748	0.754	1.989	1.044	2.356	ND
	Normal	N7(N50)	0.638	0.596	1.033	0.825	0.562	3.546				Normal	N42	1	1.202	2.208	0.916	2.533	ND
	Normal	N8(N58)	1.113	1.034	1.068	0.716	0.368	0.838				Normal	N43	1.257	1.482	1	1.261	2.564	5.093
	Normal	N9(N17)	1.067	0.906	0.508	1.31	0.953	1.162				Normal	N47	0.983	0.8	0.403	1	1.32	0.581
	Normal	N10(N19)	0.699	0.655	0.552	0.893	1.086	0.633				Normal	N49	0.774	1	0.365	0.905	0.557	1.41
	CRC	NM1	2.347	1.406	0.144	1.681	0.854	0.005				Normal	N52	1.201	1.122	0.963	1.223	0.917	6.417
	CRC	NM2	0.706	1.824	0.145	1.305	0.705	0.645				Normal	N62	1.065	1.195	0.686	0.913	0.664	3.639
	CRC	NM3	0.916	1.242	0.092	1.392	0.772	9.637				Normal	N69	1.133	1.528	0.414	1.134	0.871	1
	CRC	NM4	1.378	2.282	0.076	1.757	2.582	9.637				Normal	N79	1.109	1.466	0.524	1.076	0.502	0.598
	CRC	NM5	1.172	1.034	0.2	1.457	0.665	0.199				Normal	N83	1.177	1.398	1.046	1.041	1	0.323
	CRC	NM6	1.6	1.945	0.262	1.831	1.492	5.828				CRC	UNM-01	1.841	1.851	0.395	1.317	1.371	0.445
	CRC	NM7	2.164	2.526	0.294	2.577	2.243	0.042				CRC	UNM-02	1.182	1.463	0.135	1.006	1.471	0.058
	CRC	NM8	1.565	3.041	0.582	2.137	2.208	3.599				CRC	UNM-03	0.816	1.182	0.118	0.937	0.596	ND
	CRC	NM9	1.899	2.319	0.236	1.553	1.808	2.158				CRC	UNM-04	1.689	2.458	0.329	1.343	0.966	0.301
	CRC	NM10	1.055	1.62	0.121	0.939	1.265	0.118				CRC	UNM-05	1.705	1.948	0.192	1.152	1.627	0.056
	CRC	M1	1.909	2.982	0.177	1.634	2.704	1.909				CRC	UNM-06	1.062	1.542	0.318	1.298	1.754	0.271
	CRC	M2	1.847	3.051	0.146	1.796	5.872	1.847				CRC	UNM-07	1.309	1.963	0.144	1.218	1.195	0.373
	CRC	M3	1.529	5.719	0.15	1.927	6.176	1.529				CRC	UNM-08	1.274	2.783	0.213	1.18	2.738	ND
	CRC	M4	1.66	3.703	0.202	1.925	5.345	1.66				CRC	UNM-09	1.379	1.144	0.405	1.144	2.804	0.082
	CRC	M5	1.516	3.536	0.046	1.725	4.913	1.516				CRC	UNM-10	0.768	0.795	0.21	1.232	2.002	ND
	CRC	M6	1.13	0.791	0.119	1.641	3.293	1.13				CRC	UNM-11	1.209	1.365	1.013	1.335	2.366	2.293
	CRC	M7	1.776	1.448	0.298	1.099	0.547	1.776				CRC	UNM-12	2.028	1.43	0.061	1.319	5.413	1.574
	CRC	M8	1.838	2.814	0.06	1.094	1.229	1.838				CRC	UNM-13	1.139	1.209	0.27	1.455	2.092	ND
	CRC	M9	2.261	1.925	0.648	1.82	3.663	2.261				CRC	UNM-14	1.285	1.362	1.119	1.48	3.027	0.11
	CRC	M10	2.012	2.291	0.466	1.775	1.458	2.012				CRC	UM-01	1.631	1.798	0.085	1.543	4.721	0.163
												CRC	UM-02	1.724	1.925	0.04	1.407	5.162	ND
												CRC	UM-03	0.879	1.264	0.08	1.161	2.958	ND
												CRC	UM-04	0.818	1.827	0.309	1.454	1.182	0.256
												CRC	UM-05	0.816	1.188	0.143	1.396	2.429	21.859
												CRC	UM-06	0.788	0.99	0.358	1.244	6.459	16.824
												CRC	UM-07	1.335	1.673	0.518	1.204	6.754	3.986
												CRC	UM-08	2.759	2.822	0.517	1.786	16.12	6.525
												CRC	UM-09	1.716	1.199	0.049	1.046	3.239	0.136
												CRC	UM-10	1.938	1.292	0.096	1.136	5.17	0.154
												CRC	UM-11	2.31	1.548	0.112	1.563	4.359	0.699
												CRC	UM-12	1.596	1.047	0.224	1.193	3.588	ND
												CRC	UM-13	1.675	1.308	0.046	1.457	9.47	0.529
												CRC	UM-14	0.752	0.883	0.656	1.028	2.365	3.381
												CRC	UM-15	0.945	1.079	0.221	0.883	4.715	2.017
												CRC	UM-16	1.92	1.33	0.08	1.375	5.929	ND

## Sheet: Input_combination markers
Predicted Prob from the binary logistic regression were calculated using GraphPad Priam 9.3.1 (471)
									Combination#1					Combination#2					Combination#3					Combination#4					Combination#5					Combination#6					Combination#7					Combination#8					Combination#9
			1	2	3	4	5		3	4	5			2	3	5			1	3	5			2	3	4			1	3	4			1	2	3			1	2	4			1	2	5			1
Cohort	ID	Case	LRG	C9	FN	A1AT	AGP1		FN	A1AT	AGP1	Predicted Prob		C9	FN	AGP1	Predicted Prob		LRG	FN	AGP1	Predicted Prob		C9	FN	A1AT	Predicted Prob		LRG	FN	A1AT	Predicted Prob		LRG	C9	FN	Predicted Prob		LRG	C9	A1AT	Predicted Prob		LRG	C9	AGP1	Predicted Prob		LRG
1	N1(N28)	Normal	0.98819	0.965604	1.26981	1.24017	1.18976		1.26981	1.24017	1.18976	1.8284e-06		0.965604	1.26981	1.18976	9.70233e-07		0.98819	1.26981	1.18976	3.21243e-07		0.965604	1.26981	1.24017	0.01135		0.98819	1.26981	1.24017	0.0136779		0.98819	0.965604	1.26981	0.0195008		0.98819	0.965604	1.24017	0.433638		0.98819	0.965604	1.18976	0.195299		0.98819
1	N2(N25)	Normal	0.972081	1.3	0.967	1.44625	1.05039		0.967	1.44625	1.05039	0.00255533		1.3	0.967	1.05039	0.000249408		0.972081	0.967	1.05039	2.55278e-05		1.3	0.967	1.44625	0.43474		0.972081	0.967	1.44625	0.334337		0.972081	1.3	0.967	0.150996		0.972081	1.3	1.44625	0.772402		0.972081	1.3	1.05039	0.424407		0.972081
1	N3(N26)	Normal	0.93899	0.826336	0.756382	1.10701	1.04685		0.756382	1.10701	1.04685	0.00188222		0.826336	0.756382	1.04685	0.000621644		0.93899	0.756382	1.04685	0.000947677		0.826336	0.756382	1.10701	0.092729		0.93899	0.756382	1.10701	0.134703		0.93899	0.826336	0.756382	0.130396		0.93899	0.826336	1.10701	0.246058		0.93899	0.826336	1.04685	0.0981628		0.93899
1	N4(N27)	Normal	1.01181	1.21043	1.40519	1.78793	1.12737		1.40519	1.78793	1.12737	8.75145e-05		1.21043	1.40519	1.12737	2.74098e-07		1.01181	1.40519	1.12737	2.04512e-08		1.21043	1.40519	1.78793	0.284636		1.01181	1.40519	1.78793	0.261206		1.01181	1.21043	1.40519	0.0190539		1.01181	1.21043	1.78793	0.893361		1.01181	1.21043	1.12737	0.373965		1.01181
1	N5(N24)	Normal	1.10916	1.0928	0.225618	0.633886	0.623799		0.225618	0.633886	0.623799	0.00847111		1.0928	0.225618	0.623799	0.423619		1.10916	0.225618	0.623799	0.568684		1.0928	0.225618	0.633886	0.171217		1.10916	0.225618	0.633886	0.208981		1.10916	1.0928	0.225618	0.830582		1.10916	1.0928	0.633886	0.158293		1.10916	1.0928	0.623799	0.168794		1.10916
1	N6(N4)	Normal	1.16525	1.03625	1.11801	0.817011	0.570565		1.11801	0.817011	0.570565	5.17486e-09		1.03625	1.11801	0.570565	3.73387e-07		1.16525	1.11801	0.570565	1.3554e-07		1.03625	1.11801	0.817011	0.00175558		1.16525	1.11801	0.817011	0.00257637		1.16525	1.03625	1.11801	0.0644214		1.16525	1.03625	0.817011	0.238733		1.16525	1.03625	0.570565	0.136858		1.16525
1	N7(N50)	Normal	0.63788	0.595537	1.03296	0.825125	0.561862		1.03296	0.825125	0.561862	2.55159e-08		0.595537	1.03296	0.561862	1.49436e-07		0.63788	1.03296	0.561862	6.43937e-08		0.595537	1.03296	0.825125	0.00130583		0.63788	1.03296	0.825125	0.00131179		0.63788	0.595537	1.03296	0.012655		0.63788	0.595537	0.825125	0.0454862		0.63788	0.595537	0.561862	0.0163857		0.63788
1	N8(N58)	Normal	1.11277	1.0344	1.0675	0.715578	0.368127		1.0675	0.715578	0.368127	1.20002e-09		1.0344	1.0675	0.368127	2.41725e-07		1.11277	1.0675	0.368127	6.4665e-08		1.0344	1.0675	0.715578	0.00118272		1.11277	1.0675	0.715578	0.0014981		1.11277	1.0344	1.0675	0.0726453		1.11277	1.0344	0.715578	0.173755		1.11277	1.0344	0.368127	0.101197		1.11277
1	N9(N17)	Normal	1.0672	0.906269	0.508437	1.3095	0.953149		0.508437	1.3095	0.953149	0.547751		0.906269	0.508437	0.953149	0.0246229		1.0672	0.508437	0.953149	0.0662233		0.906269	0.508437	1.3095	0.731549		1.0672	0.508437	1.3095	0.844164		1.0672	0.906269	0.508437	0.432014		1.0672	0.906269	1.3095	0.478564		1.0672	0.906269	0.953149	0.128735		1.0672
1	N10(N19)	Normal	0.699082	0.654809	0.551563	0.892989	1.08559		0.551563	0.892989	1.08559	0.0070535		0.654809	0.551563	1.08559	0.00797705		0.699082	0.551563	1.08559	0.0172556		0.654809	0.551563	0.892989	0.0566279		0.699082	0.551563	0.892989	0.0652773		0.699082	0.654809	0.551563	0.140893		0.699082	0.654809	0.892989	0.0699368		0.699082	0.654809	1.08559	0.0444908		0.699082
1	NM1	CRC	2.34668	1.40606	0.14402	1.68117	0.853892		0.14402	1.68117	0.853892	0.999979		1.40606	0.14402	0.853892	0.979938		2.34668	0.14402	0.853892	0.999801		1.40606	0.14402	1.68117	0.999214		2.34668	0.14402	1.68117	0.999962		2.34668	1.40606	0.14402	0.994483		2.34668	1.40606	1.68117	0.985948		2.34668	1.40606	0.853892	0.757263		2.34668
1	NM2	CRC	0.705765	1.82365	0.144627	1.30521	0.705053		0.144627	1.30521	0.705053	0.995274		1.82365	0.144627	0.705053	0.993736		0.705765	0.144627	0.705053	0.64726		1.82365	0.144627	1.30521	0.995112		0.705765	0.144627	1.30521	0.962513		0.705765	1.82365	0.144627	0.946679		0.705765	1.82365	1.30521	0.850979		0.705765	1.82365	0.705053	0.737891		0.705765
1	NM3	CRC	0.915592	1.24246	0.092293	1.39196	0.772126		0.092293	1.39196	0.772126	0.999571		1.24246	0.092293	0.772126	0.967626		0.915592	0.092293	0.772126	0.947849		1.24246	0.092293	1.39196	0.993792		0.915592	0.092293	1.39196	0.991748		0.915592	1.24246	0.092293	0.899243		0.915592	1.24246	1.39196	0.694197		0.915592	1.24246	0.772126	0.273268		0.915592
1	NM4	CRC	1.37788	2.28215	0.0756768	1.75702	2.58172		0.0756768	1.75702	2.58172	1		2.28215	0.0756768	2.58172	1		1.37788	0.0756768	2.58172	1		2.28215	0.0756768	1.75702	0.999954		1.37788	0.0756768	1.75702	0.999848		1.37788	2.28215	0.0756768	0.996401		1.37788	2.28215	1.75702	0.995203		1.37788	2.28215	2.58172	0.997811		1.37788
1	NM5	CRC	1.17243	1.03364	0.199877	1.45683	0.665079		0.199877	1.45683	0.665079	0.997469		1.03364	0.199877	0.665079	0.511752		1.17243	0.199877	0.665079	0.784307		1.03364	0.199877	1.45683	0.987691		1.17243	0.199877	1.45683	0.994374		1.17243	1.03364	0.199877	0.845773		1.17243	1.03364	1.45683	0.703093		1.17243	1.03364	0.665079	0.153057		1.17243
1	NM6	CRC	1.59987	1.9449	0.262413	1.83064	1.49214		0.262413	1.83064	1.49214	0.999999		1.9449	0.262413	1.49214	0.999799		1.59987	0.262413	1.49214	0.999567		1.9449	0.262413	1.83064	0.99981		1.59987	0.262413	1.83064	0.99982		1.59987	1.9449	0.262413	0.987817		1.59987	1.9449	1.83064	0.993453		1.59987	1.9449	1.49214	0.969663		1.59987
1	NM7	CRC	2.16449	2.52567	0.294122	2.57733	2.24308		0.294122	2.57733	2.24308	1		2.52567	0.294122	2.24308	1		2.16449	0.294122	2.24308	1		2.52567	0.294122	2.57733	1		2.16449	0.294122	2.57733	1		2.16449	2.52567	0.294122	0.99881		2.16449	2.52567	2.57733	0.999939		2.16449	2.52567	2.24308	0.999361		2.16449
1	NM8	CRC	1.56475	3.04145	0.58195	2.1371	2.20836		0.58195	2.1371	2.20836	1		3.04145	0.58195	2.20836	0.999998		1.56475	0.58195	2.20836	0.998964		3.04145	0.58195	2.1371	0.999982		1.56475	0.58195	2.1371	0.999821		1.56475	3.04145	0.58195	0.995348		1.56475	3.04145	2.1371	0.999844		1.56475	3.04145	2.20836	0.999846		1.56475
1	NM9	CRC	1.89894	2.31925	0.236262	1.55254	1.80839		0.236262	1.55254	1.80839	0.999998		2.31925	0.236262	1.80839	0.999997		1.89894	0.236262	1.80839	0.999991		2.31925	0.236262	1.55254	0.999462		1.89894	0.236262	1.55254	0.99943		1.89894	2.31925	0.236262	0.997511		1.89894	2.31925	1.55254	0.996131		1.89894	2.31925	1.80839	0.996573		1.89894
1	NM10	CRC	1.05544	1.62028	0.120513	0.938924	1.26523		0.120513	0.938924	1.26523	0.9887		1.62028	0.120513	1.26523	0.999568		1.05544	0.120513	1.26523	0.998347		1.62028	0.120513	0.938924	0.91833		1.05544	0.120513	0.938924	0.823814		1.05544	1.62028	0.120513	0.961341		1.05544	1.62028	0.938924	0.639474		1.05544	1.62028	1.26523	0.793069		1.05544
1	M1	CRC	1.90906	2.98237	0.177218	1.63351	2.70387		0.177218	1.63351	2.70387	1		2.98237	0.177218	2.70387	1		1.90906	0.177218	2.70387	1		2.98237	0.177218	1.63351	0.999949		1.90906	0.177218	1.63351	0.999798		1.90906	2.98237	0.177218	0.999608		1.90906	2.98237	1.63351	0.999466		1.90906	2.98237	2.70387	0.99993		1.90906
1	M2	CRC	1.84678	3.05126	0.145813	1.79626	5.87212		0.145813	1.79626	5.87212	1		3.05126	0.145813	5.87212	1		1.84678	0.145813	5.87212	1		3.05126	0.145813	1.79626	0.999989		1.84678	0.145813	1.79626	0.999943		1.84678	3.05126	0.145813	0.999674		1.84678	3.05126	1.79626	0.999706		1.84678	3.05126	5.87212	0.999999		1.84678
1	M3	CRC	1.52902	5.71855	0.150267	1.92708	6.17648		0.150267	1.92708	6.17648	1		5.71855	0.150267	6.17648	1		1.52902	0.150267	6.17648	1		5.71855	0.150267	1.92708	1		1.52902	0.150267	1.92708	0.999952		1.52902	5.71855	0.150267	0.999999		1.52902	5.71855	1.92708	1		1.52902	5.71855	6.17648	1		1.52902
1	M4	CRC	1.66034	3.70314	0.201928	1.92546	5.34548		0.201928	1.92546	5.34548	1		3.70314	0.201928	5.34548	1		1.66034	0.201928	5.34548	1		3.70314	0.201928	1.92546	0.999998		1.66034	0.201928	1.92546	0.999949		1.66034	3.70314	0.201928	0.999865		1.66034	3.70314	1.92546	0.999952		1.66034	3.70314	5.34548	1		1.66034
1	M5	CRC	1.51616	3.53601	0.0461299	1.72512	4.91279		0.0461299	1.72512	4.91279	1		3.53601	0.0461299	4.91279	1		1.51616	0.0461299	4.91279	1		3.53601	0.0461299	1.72512	0.999997		1.51616	0.0461299	1.72512	0.999889		1.51616	3.53601	0.0461299	0.999874		1.51616	3.53601	1.72512	0.99983		1.51616	3.53601	4.91279	0.999999		1.51616
1	M6	CRC	1.13047	0.790883	0.118577	1.64051	3.29258		0.118577	1.64051	3.29258	1		0.790883	0.118577	3.29258	1		1.13047	0.118577	3.29258	1		0.790883	0.118577	1.64051	0.996792		1.13047	0.118577	1.64051	0.999094		1.13047	0.790883	0.118577	0.807641		1.13047	0.790883	1.64051	0.679666		1.13047	0.790883	3.29258	0.72729		1.13047
1	M7	CRC	1.77582	1.44778	0.298032	1.09898	0.546946		0.298032	1.09898	0.546946	0.30214		1.44778	0.298032	0.546946	0.46953		1.77582	0.298032	0.546946	0.775182		1.44778	0.298032	1.09898	0.883491		1.77582	0.298032	1.09898	0.965479		1.77582	1.44778	0.298032	0.968164		1.77582	1.44778	1.09898	0.844092		1.77582	1.44778	0.546946	0.582622		1.77582
1	M8	CRC	1.83848	2.81424	0.0603791	1.09435	1.2293		0.0603791	1.09435	1.2293	0.999305		2.81424	0.0603791	1.2293	0.999999		1.83848	0.0603791	1.2293	0.999973		2.81424	0.0603791	1.09435	0.998411		1.83848	0.0603791	1.09435	0.993863		1.83848	2.81424	0.0603791	0.999617		1.83848	2.81424	1.09435	0.995007		1.83848	2.81424	1.2293	0.998844		1.83848
1	M9	CRC	2.26098	1.92495	0.648324	1.81995	3.6634		0.648324	1.81995	3.6634	1		1.92495	0.648324	3.6634	1		2.26098	0.648324	3.6634	1		1.92495	0.648324	1.81995	0.997172		2.26098	0.648324	1.81995	0.99947		2.26098	1.92495	0.648324	0.978905		2.26098	1.92495	1.81995	0.99728		2.26098	1.92495	3.6634	0.999143		2.26098
1	M10	CRC	2.01188	2.29139	0.466	1.77461	1.45819		0.466	1.77461	1.45819	0.999922		2.29139	0.466	1.45819	0.998944		2.01188	0.466	1.45819	0.996236		2.29139	0.466	1.77461	0.999461		2.01188	0.466	1.77461	0.999604		2.01188	2.29139	0.466	0.993695		2.01188	2.29139	1.77461	0.998245		2.01188	2.29139	1.45819	0.994383		2.01188
2	N35	Normal	0.843414	0.835164	0.776537	0.996007	0.735195		0.776537	0.996007	0.735195	5.75457e-05		0.835164	0.776537	0.735195	7.37298e-05		0.843414	0.776537	0.735195	4.94131e-05		0.835164	0.776537	0.996007	0.0391807		0.843414	0.776537	0.996007	0.0440557		0.843414	0.835164	0.776537	0.102584		0.843414	0.835164	0.996007	0.169821		0.843414	0.835164	0.735195	0.0623075		0.843414
2	N36	Normal	0.75069	0.554745	1.46332	0.74452	1.50649		1.46332	0.74452	1.50649	7.6748e-10		0.554745	1.46332	1.50649	4.05496e-08		0.75069	1.46332	1.50649	3.43273e-08		0.554745	1.46332	0.74452	3.81513e-05		0.75069	1.46332	0.74452	4.96158e-05		0.75069	0.554745	1.46332	0.0018842		0.75069	0.554745	0.74452	0.0378227		0.75069	0.554745	1.50649	0.0560596		0.75069
2	N37	Normal	1.42295	0.868827	2.1041	1.06002	1.70042		2.1041	1.06002	1.70042	9.01751e-13		0.868827	2.1041	1.70042	2.81007e-11		1.42295	2.1041	1.70042	2.31149e-11		0.868827	2.1041	1.06002	9.76141e-06		1.42295	2.1041	1.06002	3.44025e-05		1.42295	0.868827	2.1041	0.000716304		1.42295	0.868827	1.06002	0.38993		1.42295	0.868827	1.70042	0.337898		1.42295
2	N38	Normal	0.84644	0.689887	1.81734	0.9697	0.962352		1.81734	0.9697	0.962352	8.8711e-13		0.689887	1.81734	0.962352	1.26905e-11		0.84644	1.81734	0.962352	2.03671e-12		0.689887	1.81734	0.9697	2.39244e-05		0.84644	1.81734	0.9697	2.9736e-05		0.84644	0.689887	1.81734	0.00058074		0.84644	0.689887	0.9697	0.115148		0.84644	0.689887	0.962352	0.0490865		0.84644
2	N39	Normal	0.751513	0.966191	1.88571	0.963752	1.86903		1.88571	0.963752	1.86903	3.8371e-11		0.966191	1.88571	1.86903	3.69916e-09		0.751513	1.88571	1.86903	2.2499e-10		0.966191	1.88571	0.963752	2.57638e-05		0.751513	1.88571	0.963752	1.39682e-05		0.751513	0.966191	1.88571	0.000660412		0.751513	0.966191	0.963752	0.185057		0.751513	0.966191	1.86903	0.335302		0.751513
2	N40	Normal	0.748493	0.753785	1.98947	1.04368	2.35579		1.98947	1.04368	2.35579	2.40623e-10		0.753785	1.98947	2.35579	4.65506e-09		0.748493	1.98947	2.35579	1.05018e-09		0.753785	1.98947	1.04368	1.47477e-05		0.748493	1.98947	1.04368	1.23967e-05		0.748493	0.753785	1.98947	0.000244536		0.748493	0.753785	1.04368	0.143787		0.748493	0.753785	2.35579	0.300828		0.748493
2	N42	Normal	1	1.20208	2.20797	0.91639	2.53295		2.20797	0.91639	2.53295	2.52817e-12		1.20208	2.20797	2.53295	4.06443e-09		1	2.20797	2.53295	2.06042e-10		1.20208	2.20797	0.91639	3.47897e-06		1	2.20797	0.91639	1.97864e-06		1	1.20208	2.20797	0.000407529		1	1.20208	0.91639	0.340656		1	1.20208	2.53295	0.805035		1
2	N43	Normal	1.25674	1.48156	1	1.26115	2.56448		1	1.26115	2.56448	0.421803		1.48156	1	2.56448	0.744962		1.25674	1	2.56448	0.644207		1.48156	1	1.26115	0.192996		1.25674	1	1.26115	0.169679		1.25674	1.48156	1	0.291783		1.25674	1.48156	1.26115	0.82156		1.25674	1.48156	2.56448	0.943399		1.25674
2	N47	Normal	0.982547	0.79954	0.403126	1	1.31959		0.403126	1	1.31959	0.595576		0.79954	0.403126	1.31959	0.402754		0.982547	0.403126	1.31959	0.808896		0.79954	0.403126	1	0.321969		0.982547	0.403126	1	0.469552		0.982547	0.79954	0.403126	0.45256		0.982547	0.79954	1	0.188522		0.982547	0.79954	1.31959	0.130615		0.982547
2	N49	Normal	0.773551	1	0.364747	0.905295	0.557139		0.364747	0.905295	0.557139	0.0125299		1	0.364747	0.557139	0.0344678		0.773551	0.364747	0.557139	0.0166755		1	0.364747	0.905295	0.31992		0.773551	0.364747	0.905295	0.250403		0.773551	1	0.364747	0.50978		0.773551	1	0.905295	0.175339		0.773551	1	0.557139	0.0852516		0.773551
2	N52	Normal	1.20087	1.12192	0.963272	1.22341	0.916688		0.963272	1.22341	0.916688	8.60326e-05		1.12192	0.963272	0.916688	4.98195e-05		1.20087	0.963272	0.916688	2.82078e-05		1.12192	0.963272	1.22341	0.0987966		1.20087	0.963272	1.22341	0.146984		1.20087	1.12192	0.963272	0.15911		1.20087	1.12192	1.22341	0.597409		1.20087	1.12192	0.916688	0.27277		1.20087
2	N62	Normal	1.06471	1.19468	0.686006	0.912743	0.664063		0.686006	0.912743	0.664063	7.36508e-05		1.19468	0.686006	0.664063	0.00119364		1.06471	0.686006	0.664063	0.000387367		1.19468	0.686006	0.912743	0.0806648		1.06471	0.686006	0.912743	0.074716		1.06471	1.19468	0.686006	0.38965		1.06471	1.19468	0.912743	0.356018		1.06471	1.19468	0.664063	0.235872		1.06471
2	N69	Normal	1.13335	1.52784	0.413527	1.13439	0.870989		0.413527	1.13439	0.870989	0.331196		1.52784	0.413527	0.870989	0.596229		1.13335	0.413527	0.870989	0.2207		1.52784	0.413527	1.13439	0.841538		1.13335	0.413527	1.13439	0.765455		1.13335	1.52784	0.413527	0.853285		1.13335	1.52784	1.13439	0.743455		1.13335	1.52784	0.870989	0.622196		1.13335
2	N79	Normal	1.10895	1.46593	0.523544	1.07573	0.501817		0.523544	1.07573	0.501817	0.00412021		1.46593	0.523544	0.501817	0.0214583		1.10895	0.523544	0.501817	0.00271768		1.46593	0.523544	1.07573	0.595809		1.10895	0.523544	1.07573	0.482696		1.10895	1.46593	0.523544	0.739633		1.10895	1.46593	1.07573	0.66504		1.10895	1.46593	0.501817	0.428477		1.10895
2	N83	Normal	1.17651	1.39822	1.04556	1.04136	1		1.04556	1.04136	1	3.28707e-06		1.39822	1.04556	1	8.81571e-05		1.17651	1.04556	1	1.03212e-05		1.39822	1.04556	1.04136	0.0294711		1.17651	1.04556	1.04136	0.0228851		1.17651	1.39822	1.04556	0.188088		1.17651	1.39822	1.04136	0.622323		1.17651	1.39822	1	0.551506		1.17651
2	UNM-01	CRC	1.84061	1.85092	0.394799	1.31724	1.37122		0.394799	1.31724	1.37122	0.990849		1.85092	0.394799	1.37122	0.99481		1.84061	0.394799	1.37122	0.996036		1.85092	0.394799	1.31724	0.977861		1.84061	0.394799	1.31724	0.988574		1.84061	1.85092	0.394799	0.982468		1.84061	1.85092	1.31724	0.971049		1.84061	1.85092	1.37122	0.958894		1.84061
2	UNM-02	CRC	1.18162	1.46297	0.134978	1.00573	1.47053		0.134978	1.00573	1.47053	0.997957		1.46297	0.134978	1.47053	0.999655		1.18162	0.134978	1.47053	0.999703		1.46297	0.134978	1.00573	0.92263		1.18162	0.134978	1.00573	0.906078		1.18162	1.46297	0.134978	0.954106		1.18162	1.46297	1.00573	0.637485		1.18162	1.46297	1.47053	0.756029		1.18162
2	UNM-03	CRC	0.816241	1.1824	0.117854	0.937038	0.59599		0.117854	0.937038	0.59599	0.677468		1.1824	0.117854	0.59599	0.838982		0.816241	0.117854	0.59599	0.687532		1.1824	0.117854	0.937038	0.818735		0.816241	0.117854	0.937038	0.720883		0.816241	1.1824	0.117854	0.84868		0.816241	1.1824	0.937038	0.285882		0.816241	1.1824	0.59599	0.173993		0.816241
2	UNM-04	CRC	1.68852	2.45822	0.329259	1.34317	0.966429		0.329259	1.34317	0.966429	0.980698		2.45822	0.329259	0.966429	0.998992		1.68852	0.329259	0.966429	0.962486		2.45822	0.329259	1.34317	0.996624		1.68852	0.329259	1.34317	0.991237		1.68852	2.45822	0.329259	0.995743		1.68852	2.45822	1.34317	0.992903		1.68852	2.45822	0.966429	0.992166		1.68852
2	UNM-05	CRC	1.70465	1.94845	0.191524	1.15199	1.62689		0.191524	1.15199	1.62689	0.999594		1.94845	0.191524	1.62689	0.99997		1.70465	0.191524	1.62689	0.999969		1.94845	0.191524	1.15199	0.984673		1.70465	0.191524	1.15199	0.986345		1.70465	1.94845	0.191524	0.992939		1.70465	1.94845	1.15199	0.954537		1.70465	1.94845	1.62689	0.977364		1.70465
2	UNM-06	CRC	1.0615	1.54178	0.318282	1.29806	1.75397		0.318282	1.29806	1.75397	0.999667		1.54178	0.318282	1.75397	0.999247		1.0615	0.318282	1.75397	0.998208		1.54178	0.318282	1.29806	0.971215		1.0615	0.318282	1.29806	0.947592		1.0615	1.54178	0.318282	0.891657		1.0615	1.54178	1.29806	0.819495		1.0615	1.54178	1.75397	0.84922		1.0615
2	UNM-07	CRC	1.30909	1.96312	0.143918	1.21751	1.19496		0.143918	1.21751	1.19496	0.999143		1.96312	0.143918	1.19496	0.99983		1.30909	0.143918	1.19496	0.998593		1.96312	0.143918	1.21751	0.993234		1.30909	0.143918	1.21751	0.983892		1.30909	1.96312	0.143918	0.988057		1.30909	1.96312	1.21751	0.937666		1.30909	1.96312	1.19496	0.944992		1.30909
2	UNM-08	CRC	1.27394	2.78288	0.213142	1.17983	2.73764		0.213142	1.17983	2.73764	0.999999		2.78288	0.213142	2.73764	1		1.27394	0.213142	2.73764	1		2.78288	0.213142	1.17983	0.99746		1.27394	0.213142	1.17983	0.963196		1.27394	2.78288	0.213142	0.997361		1.27394	2.78288	1.17983	0.990616		1.27394	2.78288	2.73764	0.999733		1.27394
2	UNM-09	CRC	1.37867	1.14413	0.405017	1.1438	2.80441		0.405017	1.1438	2.80441	0.999971		1.14413	0.405017	2.80441	0.999958		1.37867	0.405017	2.80441	0.999999		1.14413	0.405017	1.1438	0.730487		1.37867	0.405017	1.1438	0.873967		1.37867	1.14413	0.405017	0.801973		1.37867	1.14413	1.1438	0.613821		1.37867	1.14413	2.80441	0.872919		1.37867
2	UNM-10	CRC	0.767507	0.795061	0.209814	1.23206	2.00178		0.209814	1.23206	2.00178	0.999974		0.795061	0.209814	2.00178	0.998684		0.767507	0.209814	2.00178	0.999843		0.795061	0.209814	1.23206	0.900354		0.767507	0.209814	1.23206	0.917316		0.767507	0.795061	0.209814	0.570828		0.767507	0.795061	1.23206	0.257973		0.767507	0.795061	2.00178	0.23873		0.767507
2	UNM-11	CRC	1.20867	1.36529	1.01307	1.33545	2.36597		1.01307	1.33545	2.36597	0.31807		1.36529	1.01307	2.36597	0.291916		1.20867	1.01307	2.36597	0.227657		1.36529	1.01307	1.33545	0.225986		1.20867	1.01307	1.33545	0.223904		1.20867	1.36529	1.01307	0.211074		1.20867	1.36529	1.33545	0.800176		1.20867	1.36529	2.36597	0.883535		1.20867
2	UNM-12	CRC	2.02765	1.43019	0.0609496	1.31927	5.41284		0.0609496	1.31927	5.41284	1		1.43019	0.0609496	5.41284	1		2.02765	0.0609496	5.41284	1		1.43019	0.0609496	1.31927	0.994248		2.02765	0.0609496	1.31927	0.999285		2.02765	1.43019	0.0609496	0.993345		2.02765	1.43019	1.31927	0.937314		2.02765	1.43019	5.41284	0.999351		2.02765
2	UNM-13	CRC	1.13871	1.20868	0.269702	1.45521	2.09162		0.269702	1.45521	2.09162	0.999997		1.20868	0.269702	2.09162	0.999749		1.13871	0.269702	2.09162	0.999948		1.20868	0.269702	1.45521	0.986205		1.13871	0.269702	1.45521	0.99		1.13871	1.20868	0.269702	0.847073		1.13871	1.20868	1.45521	0.778982		1.13871	1.20868	2.09162	0.722546		1.13871
2	UNM-14	CRC	1.28515	1.3616	1.11944	1.48034	3.0267		1.11944	1.48034	3.0267	0.942081		1.3616	1.11944	3.0267	0.796958		1.28515	1.11944	3.0267	0.859882		1.3616	1.11944	1.48034	0.288184		1.28515	1.11944	1.48034	0.33286		1.28515	1.3616	1.11944	0.15743		1.28515	1.3616	1.48034	0.875215		1.28515	1.3616	3.0267	0.953262		1.28515
2	UM-01	CRC	1.6314	1.79794	0.085417	1.54307	4.72092		0.085417	1.54307	4.72092	1		1.79794	0.085417	4.72092	1		1.6314	0.085417	4.72092	1		1.79794	0.085417	1.54307	0.999372		1.6314	0.085417	1.54307	0.999574		1.6314	1.79794	0.085417	0.993009		1.6314	1.79794	1.54307	0.977692		1.6314	1.79794	4.72092	0.999419		1.6314
2	UM-02	CRC	1.72426	1.92468	0.0404046	1.40704	5.16184		0.0404046	1.40704	5.16184	1		1.92468	0.0404046	5.16184	1		1.72426	0.0404046	5.16184	1		1.92468	0.0404046	1.40704	0.999054		1.72426	0.0404046	1.40704	0.999315		1.72426	1.92468	0.0404046	0.996508		1.72426	1.92468	1.40704	0.978463		1.72426	1.92468	5.16184	0.999827		1.72426
2	UM-03	CRC	0.879254	1.26431	0.0798233	1.16052	2.95775		0.0798233	1.16052	2.95775	1		1.26431	0.0798233	2.95775	1		0.879254	0.0798233	2.95775	1		1.26431	0.0798233	1.16052	0.971877		0.879254	0.0798233	1.16052	0.954668		0.879254	1.26431	0.0798233	0.902313		0.879254	1.26431	1.16052	0.523631		0.879254	1.26431	2.95775	0.895374		0.879254
2	UM-04	CRC	0.818081	1.82664	0.309084	1.45448	1.18237		0.309084	1.45448	1.18237	0.998952		1.82664	0.309084	1.18237	0.9953		0.818081	0.309084	1.18237	0.813278		1.82664	0.309084	1.45448	0.995017		0.818081	0.309084	1.45448	0.971094		0.818081	1.82664	0.309084	0.911157		0.818081	1.82664	1.45448	0.915571		0.818081	1.82664	1.18237	0.860943		0.818081
2	UM-05	CRC	0.815542	1.18799	0.143452	1.39574	2.42874		0.143452	1.39574	2.42874	1		1.18799	0.143452	2.42874	0.999995		0.815542	0.143452	2.42874	0.999998		1.18799	0.143452	1.39574	0.990533		0.815542	0.143452	1.39574	0.985474		0.815542	1.18799	0.143452	0.834707		0.815542	1.18799	1.39574	0.633285		0.815542	1.18799	2.42874	0.739374		0.815542
2	UM-06	CRC	0.788259	0.990149	0.358087	1.24357	6.45862		0.358087	1.24357	6.45862	1		0.990149	0.358087	6.45862	1		0.788259	0.358087	6.45862	1		0.990149	0.358087	1.24357	0.846429		0.788259	0.358087	1.24357	0.821685		0.788259	0.990149	0.358087	0.519271		0.788259	0.990149	1.24357	0.380977		0.788259	0.990149	6.45862	0.997259		0.788259
2	UM-07	CRC	1.33469	1.67255	0.517742	1.20386	6.75417		0.517742	1.20386	6.75417	1		1.67255	0.517742	6.75417	1		1.33469	0.517742	6.75417	1		1.67255	0.517742	1.20386	0.855862		1.33469	0.517742	1.20386	0.817293		1.33469	1.67255	0.517742	0.88183		1.33469	1.67255	1.20386	0.876023		1.33469	1.67255	6.75417	0.999928		1.33469
2	UM-08	CRC	2.75866	2.82167	0.51702	1.78602	16.1199		0.51702	1.78602	16.1199	1		2.82167	0.51702	16.1199	1		2.75866	0.51702	16.1199	1		2.82167	0.51702	1.78602	0.99977		2.75866	0.51702	1.78602	0.99992		2.75866	2.82167	0.51702	0.999478		2.75866	2.82167	1.78602	0.999856		2.75866	2.82167	16.1199	1		2.75866
2	UM-09	CRC	1.71645	1.1989	0.0485734	1.04636	3.23869		0.0485734	1.04636	3.23869	1		1.1989	0.0485734	3.23869	1		1.71645	0.0485734	3.23869	1		1.1989	0.0485734	1.04636	0.941999		1.71645	0.0485734	1.04636	0.988983		1.71645	1.1989	0.0485734	0.980102		1.71645	1.1989	1.04636	0.687938		1.71645	1.1989	3.23869	0.955828		1.71645
2	UM-10	CRC	1.93783	1.29192	0.0958976	1.13605	5.17029		0.0958976	1.13605	5.17029	1		1.29192	0.0958976	5.17029	1		1.93783	0.0958976	5.17029	1		1.29192	0.0958976	1.13605	0.964933		1.93783	0.0958976	1.13605	0.995526		1.93783	1.29192	0.0958976	0.98708		1.93783	1.29192	1.13605	0.837495		1.93783	1.29192	5.17029	0.998285		1.93783
2	UM-11	CRC	2.30986	1.54805	0.112188	1.56321	4.35935		0.112188	1.56321	4.35935	1		1.54805	0.112188	4.35935	1		2.30986	0.112188	4.35935	1		1.54805	0.112188	1.56321	0.9989		2.30986	0.112188	1.56321	0.99992		2.30986	1.54805	0.112188	0.996332		2.30986	1.54805	1.56321	0.985107		2.30986	1.54805	4.35935	0.998631		2.30986
2	UM-12	CRC	1.59597	1.04698	0.224153	1.19264	3.58842		0.224153	1.19264	3.58842	1		1.04698	0.224153	3.58842	1		1.59597	0.224153	3.58842	1		1.04698	0.224153	1.19264	0.913368		1.59597	0.224153	1.19264	0.983596		1.59597	1.04698	0.224153	0.921883		1.59597	1.04698	1.19264	0.664855		1.59597	1.04698	3.58842	0.9453		1.59597
2	UM-13	CRC	1.67463	1.3077	0.0456342	1.45681	9.4705		0.0456342	1.45681	9.4705	1		1.3077	0.0456342	9.4705	1		1.67463	0.0456342	9.4705	1		1.3077	0.0456342	1.45681	0.997498		1.67463	0.0456342	1.45681	0.999445		1.67463	1.3077	0.0456342	0.983439		1.67463	1.3077	1.45681	0.909473		1.67463	1.3077	9.4705	0.999995		1.67463
2	UM-14	CRC	0.751814	0.883018	0.656041	1.02763	2.3653		0.656041	1.02763	2.3653	0.879974		0.883018	0.656041	2.3653	0.906699		0.751814	0.656041	2.3653	0.962583		0.883018	0.656041	1.02763	0.112995		0.751814	0.656041	1.02763	0.0968541		0.751814	0.883018	0.656041	0.159321		0.751814	0.883018	1.02763	0.183125		0.751814	0.883018	2.3653	0.421675		0.751814
2	UM-15	CRC	0.945367	1.0788	0.221216	0.882711	4.71508		0.221216	0.882711	4.71508	1		1.0788	0.221216	4.71508	1		0.945367	0.221216	4.71508	1		1.0788	0.221216	0.882711	0.553722		0.945367	0.221216	0.882711	0.539553		0.945367	1.0788	0.221216	0.77764		0.945367	1.0788	0.882711	0.23815		0.945367	1.0788	4.71508	0.981035		0.945367
2	UM-16	CRC	1.92005	1.32951	0.0798988	1.37535	5.92906		0.0798988	1.37535	5.92906	1		1.32951	0.0798988	5.92906	1		1.92005	0.0798988	5.92906	1		1.32951	0.0798988	1.37535	0.994612		1.92005	0.0798988	1.37535	0.999298		1.92005	1.32951	0.0798988	0.988625		1.92005	1.32951	1.37535	0.921625		1.92005	1.32951	5.92906	0.999483		1.92005
[truncated: 7 more columns]

## Sheet: FN
Cohort 1 (Study-cohort)								Cohort 2 (Validation-Cohort)
Cutoff	Sensitivity%	95% CI	Specificity%	95% CI	Likelihood ratio	Sum %		Cutoff	Sensitivity%	95% CI	Specificity%	95% CI	Likelihood ratio	Sum %
< 0.05325	5	0.1265% to 24.87%	100	69.15% to 100.0%		105%		< 0.04302	3.333	0.08436% to 17.22%	100	78.20% to 100.0%		103%
< 0.06803	10	1.235% to 31.70%	100	69.15% to 100.0%		110%		< 0.04710	6.667	0.8178% to 22.07%	100	78.20% to 100.0%		107%
< 0.08398	15	3.207% to 37.89%	100	69.15% to 100.0%		115%		< 0.05476	10	2.112% to 26.53%	100	78.20% to 100.0%		110%
< 0.1054	20	5.733% to 43.66%	100	69.15% to 100.0%		120%		< 0.07039	13.33	3.755% to 30.72%	100	78.20% to 100.0%		113%
< 0.1195	25	8.657% to 49.10%	100	69.15% to 100.0%		125%		< 0.07986	16.67	5.642% to 34.72%	100	78.20% to 100.0%		117%
< 0.1323	30	11.89% to 54.28%	100	69.15% to 100.0%		130%		< 0.08266	20	7.713% to 38.57%	100	78.20% to 100.0%		120%
< 0.1443	35	15.39% to 59.22%	100	69.15% to 100.0%		135%		< 0.09066	23.33	9.934% to 42.28%	100	78.20% to 100.0%		123%
< 0.1452	40	19.12% to 63.95%	100	69.15% to 100.0%		140%		< 0.1040	26.67	12.28% to 45.89%	100	78.20% to 100.0%		127%
< 0.1480	45	23.06% to 68.47%	100	69.15% to 100.0%		145%		< 0.1150	30	14.73% to 49.40%	100	78.20% to 100.0%		130%
< 0.1637	50	27.20% to 72.80%	100	69.15% to 100.0%		150%		< 0.1264	33.33	17.29% to 52.81%	100	78.20% to 100.0%		133%
< 0.1885	55	31.53% to 76.94%	100	69.15% to 100.0%		155%		< 0.1392	36.67	19.93% to 56.14%	100	78.20% to 100.0%		137%
< 0.2009	60	36.05% to 80.88%	100	69.15% to 100.0%		160%		< 0.1437	40	22.66% to 59.40%	100	78.20% to 100.0%		140%
< 0.2138	65	40.78% to 84.61%	100	69.15% to 100.0%		165%		< 0.1677	43.33	25.46% to 62.57%	100	78.20% to 100.0%		143%
< 0.2309	65	40.78% to 84.61%	90	55.50% to 99.75%	6.5	155%		< 0.2007	46.67	28.34% to 65.67%	100	78.20% to 100.0%		147%
< 0.2493	70	45.72% to 88.11%	90	55.50% to 99.75%	7	160%		< 0.2115	50	31.30% to 68.70%	100	78.20% to 100.0%		150%
< 0.2783	75	50.90% to 91.34%	90	55.50% to 99.75%	7.5	165%		< 0.2172	53.33	34.33% to 71.66%	100	78.20% to 100.0%		153%
< 0.2961	80	56.34% to 94.27%	90	55.50% to 99.75%	8	170%		< 0.2227	56.67	37.43% to 74.54%	100	78.20% to 100.0%		157%
< 0.3820	85	62.11% to 96.79%	90	55.50% to 99.75%	8.5	175%		< 0.2469	60	40.60% to 77.34%	100	78.20% to 100.0%		160%
< 0.4872	90	68.30% to 98.77%	90	55.50% to 99.75%	9	180%		< 0.2894	63.33	43.86% to 80.07%	100	78.20% to 100.0%		163%
< 0.5300	90	68.30% to 98.77%	80	44.39% to 97.48%	4.5	170%		< 0.3137	66.67	47.19% to 82.71%	100	78.20% to 100.0%		167%
< 0.5668	90	68.30% to 98.77%	70	34.75% to 93.33%	3	160%		< 0.3238	70	50.60% to 85.27%	100	78.20% to 100.0%		170%
< 0.6151	95	75.13% to 99.87%	70	34.75% to 93.33%	3.17	165%		< 0.3437	73.33	54.11% to 87.72%	100	78.20% to 100.0%		173%
< 0.7024	100	83.16% to 100.0%	70	34.75% to 93.33%	3.33	170%		< 0.3614	76.67	57.72% to 90.07%	100	78.20% to 100.0%		177%
< 0.8617	100	83.16% to 100.0%	60	26.24% to 87.84%	2.5	160%		< 0.3798	76.67	57.72% to 90.07%	93.33	68.05% to 99.83%	11.5	170%
< 1.000	100	83.16% to 100.0%	50	18.71% to 81.29%	2	150%		< 0.3990	80	61.43% to 92.29%	93.33	68.05% to 99.83%	12	173%
< 1.050	100	83.16% to 100.0%	40	12.16% to 73.76%	1.67	140%		< 0.4041	80	61.43% to 92.29%	86.67	59.54% to 98.34%	6	167%
< 1.093	100	83.16% to 100.0%	30	6.674% to 65.25%	1.43	130%		< 0.4093	83.33	65.28% to 94.36%	86.67	59.54% to 98.34%	6.25	170%
< 1.194	100	83.16% to 100.0%	20	2.521% to 55.61%	1.25	120%		< 0.4653	83.33	65.28% to 94.36%	80	51.91% to 95.67%	4.167	163%
< 1.338	100	83.16% to 100.0%	10	0.2529% to 44.50%	1.11	110%		< 0.5174	86.67	69.28% to 96.24%	80	51.91% to 95.67%	4.333	167%
								< 0.5206	90	73.47% to 97.89%	80	51.91% to 95.67%	4.5	170%
								< 0.5898	90	73.47% to 97.89%	73.33	44.90% to 92.21%	3.375	163%
								< 0.6710	93.33	77.93% to 99.18%	73.33	44.90% to 92.21%	3.5	167%
	Yellow highlight = highest sum of %Sensitivity and %Specificity							< 0.7313	93.33	77.93% to 99.18%	66.67	38.38% to 88.18%	2.8	160%
	Blue highlight = highest likelihood ratio							< 0.8699	93.33	77.93% to 99.18%	60	32.29% to 83.66%	2.333	153%
								< 0.9816	93.33	77.93% to 99.18%	53.33	26.59% to 78.73%	2	147%
								< 1.007	93.33	77.93% to 99.18%	46.67	21.27% to 73.41%	1.75	140%
								< 1.029	96.67	82.78% to 99.92%	46.67	21.27% to 73.41%	1.813	143%
								< 1.083	96.67	82.78% to 99.92%	40	16.34% to 67.71%	1.611	137%
								< 1.291	100	88.43% to 100.0%	40	16.34% to 67.71%	1.667	140%
								< 1.640	100	88.43% to 100.0%	33.33	11.82% to 61.62%	1.5	133%
								< 1.852	100	88.43% to 100.0%	26.67	7.787% to 55.10%	1.364	127%
								< 1.938	100	88.43% to 100.0%	20	4.331% to 48.09%	1.25	120%
								< 2.047	100	88.43% to 100.0%	13.33	1.658% to 40.46%	1.154	113%
								< 2.156	100	88.43% to 100.0%	6.667	0.1686% to 31.95%	1.071	107%

## Sheet: C9
Cohort 1 (Study-cohort)								Cohort 2 (Validation-Cohort)
Cutoff	Sensitivity%	95% CI	Specificity%	95% CI	Likelihood ratio	Sum %		Cutoff	Sensitivity%	95% CI	Specificity%	95% CI	Likelihood ratio	Sum %
> 0.6252	100	83.16% to 100.0%	10	0.2529% to 44.50%	1.11	110%		> 0.6223	100	88.43% to 100.0%	6.667	0.1686% to 31.95%	1.071	107%
> 0.7228	100	83.16% to 100.0%	20	2.521% to 55.61%	1.25	120%		> 0.7218	100	88.43% to 100.0%	13.33	1.658% to 40.46%	1.154	113%
> 0.8086	95	75.13% to 99.87%	20	2.521% to 55.61%	1.19	115%		> 0.7744	100	88.43% to 100.0%	20	4.331% to 48.09%	1.25	120%
> 0.8663	95	75.13% to 99.87%	30	6.674% to 65.25%	1.36	125%		> 0.7973	96.67	82.78% to 99.92%	20	4.331% to 48.09%	1.208	117%
> 0.9359	95	75.13% to 99.87%	40	12.16% to 73.76%	1.58	135%		> 0.8174	96.67	82.78% to 99.92%	26.67	7.787% to 55.10%	1.318	123%
> 0.9996	95	75.13% to 99.87%	50	18.71% to 81.29%	1.9	145%		> 0.8520	96.67	82.78% to 99.92%	33.33	11.82% to 61.62%	1.45	130%
> 1.034	90	68.30% to 98.77%	50	18.71% to 81.29%	1.8	140%		> 0.8759	96.67	82.78% to 99.92%	40	16.34% to 67.71%	1.611	137%
> 1.035	90	68.30% to 98.77%	60	26.24% to 87.84%	2.25	150%		> 0.9246	93.33	77.93% to 99.18%	40	16.34% to 67.71%	1.556	133%
> 1.065	90	68.30% to 98.77%	70	34.75% to 93.33%	3	160%		> 0.9782	93.33	77.93% to 99.18%	46.67	21.27% to 73.41%	1.75	140%
> 1.152	90	68.30% to 98.77%	80	44.39% to 97.48%	4.5	170%		> 0.9951	90	73.47% to 97.89%	46.67	21.27% to 73.41%	1.688	137%
> 1.226	90	68.30% to 98.77%	90	55.50% to 99.75%	9	180%		> 1.023	90	73.47% to 97.89%	53.33	26.59% to 78.73%	1.929	143%
> 1.271	85	62.11% to 96.79%	90	55.50% to 99.75%	8.5	175%		> 1.063	86.67	69.28% to 96.24%	53.33	26.59% to 78.73%	1.857	140%
> 1.353	85	62.11% to 96.79%	100	69.15% to 100.0%		185%		> 1.100	83.33	65.28% to 94.36%	53.33	26.59% to 78.73%	1.786	137%
> 1.427	80	56.34% to 94.27%	100	69.15% to 100.0%		180%		> 1.133	83.33	65.28% to 94.36%	60	32.29% to 83.66%	2.083	143%
> 1.534	75	50.90% to 91.34%	100	69.15% to 100.0%		175%		> 1.163	80	61.43% to 92.29%	60	32.29% to 83.66%	2	140%
> 1.722	70	45.72% to 88.11%	100	69.15% to 100.0%		170%		> 1.185	76.67	57.72% to 90.07%	60	32.29% to 83.66%	1.917	137%
> 1.874	65	40.78% to 84.61%	100	69.15% to 100.0%		165%		> 1.191	73.33	54.11% to 87.72%	60	32.29% to 83.66%	1.833	133%
> 1.935	60	36.05% to 80.88%	100	69.15% to 100.0%		160%		> 1.197	73.33	54.11% to 87.72%	66.67	38.38% to 88.18%	2.2	140%
> 2.114	55	31.53% to 76.94%	100	69.15% to 100.0%		155%		> 1.200	70	50.60% to 85.27%	66.67	38.38% to 88.18%	2.1	137%
> 2.287	50	27.20% to 72.80%	100	69.15% to 100.0%		150%		> 1.205	70	50.60% to 85.27%	73.33	44.90% to 92.21%	2.625	143%
> 2.305	45	23.06% to 68.47%	100	69.15% to 100.0%		145%		> 1.236	66.67	47.19% to 82.71%	73.33	44.90% to 92.21%	2.5	140%
> 2.422	40	19.12% to 63.95%	100	69.15% to 100.0%		140%		> 1.278	63.33	43.86% to 80.07%	73.33	44.90% to 92.21%	2.375	137%
> 2.670	35	15.39% to 59.22%	100	69.15% to 100.0%		135%		> 1.300	60	40.60% to 77.34%	73.33	44.90% to 92.21%	2.25	133%
> 2.898	30	11.89% to 54.28%	100	69.15% to 100.0%		130%		> 1.319	56.67	37.43% to 74.54%	73.33	44.90% to 92.21%	2.125	130%
> 3.012	25	8.657% to 49.10%	100	69.15% to 100.0%		125%		> 1.346	53.33	34.33% to 71.66%	73.33	44.90% to 92.21%	2	127%
> 3.046	20	5.733% to 43.66%	100	69.15% to 100.0%		120%		> 1.363	50	31.30% to 68.70%	73.33	44.90% to 92.21%	1.875	123%
> 3.294	15	3.207% to 37.89%	100	69.15% to 100.0%		115%		> 1.382	46.67	28.34% to 65.67%	73.33	44.90% to 92.21%	1.75	120%
> 3.620	10	1.235% to 31.70%	100	69.15% to 100.0%		110%		> 1.414	46.67	28.34% to 65.67%	80	51.91% to 95.67%	2.333	127%
> 4.711	5	0.1265% to 24.87%	100	69.15% to 100.0%		105%		> 1.447	43.33	25.46% to 62.57%	80	51.91% to 95.67%	2.167	123%
								> 1.464	40	22.66% to 59.40%	80	51.91% to 95.67%	2	120%
								> 1.474	40	22.66% to 59.40%	86.67	59.54% to 98.34%	3	127%
								> 1.505	40	22.66% to 59.40%	93.33	68.05% to 99.83%	6	133%
	Yellow highlight = highest sum of %Sensitivity and %Specificity							> 1.535	40	22.66% to 59.40%	100	78.20% to 100.0%		140%
	Blue highlight = highest likelihood ratio							> 1.545	36.67	19.93% to 56.14%	100	78.20% to 100.0%		137%
								> 1.610	33.33	17.29% to 52.81%	100	78.20% to 100.0%		133%
								> 1.735	30	14.73% to 49.40%	100	78.20% to 100.0%		130%
								> 1.812	26.67	12.28% to 45.89%	100	78.20% to 100.0%		127%
								> 1.839	23.33	9.934% to 42.28%	100	78.20% to 100.0%		123%
								> 1.888	20	7.713% to 38.57%	100	78.20% to 100.0%		120%
								> 1.937	16.67	5.642% to 34.72%	100	78.20% to 100.0%		117%
								> 1.956	13.33	3.755% to 30.72%	100	78.20% to 100.0%		113%
								> 2.211	10	2.112% to 26.53%	100	78.20% to 100.0%		110%
								> 2.621	6.667	0.8178% to 22.07%	100	78.20% to 100.0%		107%
								> 2.802	3.333	0.08436% to 17.22%	100	78.20% to 100.0%		103%

## Sheet: LRG
Cohort 1 (Study-cohort)								Cohort 2 (Validation-Cohort)
Cutoff	Sensitivity%	95% CI	Specificity%	95% CI	Likelihood ratio	Sum %		Cutoff	Sensitivity%	95% CI	Specificity%	95% CI	Likelihood ratio	Sum %
> 0.6685	100	83.16% to 100.0%	10	0.2529% to 44.50%	1.11	110%		> 0.7496	100	88.43% to 100.0%	6.667	0.1686% to 31.95%	1.071	107%
> 0.7024	100	83.16% to 100.0%	20	2.521% to 55.61%	1.25	120%		> 0.7511	100	88.43% to 100.0%	13.33	1.658% to 40.46%	1.154	113%
> 0.8107	95	75.13% to 99.87%	20	2.521% to 55.61%	1.19	115%		> 0.7517	100	88.43% to 100.0%	20	4.331% to 48.09%	1.25	120%
> 0.9273	90	68.30% to 98.77%	20	2.521% to 55.61%	1.13	110%		> 0.7597	96.67	82.78% to 99.92%	20	4.331% to 48.09%	1.208	117%
> 0.9555	90	68.30% to 98.77%	30	6.674% to 65.25%	1.29	120%		> 0.7705	93.33	77.93% to 99.18%	20	4.331% to 48.09%	1.167	113%
> 0.9801	90	68.30% to 98.77%	40	12.16% to 73.76%	1.5	130%		> 0.7809	93.33	77.93% to 99.18%	26.67	7.787% to 55.10%	1.273	120%
> 1.000	90	68.30% to 98.77%	50	18.71% to 81.29%	1.8	140%		> 0.8019	90	73.47% to 97.89%	26.67	7.787% to 55.10%	1.227	117%
> 1.034	90	68.30% to 98.77%	60	26.24% to 87.84%	2.25	150%		> 0.8159	86.67	69.28% to 96.24%	26.67	7.787% to 55.10%	1.182	113%
> 1.061	85	62.11% to 96.79%	60	26.24% to 87.84%	2.13	145%		> 0.8172	83.33	65.28% to 94.36%	26.67	7.787% to 55.10%	1.136	110%
> 1.088	85	62.11% to 96.79%	70	34.75% to 93.33%	2.83	155%		> 0.8307	80	61.43% to 92.29%	26.67	7.787% to 55.10%	1.091	107%
> 1.111	85	62.11% to 96.79%	80	44.39% to 97.48%	4.25	165%		> 0.8449	80	61.43% to 92.29%	33.33	11.82% to 61.62%	1.2	113%
> 1.122	85	62.11% to 96.79%	90	55.50% to 99.75%	8.5	175%		> 0.8628	80	61.43% to 92.29%	40	16.34% to 67.71%	1.333	120%
> 1.148	80	56.34% to 94.27%	90	55.50% to 99.75%	8	170%		> 0.9123	76.67	57.72% to 90.07%	40	16.34% to 67.71%	1.278	117%
> 1.169	80	56.34% to 94.27%	100	69.15% to 100.0%		180%		> 0.9640	73.33	54.11% to 87.72%	40	16.34% to 67.71%	1.222	113%
> 1.275	75	50.90% to 91.34%	100	69.15% to 100.0%		175%		> 0.9913	73.33	54.11% to 87.72%	46.67	21.27% to 73.41%	1.375	120%
> 1.447	70	45.72% to 88.11%	100	69.15% to 100.0%		170%		> 1.031	73.33	54.11% to 87.72%	53.33	26.59% to 78.73%	1.571	127%
> 1.523	65	40.78% to 84.61%	100	69.15% to 100.0%		165%		> 1.063	70	50.60% to 85.27%	53.33	26.59% to 78.73%	1.5	123%
> 1.547	60	36.05% to 80.88%	100	69.15% to 100.0%		160%		> 1.087	70	50.60% to 85.27%	60	32.29% to 83.66%	1.75	130%
> 1.582	55	31.53% to 76.94%	100	69.15% to 100.0%		155%		> 1.121	70	50.60% to 85.27%	66.67	38.38% to 88.18%	2.1	137%
> 1.630	50	27.20% to 72.80%	100	69.15% to 100.0%		150%		> 1.136	70	50.60% to 85.27%	73.33	44.90% to 92.21%	2.625	143%
> 1.718	45	23.06% to 68.47%	100	69.15% to 100.0%		145%		> 1.158	66.67	47.19% to 82.71%	73.33	44.90% to 92.21%	2.5	140%
> 1.807	40	19.12% to 63.95%	100	69.15% to 100.0%		140%		> 1.179	66.67	47.19% to 82.71%	80	51.91% to 95.67%	3.333	147%
> 1.843	35	15.39% to 59.22%	100	69.15% to 100.0%		135%		> 1.191	63.33	43.86% to 80.07%	80	51.91% to 95.67%	3.167	143%
> 1.873	30	11.89% to 54.28%	100	69.15% to 100.0%		130%		> 1.205	63.33	43.86% to 80.07%	86.67	59.54% to 98.34%	4.75	150%
> 1.904	25	8.657% to 49.10%	100	69.15% to 100.0%		125%		> 1.233	60	40.60% to 77.34%	86.67	59.54% to 98.34%	4.5	147%
> 1.960	20	5.733% to 43.66%	100	69.15% to 100.0%		120%		> 1.265	60	40.60% to 77.34%	93.33	68.05% to 99.83%	9	153%
> 2.088	15	3.207% to 37.89%	100	69.15% to 100.0%		115%		> 1.280	56.67	37.43% to 74.54%	93.33	68.05% to 99.83%	8.5	150%
> 2.213	10	1.235% to 31.70%	100	69.15% to 100.0%		110%		> 1.297	53.33	34.33% to 71.66%	93.33	68.05% to 99.83%	8	147%
> 2.304	5	0.1265% to 24.87%	100	69.15% to 100.0%		105%		> 1.322	50	31.30% to 68.70%	93.33	68.05% to 99.83%	7.5	143%
								> 1.357	46.67	28.34% to 65.67%	93.33	68.05% to 99.83%	7	140%
								> 1.401	43.33	25.46% to 62.57%	93.33	68.05% to 99.83%	6.5	137%
								> 1.509	43.33	25.46% to 62.57%	100	78.20% to 100.0%		143%
	Yellow highlight = highest sum of %Sensitivity and %Specificity							> 1.614	40	22.66% to 59.40%	100	78.20% to 100.0%		140%
	Blue highlight = highest likelihood ratio							> 1.653	36.67	19.93% to 56.14%	100	78.20% to 100.0%		137%
								> 1.682	33.33	17.29% to 52.81%	100	78.20% to 100.0%		133%
								> 1.697	30	14.73% to 49.40%	100	78.20% to 100.0%		130%
								> 1.711	26.67	12.28% to 45.89%	100	78.20% to 100.0%		127%
								> 1.720	23.33	9.934% to 42.28%	100	78.20% to 100.0%		123%
								> 1.782	20	7.713% to 38.57%	100	78.20% to 100.0%		120%
								> 1.880	16.67	5.642% to 34.72%	100	78.20% to 100.0%		117%
								> 1.929	13.33	3.755% to 30.72%	100	78.20% to 100.0%		113%
								> 1.983	10	2.112% to 26.53%	100	78.20% to 100.0%		110%
								> 2.169	6.667	0.8178% to 22.07%	100	78.20% to 100.0%		107%
								> 2.534	3.333	0.08436% to 17.22%	100	78.20% to 100.0%		103%

## Sheet: A1AT
Cohort 1 (Study-cohort)								Cohort 2 (Validation-Cohort)
Cutoff	Sensitivity%	95% CI	Specificity%	95% CI	Likelihood ratio	Sum %		Cutoff	Sensitivity%	95% CI	Specificity%	95% CI	Likelihood ratio	Sum %
> 0.6747	100	83.16% to 100.0%	10	0.2529% to 44.50%	1.111	110%		> 0.8136	100	88.43% to 100.0%	6.667	0.1686% to 31.95%	1.071	107%
> 0.7663	100	83.16% to 100.0%	20	2.521% to 55.61%	1.25	120%		> 0.8940	96.67	82.78% to 99.92%	6.667	0.1686% to 31.95%	1.036	103%
> 0.8211	100	83.16% to 100.0%	30	6.674% to 65.25%	1.429	130%		> 0.9090	96.67	82.78% to 99.92%	13.33	1.658% to 40.46%	1.115	110%
> 0.8591	100	83.16% to 100.0%	40	12.16% to 73.76%	1.667	140%		> 0.9146	96.67	82.78% to 99.92%	20	4.331% to 48.09%	1.208	117%
> 0.9160	100	83.16% to 100.0%	50	18.71% to 81.29%	2	150%		> 0.9267	96.67	82.78% to 99.92%	26.67	7.787% to 55.10%	1.318	123%
> 1.017	95	75.13% to 99.87%	50	18.71% to 81.29%	1.9	145%		> 0.9504	93.33	77.93% to 99.18%	26.67	7.787% to 55.10%	1.273	120%
> 1.097	90	68.30% to 98.77%	50	18.71% to 81.29%	1.8	140%		> 0.9667	93.33	77.93% to 99.18%	33.33	11.82% to 61.62%	1.4	127%
> 1.103	85	62.11% to 96.79%	50	18.71% to 81.29%	1.7	135%		> 0.9829	93.33	77.93% to 99.18%	40	16.34% to 67.71%	1.556	133%
> 1.174	85	62.11% to 96.79%	60	26.24% to 87.84%	2.125	145%		> 0.9980	93.33	77.93% to 99.18%	46.67	21.27% to 73.41%	1.75	140%
> 1.273	85	62.11% to 96.79%	70	34.75% to 93.33%	2.833	155%		> 1.003	93.33	77.93% to 99.18%	53.33	26.59% to 78.73%	2	147%
> 1.307	80	56.34% to 94.27%	70	34.75% to 93.33%	2.667	150%		> 1.017	90	73.47% to 97.89%	53.33	26.59% to 78.73%	1.929	143%
> 1.351	80	56.34% to 94.27%	80	44.39% to 97.48%	4	160%		> 1.034	86.67	69.28% to 96.24%	53.33	26.59% to 78.73%	1.857	140%
> 1.419	75	50.90% to 91.34%	80	44.39% to 97.48%	3.75	155%		> 1.043	86.67	69.28% to 96.24%	60	32.29% to 83.66%	2.167	147%
> 1.452	75	50.90% to 91.34%	90	55.50% to 99.75%	7.5	165%		> 1.045	86.67	69.28% to 96.24%	66.67	38.38% to 88.18%	2.6	153%
> 1.505	70	45.72% to 88.11%	90	55.50% to 99.75%	7	160%		> 1.053	83.33	65.28% to 94.36%	66.67	38.38% to 88.18%	2.5	150%
> 1.593	65	40.78% to 84.61%	90	55.50% to 99.75%	6.5	155%		> 1.068	83.33	65.28% to 94.36%	73.33	44.90% to 92.21%	3.125	157%
> 1.637	60	36.05% to 80.88%	90	55.50% to 99.75%	6	150%		> 1.105	83.33	65.28% to 94.36%	80	51.91% to 95.67%	4.167	163%
> 1.661	55	31.53% to 76.94%	90	55.50% to 99.75%	5.5	145%		> 1.135	83.33	65.28% to 94.36%	86.67	59.54% to 98.34%	6.25	170%
> 1.703	50	27.20% to 72.80%	90	55.50% to 99.75%	5	140%		> 1.140	80	61.43% to 92.29%	86.67	59.54% to 98.34%	6	167%
> 1.741	45	23.06% to 68.47%	90	55.50% to 99.75%	4.5	135%		> 1.148	76.67	57.72% to 90.07%	86.67	59.54% to 98.34%	5.75	163%
> 1.766	40	19.12% to 63.95%	90	55.50% to 99.75%	4	130%		> 1.156	73.33	54.11% to 87.72%	86.67	59.54% to 98.34%	5.5	160%
> 1.781	35	15.39% to 59.22%	90	55.50% to 99.75%	3.5	125%		> 1.170	70	50.60% to 85.27%	86.67	59.54% to 98.34%	5.25	157%
> 1.792	35	15.39% to 59.22%	100	69.15% to 100.0%		135%		> 1.186	66.67	47.19% to 82.71%	86.67	59.54% to 98.34%	5	153%
> 1.808	30	11.89% to 54.28%	100	69.15% to 100.0%		130%		> 1.198	63.33	43.86% to 80.07%	86.67	59.54% to 98.34%	4.75	150%
> 1.825	25	8.657% to 49.10%	100	69.15% to 100.0%		125%		> 1.211	60	40.60% to 77.34%	86.67	59.54% to 98.34%	4.5	147%
> 1.878	20	5.733% to 43.66%	100	69.15% to 100.0%		120%		> 1.220	56.67	37.43% to 74.54%	86.67	59.54% to 98.34%	4.25	143%
> 1.926	15	3.207% to 37.89%	100	69.15% to 100.0%		115%		> 1.228	56.67	37.43% to 74.54%	93.33	68.05% to 99.83%	8.5	150%
> 2.032	10	1.235% to 31.70%	100	69.15% to 100.0%		110%		> 1.238	53.33	34.33% to 71.66%	93.33	68.05% to 99.83%	8	147%
> 2.357	5	0.1265% to 24.87%	100	69.15% to 100.0%		105%		> 1.252	50	31.30% to 68.70%	93.33	68.05% to 99.83%	7.5	143%
								> 1.280	50	31.30% to 68.70%	100	78.20% to 100.0%		150%
								> 1.308	46.67	28.34% to 65.67%	100	78.20% to 100.0%		147%
								> 1.318	43.33	25.46% to 62.57%	100	78.20% to 100.0%		143%
	Yellow highlight = highest sum of %Sensitivity and %Specificity							> 1.327	40	22.66% to 59.40%	100	78.20% to 100.0%		140%
	Blue highlight = highest likelihood ratio							> 1.339	36.67	19.93% to 56.14%	100	78.20% to 100.0%		137%
								> 1.359	33.33	17.29% to 52.81%	100	78.20% to 100.0%		133%
								> 1.386	30	14.73% to 49.40%	100	78.20% to 100.0%		130%
								> 1.401	26.67	12.28% to 45.89%	100	78.20% to 100.0%		127%
								> 1.431	23.33	9.934% to 42.28%	100	78.20% to 100.0%		123%
								> 1.455	20	7.713% to 38.57%	100	78.20% to 100.0%		120%
								> 1.456	16.67	5.642% to 34.72%	100	78.20% to 100.0%		117%
								> 1.469	13.33	3.755% to 30.72%	100	78.20% to 100.0%		113%
								> 1.512	10	2.112% to 26.53%	100	78.20% to 100.0%		110%
								> 1.553	6.667	0.8178% to 22.07%	100	78.20% to 100.0%		107%
								> 1.675	3.333	0.08436% to 17.22%	100	78.20% to 100.0%		103%

## Sheet: AGP1
Cohort 1 (Study-cohort)								Cohort 2 (Validation-Cohort)
Cutoff	Sensitivity%	95% CI	Specificity%	95% CI	Likelihood ratio	Sum %		Cutoff	Sensitivity%	95% CI	Specificity%	95% CI	Likelihood ratio	Sum %
> 0.4575	100	83.16% to 100.0%	10	0.2529% to 44.50%	1.111	110%		> 0.5295	100	88.43% to 100.0%	6.667	0.1686% to 31.95%	1.071	107%
> 0.5544	95	75.13% to 99.87%	10	0.2529% to 44.50%	1.056	105%		> 0.5766	100	88.43% to 100.0%	13.33	1.658% to 40.46%	1.154	113%
> 0.5662	95	75.13% to 99.87%	20	2.521% to 55.61%	1.188	115%		> 0.6300	96.67	82.78% to 99.92%	13.33	1.658% to 40.46%	1.115	110%
> 0.5972	95	75.13% to 99.87%	30	6.674% to 65.25%	1.357	125%		> 0.6996	96.67	82.78% to 99.92%	20	4.331% to 48.09%	1.208	117%
> 0.6444	95	75.13% to 99.87%	40	12.16% to 73.76%	1.583	135%		> 0.8031	96.67	82.78% to 99.92%	26.67	7.787% to 55.10%	1.318	123%
> 0.6851	90	68.30% to 98.77%	40	12.16% to 73.76%	1.5	130%		> 0.8938	96.67	82.78% to 99.92%	33.33	11.82% to 61.62%	1.45	130%
> 0.7386	85	62.11% to 96.79%	40	12.16% to 73.76%	1.417	125%		> 0.9395	96.67	82.78% to 99.92%	40	16.34% to 67.71%	1.611	137%
> 0.8130	80	56.34% to 94.27%	40	12.16% to 73.76%	1.333	120%		> 0.9644	96.67	82.78% to 99.92%	46.67	21.27% to 73.41%	1.813	143%
> 0.9035	75	50.90% to 91.34%	40	12.16% to 73.76%	1.25	115%		> 0.9832	93.33	77.93% to 99.18%	46.67	21.27% to 73.41%	1.75	140%
> 1.000	75	50.90% to 91.34%	50	18.71% to 81.29%	1.5	125%		> 1.091	93.33	77.93% to 99.18%	53.33	26.59% to 78.73%	2	147%
> 1.049	75	50.90% to 91.34%	60	26.24% to 87.84%	1.875	135%		> 1.189	90	73.47% to 97.89%	53.33	26.59% to 78.73%	1.929	143%
> 1.068	75	50.90% to 91.34%	70	34.75% to 93.33%	2.5	145%		> 1.257	86.67	69.28% to 96.24%	53.33	26.59% to 78.73%	1.857	140%
> 1.106	75	50.90% to 91.34%	80	44.39% to 97.48%	3.75	155%		> 1.345	86.67	69.28% to 96.24%	60	32.29% to 83.66%	2.167	147%
> 1.159	75	50.90% to 91.34%	90	55.50% to 99.75%	7.5	165%		> 1.421	83.33	65.28% to 94.36%	60	32.29% to 83.66%	2.083	143%
> 1.210	75	50.90% to 91.34%	100	69.15% to 100.0%		175%		> 1.489	80	61.43% to 92.29%	60	32.29% to 83.66%	2	140%
> 1.247	70	45.72% to 88.11%	100	69.15% to 100.0%		170%		> 1.567	80	61.43% to 92.29%	66.67	38.38% to 88.18%	2.4	147%
> 1.362	65	40.78% to 84.61%	100	69.15% to 100.0%		165%		> 1.664	76.67	57.72% to 90.07%	66.67	38.38% to 88.18%	2.3	143%
> 1.475	60	36.05% to 80.88%	100	69.15% to 100.0%		160%		> 1.727	76.67	57.72% to 90.07%	73.33	44.90% to 92.21%	2.875	150%
> 1.650	55	31.53% to 76.94%	100	69.15% to 100.0%		155%		> 1.812	73.33	54.11% to 87.72%	73.33	44.90% to 92.21%	2.75	147%
> 2.008	50	27.20% to 72.80%	100	69.15% to 100.0%		150%		> 1.935	73.33	54.11% to 87.72%	80	51.91% to 95.67%	3.667	153%
> 2.226	45	23.06% to 68.47%	100	69.15% to 100.0%		145%		> 2.047	70	50.60% to 85.27%	80	51.91% to 95.67%	3.5	150%
> 2.412	40	19.12% to 63.95%	100	69.15% to 100.0%		140%		> 2.224	66.67	47.19% to 82.71%	80	51.91% to 95.67%	3.333	147%
> 2.643	35	15.39% to 59.22%	100	69.15% to 100.0%		135%		> 2.361	66.67	47.19% to 82.71%	86.67	59.54% to 98.34%	5	153%
> 2.998	30	11.89% to 54.28%	100	69.15% to 100.0%		130%		> 2.366	63.33	43.86% to 80.07%	86.67	59.54% to 98.34%	4.75	150%
> 3.478	25	8.657% to 49.10%	100	69.15% to 100.0%		125%		> 2.397	60	40.60% to 77.34%	86.67	59.54% to 98.34%	4.5	147%
> 4.288	20	5.733% to 43.66%	100	69.15% to 100.0%		120%		> 2.481	56.67	37.43% to 74.54%	86.67	59.54% to 98.34%	4.25	143%
> 5.129	15	3.207% to 37.89%	100	69.15% to 100.0%		115%		> 2.549	56.67	37.43% to 74.54%	93.33	68.05% to 99.83%	8.5	150%
> 5.609	10	1.235% to 31.70%	100	69.15% to 100.0%		110%		> 2.651	56.67	37.43% to 74.54%	100	78.20% to 100.0%		157%
> 6.024	5	0.1265% to 24.87%	100	69.15% to 100.0%		105%		> 2.771	53.33	34.33% to 71.66%	100	78.20% to 100.0%		153%
								> 2.881	50	31.30% to 68.70%	100	78.20% to 100.0%		150%
								> 2.992	46.67	28.34% to 65.67%	100	78.20% to 100.0%		147%
								> 3.133	43.33	25.46% to 62.57%	100	78.20% to 100.0%		143%
	Yellow highlight = highest sum of %Sensitivity and %Specificity							> 3.414	40	22.66% to 59.40%	100	78.20% to 100.0%		140%
	Blue highlight = highest likelihood ratio							> 3.974	36.67	19.93% to 56.14%	100	78.20% to 100.0%		137%
								> 4.537	33.33	17.29% to 52.81%	100	78.20% to 100.0%		133%
								> 4.718	30	14.73% to 49.40%	100	78.20% to 100.0%		130%
								> 4.941	26.67	12.28% to 45.89%	100	78.20% to 100.0%		127%
								> 5.166	23.33	9.934% to 42.28%	100	78.20% to 100.0%		123%
								> 5.292	20	7.713% to 38.57%	100	78.20% to 100.0%		120%
								> 5.671	16.67	5.642% to 34.72%	100	78.20% to 100.0%		117%
								> 6.194	13.33	3.755% to 30.72%	100	78.20% to 100.0%		113%
								> 6.606	10	2.112% to 26.53%	100	78.20% to 100.0%		110%
								> 8.112	6.667	0.8178% to 22.07%	100	78.20% to 100.0%		107%
								> 12.80	3.333	0.08436% to 17.22%	100	78.20% to 100.0%		103%

## Sheet: S100A8
Cohort 1 (Study-cohort)								Cohort 2 (Validation-Cohort)
Cutoff	Sensitivity%	95% CI	Specificity%	95% CI	Likelihood ratio	Sum %		Cutoff	Sensitivity%	95% CI	Specificity%	95% CI	Likelihood ratio	Sum %
> 0.02363	95	75.13% to 99.87%	0	0.0% to 30.85%	0.95	95%		< 0.05686	4.545	0.1150% to 22.84%	100	75.29% to 100.0%		105%
> 0.07979	90	68.30% to 98.77%	0	0.0% to 30.85%	0.9	90%		< 0.06983	9.091	1.121% to 29.16%	100	75.29% to 100.0%		109%
> 0.1581	85	62.11% to 96.79%	0	0.0% to 30.85%	0.85	85%		< 0.09588	13.64	2.906% to 34.91%	100	75.29% to 100.0%		114%
> 0.2241	80	56.34% to 94.27%	0	0.0% to 30.85%	0.8	80%		< 0.1228	18.18	5.187% to 40.28%	100	75.29% to 100.0%		118%
> 0.2625	80	56.34% to 94.27%	10	0.2529% to 44.50%	0.89	90%		< 0.1450	22.73	7.821% to 45.37%	100	75.29% to 100.0%		123%
> 0.3570	80	56.34% to 94.27%	20	2.521% to 55.61%	1	100%		< 0.1585	27.27	10.73% to 50.22%	100	75.29% to 100.0%		127%
> 0.5355	80	56.34% to 94.27%	30	6.674% to 65.25%	1.14	110%		< 0.1947	31.82	13.86% to 54.87%	100	75.29% to 100.0%		132%
> 0.6388	80	56.34% to 94.27%	40	12.16% to 73.76%	1.33	120%		< 0.2413	31.82	13.86% to 54.87%	92.31	63.97% to 99.81%	4.14	124%
> 0.7417	75	50.90% to 91.34%	40	12.16% to 73.76%	1.25	115%		< 0.2635	36.36	17.20% to 59.34%	92.31	63.97% to 99.81%	4.73	129%
> 0.9845	75	50.90% to 91.34%	50	18.71% to 81.29%	1.5	125%		< 0.2862	40.91	20.71% to 63.65%	92.31	63.97% to 99.81%	5.32	133%
> 1.146	70	45.72% to 88.11%	50	18.71% to 81.29%	1.4	120%		< 0.3122	45.45	24.39% to 67.79%	92.31	63.97% to 99.81%	5.91	138%
> 1.339	70	45.72% to 88.11%	60	26.24% to 87.84%	1.75	130%		< 0.3480	45.45	24.39% to 67.79%	84.62	54.55% to 98.08%	2.95	130%
> 1.523	65	40.78% to 84.61%	60	26.24% to 87.84%	1.63	125%		< 0.3987	50	28.22% to 71.78%	84.62	54.55% to 98.08%	3.25	135%
> 1.595	60	36.05% to 80.88%	60	26.24% to 87.84%	1.5	120%		< 0.4349	50	28.22% to 71.78%	76.92	46.19% to 94.96%	2.17	127%
> 1.718	55	31.53% to 76.94%	60	26.24% to 87.84%	1.38	115%		< 0.4869	54.55	32.21% to 75.61%	76.92	46.19% to 94.96%	2.36	131%
> 1.807	50	27.20% to 72.80%	60	26.24% to 87.84%	1.25	110%		< 0.5548	59.09	36.35% to 79.29%	76.92	46.19% to 94.96%	2.56	136%
> 1.843	45	23.06% to 68.47%	60	26.24% to 87.84%	1.13	105%		< 0.5893	59.09	36.35% to 79.29%	69.23	38.57% to 90.91%	1.92	128%
> 1.878	40	19.12% to 63.95%	60	26.24% to 87.84%	1	100%		< 0.6482	59.09	36.35% to 79.29%	61.54	31.58% to 86.14%	1.54	121%
> 1.960	35	15.39% to 59.22%	60	26.24% to 87.84%	0.87	95%		< 0.7785	63.64	40.66% to 82.80%	61.54	31.58% to 86.14%	1.65	125%
> 2.085	30	11.89% to 54.28%	60	26.24% to 87.84%	0.75	90%		< 0.9291	63.64	40.66% to 82.80%	53.85	25.13% to 80.78%	1.38	117%
> 2.210	25	8.657% to 49.10%	60	26.24% to 87.84%	0.63	85%		< 1.050	63.64	40.66% to 82.80%	46.15	19.22% to 74.87%	1.18	110%
> 2.605	20	5.733% to 43.66%	60	26.24% to 87.84%	0.5	80%		< 1.255	63.64	40.66% to 82.80%	38.46	13.86% to 68.42%	1.03	102%
> 3.247	20	5.733% to 43.66%	70	34.75% to 93.33%	0.67	90%		< 1.492	63.64	40.66% to 82.80%	30.77	9.092% to 61.43%	0.92	94%
> 3.573	20	5.733% to 43.66%	80	44.39% to 97.48%	1	100%		< 1.795	68.18	45.13% to 86.14%	30.77	9.092% to 61.43%	0.98	99%
> 3.916	15	3.207% to 37.89%	80	44.39% to 97.48%	0.75	95%		< 2.155	72.73	49.78% to 89.27%	30.77	9.092% to 61.43%	1.05	104%
> 4.932	15	3.207% to 37.89%	90	55.50% to 99.75%	1.5	105%		< 2.837	77.27	54.63% to 92.18%	30.77	9.092% to 61.43%	1.12	108%
> 5.730	15	3.207% to 37.89%	100	69.15% to 100.0%		115%		< 3.510	81.82	59.72% to 94.81%	30.77	9.092% to 61.43%	1.18	113%
> 6.939	10	1.235% to 31.70%	100	69.15% to 100.0%		110%		< 3.812	81.82	59.72% to 94.81%	23.08	5.038% to 53.81%	1.06	105%
> 8.843	5	0.1265% to 24.87%	100	69.15% to 100.0%		105%		< 4.539	86.36	65.09% to 97.09%	23.08	5.038% to 53.81%	1.12	109%
								< 5.450	86.36	65.09% to 97.09%	15.38	1.921% to 45.45%	1.02	102%
								< 6.112	86.36	65.09% to 97.09%	7.692	0.1946% to 36.03%	0.94	94%
								< 6.471	86.36	65.09% to 97.09%	0	0.0% to 24.71%	0.86	86%
	Yellow highlight = highest sum of %Sensitivity and %Specificity							< 11.67	90.91	70.84% to 98.88%	0	0.0% to 24.71%	0.91	91%
	Blue highlight = highest likelihood ratio							< 19.34	95.45	77.16% to 99.88%	0	0.0% to 24.71%	0.95	95%

[truncated: 10 more sheets: FN+A1AT+AGP1, LRG+C9+FN, LRG+C9+A1AT, LRG+C9+AGP1, LRG+FN+A1AT, LRG+FN+AGP1, LRG+A1AT+AGP1, C9+FN+A1AT, C9+FN+AGP1, C9+A1AT+AGP1]
