# Supplementary material for: Label-free quantitative proteomics reveals aberrant expression levels of LRG, C9, FN, A1AT and AGP1 in the plasma of patients with colorectal cancer
Source: Clin Proteomics. 2023 Apr 6;20:15. doi: 10.1186/s12014-023-09407-y (PMC10077704; doi:10.1186/s12014-023-09407-y)
Supplement: Supplementary file 7 — Supplementary Table S7: ROC analysis of biomarker candidates and their combinations to discriminate between pateints with non-metastatic and metastatic CRC [file 12014_2023_9407_MOESM7_ESM.xlsx]

## Sheet: Note
Supplementary Table S7: ROC analysis of biomarker candidates and their combinations to discriminate between pateints with non-metastatic and metastatic CRC
List of Biomarker candidates	Description
A1AT	Alpha-1-antitrypsin
FN	Fibronectin
LRG	Leucine-rich alpha-2-glycoprotein-1
C9	Complement component C9
AGP1	Alpha-1-acid glycoprotein 1
S100A8	Protein S100-A8

## Sheet: Summary
	ROC curves representing the diagnostic performance of each biomarker candidate (upper) and biomarker combination (bottom) between patients with non-metastatic and metastatic CRC in the study-cohort and the validation cohort
	Details of the area under the ROC curve (AUC) with 95% confidence interval (CI), p-value, sensitivity and specificity of each protein candidate and the representative of biomarker combinations
	Study-Cohort						Validation-Cohort
Biomarker	AUC (95% CI)	P value	Sensitivity (%)	Specificity (%)	#NM	#M	AUC (95% CI)	P value	Sensitivity (%)	Specificity (%)	#NM	#M
FN	0.510 (0.245-0.775)	0.9397	30	90	10	10	0.661 (0.462-0.860)	0.1345	20	93	14	16
C9	0.730 (0.4962-0.9638)	0.0821	60	90	10	10	0.616 (0.408-0.824)	0.2798	63	71	14	16
LRG	0.660 (0.405-0.915)	0.2265	70	70	10	10	0.558 (0.343-0.773)	0.5889	56	71	14	16
A1AT	0.550 (0.283-0.817)	0.7055	80	50	10	10	0.580 (0.370-0.791)	0.4543	44	86	14	16
AGP1	0.790 (0.567-1.00)	0.0284	70	100	10	10	0.866 (0.727-1.000)	0.0007	75	93	14	16
S100A8	0.510 (0.205-0.815)	0.9397	100	50	10	10	0.758 (0.554-0.962)	0.0409	67	80	10	12
FN+A1AT+AGP1	0.920 (0.800-1.000)	0.0015	80	90	10	10	0.875 (0.740-1.000)	0.0005	81	93	14	16
C9+FN+AGP1	0.810 (0.598-1.000)	0.0191	70	90	10	10	0.884 (0.746-1.000)	0.0004	88	93	14	16
LRG+FN+AGP1	0.840 (0.664-1.000)	0.0102	70	90	10	10	0.911 (0.809-1.000)	0.0001	94	78	14	16
C9+FN+A1AT	0.810 (0.601-1.000)	0.0191	70	90	10	10	0.755 (0.577-0.933)	0.0178	75	79	14	16
LRG+FN+A1AT	0.730 (0.496-0.964)	0.0821	80	70	10	10	0.705 (0.515-0.896)	0.0558	44	93	14	16
LRG+C9+FN	0.770 (0.549-0.992)	0.0413	60	90	10	10	0.688 (0.495-0.880)	0.0808	50	86	14	16
LRG+C9+A1AT	0.870 (0.678-1.000)	0.0052	60	90	10	10	0.674 (0.477-0.872)	0.105	94	43	14	16
LRG+C9+AGP1	0.820 (0.633-1.000)	0.0156	70	90	10	10	0.906 (0.798-1.000)	0.0002	81	93	14	16
LRG+A1AT+AGP1	0.940 (0.840-1.000)	0.0009	90	90	10	10	0.897 (0.784-1.000)	0.0002	81	93	14	16
C9+A1AT+AGP1	0.910 (0.783-1.000)	0.0019	80	90	10	10	0.880 (0.744-1.000)	0.0004	81	93	14	16
	Note: * The sensitivity and specificity were derived from the point on the ROC curve where it gave the highest sum of sensitivity and specificity

## Sheet: Input_individual marker
The expression levels of proteins obtained from protein band intensities of westernblotting were used for receiver operating characteristic (ROC) curve analysis and performed using Prism version 9 (GraphPad Software, USA) .
Cohort 1 (Study-Cohort)											Cohort 2 (Validation-cohort)
	Case	ID	LRG	C9	FN	A1AT	AGP1	S100A8				Case	ID	LRG	C9	FN	A1AT	AGP1	S100A8
	Non-metastatic CRC	NM1	2.347	1.406	0.144	1.681	0.854	0.005				Non-metastatic CRC	UNM-01	1.841	1.851	0.395	1.317	1.371	0.445
	Non-metastatic CRC	NM2	0.706	1.824	0.145	1.305	0.705	0.645				Non-metastatic CRC	UNM-02	1.182	1.463	0.135	1.006	1.471	0.058
	Non-metastatic CRC	NM3	0.916	1.242	0.092	1.392	0.772	9.637				Non-metastatic CRC	UNM-03	0.816	1.182	0.118	0.937	0.596	ND
	Non-metastatic CRC	NM4	1.378	2.282	0.076	1.757	2.582	9.637				Non-metastatic CRC	UNM-04	1.689	2.458	0.329	1.343	0.966	0.301
	Non-metastatic CRC	NM5	1.172	1.034	0.2	1.457	0.665	0.199				Non-metastatic CRC	UNM-05	1.705	1.948	0.192	1.152	1.627	0.056
	Non-metastatic CRC	NM6	1.6	1.945	0.262	1.831	1.492	5.828				Non-metastatic CRC	UNM-06	1.062	1.542	0.318	1.298	1.754	0.271
	Non-metastatic CRC	NM7	2.164	2.526	0.294	2.577	2.243	0.042				Non-metastatic CRC	UNM-07	1.309	1.963	0.144	1.218	1.195	0.373
	Non-metastatic CRC	NM8	1.565	3.041	0.582	2.137	2.208	3.599				Non-metastatic CRC	UNM-08	1.274	2.783	0.213	1.18	2.738	ND
	Non-metastatic CRC	NM9	1.899	2.319	0.236	1.553	1.808	2.158				Non-metastatic CRC	UNM-09	1.379	1.144	0.405	1.144	2.804	0.082
	Non-metastatic CRC	NM10	1.055	1.62	0.121	0.939	1.265	0.118				Non-metastatic CRC	UNM-10	0.768	0.795	0.21	1.232	2.002	ND
	Metastatic CRC	M1	1.909	2.982	0.177	1.634	2.704	1.909				Non-metastatic CRC	UNM-11	1.209	1.365	1.013	1.335	2.366	2.293
	Metastatic CRC	M2	1.847	3.051	0.146	1.796	5.872	1.847				Non-metastatic CRC	UNM-12	2.028	1.43	0.061	1.319	5.413	1.574
	Metastatic CRC	M3	1.529	5.719	0.15	1.927	6.176	1.529				Non-metastatic CRC	UNM-13	1.139	1.209	0.27	1.455	2.092	ND
	Metastatic CRC	M4	1.66	3.703	0.202	1.925	5.345	1.66				Non-metastatic CRC	UNM-14	1.285	1.362	1.119	1.48	3.027	0.11
	Metastatic CRC	M5	1.516	3.536	0.046	1.725	4.913	1.516				Metastatic CRC	UM-01	1.631	1.798	0.085	1.543	4.721	0.163
	Metastatic CRC	M6	1.13	0.791	0.119	1.641	3.293	1.13				Metastatic CRC	UM-02	1.724	1.925	0.04	1.407	5.162	ND
	Metastatic CRC	M7	1.776	1.448	0.298	1.099	0.547	1.776				Metastatic CRC	UM-03	0.879	1.264	0.08	1.161	2.958	ND
	Metastatic CRC	M8	1.838	2.814	0.06	1.094	1.229	1.838				Metastatic CRC	UM-04	0.818	1.827	0.309	1.454	1.182	0.256
	Metastatic CRC	M9	2.261	1.925	0.648	1.82	3.663	2.261				Metastatic CRC	UM-05	0.816	1.188	0.143	1.396	2.429	21.859
	Metastatic CRC	M10	2.012	2.291	0.466	1.775	1.458	2.012				Metastatic CRC	UM-06	0.788	0.99	0.358	1.244	6.459	16.824
												Metastatic CRC	UM-07	1.335	1.673	0.518	1.204	6.754	3.986
												Metastatic CRC	UM-08	2.759	2.822	0.517	1.786	16.12	6.525
												Metastatic CRC	UM-09	1.716	1.199	0.049	1.046	3.239	0.136
												Metastatic CRC	UM-10	1.938	1.292	0.096	1.136	5.17	0.154
												Metastatic CRC	UM-11	2.31	1.548	0.112	1.563	4.359	0.699
												Metastatic CRC	UM-12	1.596	1.047	0.224	1.193	3.588	ND
												Metastatic CRC	UM-13	1.675	1.308	0.046	1.457	9.47	0.529
												Metastatic CRC	UM-14	0.752	0.883	0.656	1.028	2.365	3.381
												Metastatic CRC	UM-15	0.945	1.079	0.221	0.883	4.715	2.017
												Metastatic CRC	UM-16	1.92	1.33	0.08	1.375	5.929	ND

## Sheet: Input_combination markers
Predicted Prob from the binary logistic regression were calculated using GraphPad Priam 9.3.1 (471)
									Combination#1					Combination#2					Combination#3					Combination#4					Combination#5					Combination#6					Combination#7					Combination#8					Combination#9
			1	2	3	4	5		3	4	5			2	3	5			1	3	5			2	3	4			1	3	4			1	2	3			1	2	4			1	2	5			1
Cohort	ID	Case	LRG	C9	FN	A1AT	AGP1		FN	A1AT	AGP1	Predicted Prob		C9	FN	AGP1	Predicted Prob		LRG	FN	AGP1	Predicted Prob		C9	FN	A1AT	Predicted Prob		LRG	FN	A1AT	Predicted Prob		LRG	C9	FN	Predicted Prob		LRG	C9	A1AT	Predicted Prob		LRG	C9	AGP1	Predicted Prob		LRG
1	NM1	Non-metastatic CRC	2.34668	1.40606	0.14402	1.68117	0.853892		0.14402	1.68117	0.853892	0.0077345		1.40606	0.14402	0.853892	0.181366		2.34668	0.14402	0.853892	0.425068		1.40606	0.14402	1.68117	0.159365		2.34668	0.14402	1.68117	0.825438		2.34668	1.40606	0.14402	0.535125		2.34668	1.40606	1.68117	0.541818		2.34668	1.40606	0.853892	0.441033		2.34668
1	NM2	Non-metastatic CRC	0.705765	1.82365	0.144627	1.30521	0.705053		0.144627	1.30521	0.705053	0.0904754		1.82365	0.144627	0.705053	0.164738		0.705765	0.144627	0.705053	0.0479043		1.82365	0.144627	1.30521	0.451022		0.705765	0.144627	1.30521	0.193268		0.705765	1.82365	0.144627	0.170702		0.705765	1.82365	1.30521	0.15193		0.705765	1.82365	0.705053	0.0419618		0.705765
1	NM3	Non-metastatic CRC	0.915592	1.24246	0.092293	1.39196	0.772126		0.092293	1.39196	0.772126	0.0327418		1.24246	0.092293	0.772126	0.162686		0.915592	0.092293	0.772126	0.0713982		1.24246	0.092293	1.39196	0.198607		0.915592	0.092293	1.39196	0.261032		0.915592	1.24246	0.092293	0.144249		0.915592	1.24246	1.39196	0.0906052		0.915592	1.24246	0.772126	0.069898		0.915592
1	NM4	Non-metastatic CRC	1.37788	2.28215	0.0756768	1.75702	2.58172		0.0756768	1.75702	2.58172	0.153523		2.28215	0.0756768	2.58172	0.550003		1.37788	0.0756768	2.58172	0.492743		2.28215	0.0756768	1.75702	0.321105		1.37788	0.0756768	1.75702	0.38744		1.37788	2.28215	0.0756768	0.426901		1.37788	2.28215	1.75702	0.285172		1.37788	2.28215	2.58172	0.468145		1.37788
1	NM5	Non-metastatic CRC	1.17243	1.03364	0.199877	1.45683	0.665079		0.199877	1.45683	0.665079	0.04764		1.03364	0.199877	0.665079	0.157532		1.17243	0.199877	0.665079	0.0876783		1.03364	0.199877	1.45683	0.176648		1.17243	0.199877	1.45683	0.336536		1.17243	1.03364	0.199877	0.154344		1.17243	1.03364	1.45683	0.0976118		1.17243	1.03364	0.665079	0.0957236		1.17243
1	NM6	Non-metastatic CRC	1.59987	1.9449	0.262413	1.83064	1.49214		0.262413	1.83064	1.49214	0.0436938		1.9449	0.262413	1.49214	0.320038		1.59987	0.262413	1.49214	0.291081		1.9449	0.262413	1.83064	0.293183		1.59987	0.262413	1.83064	0.438953		1.59987	1.9449	0.262413	0.397309		1.59987	1.9449	1.83064	0.247852		1.59987	1.9449	1.49214	0.295192		1.59987
1	NM7	Non-metastatic CRC	2.16449	2.52567	0.294122	2.57733	2.24308		0.294122	2.57733	2.24308	0.00137275		2.52567	0.294122	2.24308	0.512266		2.16449	0.294122	2.24308	0.671395		2.52567	0.294122	2.57733	0.163562		2.16449	0.294122	2.57733	0.526265		2.16449	2.52567	0.294122	0.68475		2.16449	2.52567	2.57733	0.233138		2.16449	2.52567	2.24308	0.671622		2.16449
1	NM8	Non-metastatic CRC	1.56475	3.04145	0.58195	2.1371	2.20836		0.58195	2.1371	2.20836	0.466538		3.04145	0.58195	2.20836	0.566574		1.56475	0.58195	2.20836	0.396052		3.04145	0.58195	2.1371	0.718611		1.56475	0.58195	2.1371	0.284123		1.56475	3.04145	0.58195	0.569621		1.56475	3.04145	2.1371	0.367433		1.56475	3.04145	2.20836	0.401317		1.56475
1	NM9	Non-metastatic CRC	1.89894	2.31925	0.236262	1.55254	1.80839		0.236262	1.55254	1.80839	0.403815		2.31925	0.236262	1.80839	0.392575		1.89894	0.236262	1.80839	0.476126		2.31925	0.236262	1.55254	0.555542		1.89894	0.236262	1.55254	0.66459		1.89894	2.31925	0.236262	0.574068		1.89894	2.31925	1.55254	0.692402		1.89894	2.31925	1.80839	0.46683		1.89894
1	NM10	Non-metastatic CRC	1.05544	1.62028	0.120513	0.938924	1.26523		0.120513	0.938924	1.26523	0.848893		1.62028	0.120513	1.26523	0.248679		1.05544	0.120513	1.26523	0.133023		1.62028	0.120513	0.938924	0.566409		1.05544	0.120513	0.938924	0.423963		1.05544	1.62028	0.120513	0.214422		1.05544	1.62028	0.938924	0.441795		1.05544	1.62028	1.26523	0.128077		1.05544
1	M1	Metastatic CRC	1.90906	2.98237	0.177218	1.63351	2.70387		0.177218	1.63351	2.70387	0.659539		2.98237	0.177218	2.70387	0.609639		1.90906	0.177218	2.70387	0.701166		2.98237	0.177218	1.63351	0.698542		1.90906	0.177218	1.63351	0.662043		1.90906	2.98237	0.177218	0.714108		1.90906	2.98237	1.63351	0.819143		1.90906	2.98237	2.70387	0.668327		1.90906
1	M2	Metastatic CRC	1.84678	3.05126	0.145813	1.79626	5.87212		0.145813	1.79626	5.87212	0.999306		3.05126	0.145813	5.87212	0.971789		1.84678	0.145813	5.87212	0.981066		3.05126	0.145813	1.79626	0.61907		1.84678	0.145813	1.79626	0.599426		1.84678	3.05126	0.145813	0.714044		1.84678	3.05126	1.79626	0.735238		1.84678	3.05126	5.87212	0.982016		1.84678
1	M3	Metastatic CRC	1.52902	5.71855	0.150267	1.92708	6.17648		0.150267	1.92708	6.17648	0.999163		5.71855	0.150267	6.17648	0.982509		1.52902	0.150267	6.17648	0.977199		5.71855	0.150267	1.92708	0.983672		1.52902	0.150267	1.92708	0.403313		1.52902	5.71855	0.150267	0.942407		1.52902	5.71855	1.92708	0.973731		1.52902	5.71855	6.17648	0.961579		1.52902
1	M4	Metastatic CRC	1.66034	3.70314	0.201928	1.92546	5.34548		0.201928	1.92546	5.34548	0.99598		3.70314	0.201928	5.34548	0.957291		1.66034	0.201928	5.34548	0.956761		3.70314	0.201928	1.92546	0.786675		1.66034	0.201928	1.92546	0.458424		1.66034	3.70314	0.201928	0.768904		1.66034	3.70314	1.92546	0.759772		1.66034	3.70314	5.34548	0.951927		1.66034
1	M5	Metastatic CRC	1.51616	3.53601	0.0461299	1.72512	4.91279		0.0461299	1.72512	4.91279	0.985986		3.53601	0.0461299	4.91279	0.927978		1.51616	0.0461299	4.91279	0.926658		3.53601	0.0461299	1.72512	0.744771		1.51616	0.0461299	1.72512	0.471555		1.51616	3.53601	0.0461299	0.725701		1.51616	3.53601	1.72512	0.763707		1.51616	3.53601	4.91279	0.911015		1.51616
1	M6	Metastatic CRC	1.13047	0.790883	0.118577	1.64051	3.29258		0.118577	1.64051	3.29258	0.817978		0.790883	0.118577	3.29258	0.695689		1.13047	0.118577	3.29258	0.567874		0.790883	0.118577	1.64051	0.0729669		1.13047	0.118577	1.64051	0.292092		1.13047	0.790883	0.118577	0.128723		1.13047	0.790883	1.64051	0.0408231		1.13047	0.790883	3.29258	0.639626		1.13047
1	M7	Metastatic CRC	1.77582	1.44778	0.298032	1.09898	0.546946		0.298032	1.09898	0.546946	0.632959		1.44778	0.298032	0.546946	0.155815		1.77582	0.298032	0.546946	0.169946		1.44778	0.298032	1.09898	0.539018		1.77582	0.298032	1.09898	0.700679		1.77582	1.44778	0.298032	0.344875		1.77582	1.44778	1.09898	0.651502		1.77582	1.44778	0.546946	0.183195		1.77582
1	M8	Metastatic CRC	1.83848	2.81424	0.0603791	1.09435	1.2293		0.0603791	1.09435	1.2293	0.441751		2.81424	0.0603791	1.2293	0.249148		1.83848	0.0603791	1.2293	0.340156		2.81424	0.0603791	1.09435	0.815608		1.83848	0.0603791	1.09435	0.767868		1.83848	2.81424	0.0603791	0.679999		1.83848	2.81424	1.09435	0.93295		1.83848	2.81424	1.2293	0.27574		1.83848
1	M9	Metastatic CRC	2.26098	1.92495	0.648324	1.81995	3.6634		0.648324	1.81995	3.6634	0.998904		1.92495	0.648324	3.6634	0.84139		2.26098	0.648324	3.6634	0.888053		1.92495	0.648324	1.81995	0.553184		2.26098	0.648324	1.81995	0.685714		2.26098	1.92495	0.648324	0.54125		2.26098	1.92495	1.81995	0.575497		2.26098	1.92495	3.6634	0.926652		2.26098
1	M10	Metastatic CRC	2.01188	2.29139	0.466	1.77461	1.45819		0.466	1.77461	1.45819	0.372008		2.29139	0.466	1.45819	0.352295		2.01188	0.466	1.45819	0.398652		2.29139	0.466	1.77461	0.58244		2.01188	0.466	1.77461	0.617278		2.01188	2.29139	0.466	0.568498		2.01188	2.29139	1.77461	0.597878		2.01188	2.29139	1.45819	0.420124		2.01188
2	UNM-01	Non-metastatic CRC	1.84061	1.85092	0.394799	1.31724	1.37122		0.394799	1.31724	1.37122	0.147348		1.85092	0.394799	1.37122	0.0902774		1.84061	0.394799	1.37122	0.0139268		1.85092	0.394799	1.31724	0.393832		1.84061	0.394799	1.31724	0.484546		1.84061	1.85092	0.394799	0.507456		1.84061	1.85092	1.31724	0.529507		1.84061	1.85092	1.37122	0.021452		1.84061
2	UNM-02	Non-metastatic CRC	1.18162	1.46297	0.134978	1.00573	1.47053		0.134978	1.00573	1.47053	0.237216		1.46297	0.134978	1.47053	0.242154		1.18162	0.134978	1.47053	0.182848		1.46297	0.134978	1.00573	0.394512		1.18162	0.134978	1.00573	0.47369		1.18162	1.46297	0.134978	0.556316		1.18162	1.46297	1.00573	0.353473		1.18162	1.46297	1.47053	0.1219		1.18162
2	UNM-03	Non-metastatic CRC	0.816241	1.1824	0.117854	0.937038	0.59599		0.117854	0.937038	0.59599	0.122557		1.1824	0.117854	0.59599	0.178699		0.816241	0.117854	0.59599	0.150528		1.1824	0.117854	0.937038	0.434271		0.816241	0.117854	0.937038	0.447158		0.816241	1.1824	0.117854	0.547294		0.816241	1.1824	0.937038	0.339436		0.816241	1.1824	0.59599	0.0900434		0.816241
2	UNM-04	Non-metastatic CRC	1.68852	2.45822	0.329259	1.34317	0.966429		0.329259	1.34317	0.966429	0.116407		2.45822	0.329259	0.966429	0.0334246		1.68852	0.329259	0.966429	0.0138189		2.45822	0.329259	1.34317	0.269515		1.68852	0.329259	1.34317	0.539766		1.68852	2.45822	0.329259	0.310771		1.68852	2.45822	1.34317	0.274437		1.68852	2.45822	0.966429	0.0123332		1.68852
2	UNM-05	Non-metastatic CRC	1.70465	1.94845	0.191524	1.15199	1.62689		0.191524	1.15199	1.62689	0.243554		1.94845	0.191524	1.62689	0.144708		1.70465	0.191524	1.62689	0.0502996		1.94845	0.191524	1.15199	0.336565		1.70465	0.191524	1.15199	0.518018		1.70465	1.94845	0.191524	0.528452		1.70465	1.94845	1.15199	0.366736		1.70465	1.94845	1.62689	0.0401468		1.70465
2	UNM-06	Non-metastatic CRC	1.0615	1.54178	0.318282	1.29806	1.75397		0.318282	1.29806	1.75397	0.222728		1.54178	0.318282	1.75397	0.201487		1.0615	0.318282	1.75397	0.234294		1.54178	0.318282	1.29806	0.530878		1.0615	0.318282	1.29806	0.523509		1.0615	1.54178	0.318282	0.415598		1.0615	1.54178	1.29806	0.449579		1.0615	1.54178	1.75397	0.211557		1.0615
2	UNM-07	Non-metastatic CRC	1.30909	1.96312	0.143918	1.21751	1.19496		0.143918	1.21751	1.19496	0.187537		1.96312	0.143918	1.19496	0.109981		1.30909	0.143918	1.19496	0.0895592		1.96312	0.143918	1.21751	0.421625		1.30909	0.143918	1.21751	0.584356		1.30909	1.96312	0.143918	0.431277		1.30909	1.96312	1.21751	0.305244		1.30909	1.96312	1.19496	0.0508426		1.30909
2	UNM-08	Non-metastatic CRC	1.27394	2.78288	0.213142	1.17983	2.73764		0.213142	1.17983	2.73764	0.472315		2.78288	0.213142	2.73764	0.126072		1.27394	0.213142	2.73764	0.496528		2.78288	0.213142	1.17983	0.144323		1.27394	0.213142	1.17983	0.521915		1.27394	2.78288	0.213142	0.185453		1.27394	2.78288	1.17983	0.0921965		1.27394	2.78288	2.73764	0.280995		1.27394
2	UNM-09	Non-metastatic CRC	1.37867	1.14413	0.405017	1.1438	2.80441		0.405017	1.1438	2.80441	0.404104		1.14413	0.405017	2.80441	0.484996		1.37867	0.405017	2.80441	0.327594		1.14413	0.405017	1.1438	0.461461		1.37867	0.405017	1.1438	0.386013		1.37867	1.14413	0.405017	0.592352		1.37867	1.14413	1.1438	0.60487		1.37867	1.14413	2.80441	0.434095		1.37867
2	UNM-10	Non-metastatic CRC	0.767507	0.795061	0.209814	1.23206	2.00178		0.209814	1.23206	2.00178	0.307097		0.795061	0.209814	2.00178	0.523073		0.767507	0.209814	2.00178	0.584557		0.795061	0.209814	1.23206	0.765365		0.767507	0.209814	1.23206	0.553849		0.767507	0.795061	0.209814	0.612907		0.767507	0.795061	1.23206	0.640831		0.767507	0.795061	2.00178	0.524559		0.767507
2	UNM-11	Non-metastatic CRC	1.20867	1.36529	1.01307	1.33545	2.36597		1.01307	1.33545	2.36597	0.128764		1.36529	1.01307	2.36597	0.113987		1.20867	1.01307	2.36597	0.0774507		1.36529	1.01307	1.33545	0.213286		1.20867	1.01307	1.33545	0.177992		1.20867	1.36529	1.01307	0.232622		1.20867	1.36529	1.33545	0.578971		1.20867	1.36529	2.36597	0.34422		1.20867
2	UNM-12	Non-metastatic CRC	2.02765	1.43019	0.0609496	1.31927	5.41284		0.0609496	1.31927	5.41284	0.937465		1.43019	0.0609496	5.41284	0.935322		2.02765	0.0609496	5.41284	0.908852		1.43019	0.0609496	1.31927	0.737508		2.02765	0.0609496	1.31927	0.681234		2.02765	1.43019	0.0609496	0.798761		2.02765	1.43019	1.31927	0.731322		2.02765	1.43019	5.41284	0.88363		2.02765
2	UNM-13	Non-metastatic CRC	1.13871	1.20868	0.269702	1.45521	2.09162		0.269702	1.45521	2.09162	0.298583		1.20868	0.269702	2.09162	0.374261		1.13871	0.269702	2.09162	0.317899		1.20868	0.269702	1.45521	0.789704		1.13871	0.269702	1.45521	0.636145		1.13871	1.20868	0.269702	0.56369		1.13871	1.20868	1.45521	0.683892		1.13871	1.20868	2.09162	0.306087		1.13871
2	UNM-14	Non-metastatic CRC	1.28515	1.3616	1.11944	1.48034	3.0267		1.11944	1.48034	3.0267	0.185135		1.3616	1.11944	3.0267	0.158959		1.28515	1.11944	3.0267	0.123947		1.3616	1.11944	1.48034	0.266545		1.28515	1.11944	1.48034	0.186993		1.28515	1.3616	1.11944	0.215499		1.28515	1.3616	1.48034	0.67343		1.28515	1.3616	3.0267	0.543741		1.28515
2	UM-01	Metastatic CRC	1.6314	1.79794	0.085417	1.54307	4.72092		0.085417	1.54307	4.72092	0.879073		1.79794	0.085417	4.72092	0.81572		1.6314	0.085417	4.72092	0.911589		1.79794	0.085417	1.54307	0.79177		1.6314	0.085417	1.54307	0.768783		1.6314	1.79794	0.085417	0.601188		1.6314	1.79794	1.54307	0.621998		1.6314	1.79794	4.72092	0.847011		1.6314
2	UM-02	Metastatic CRC	1.72426	1.92468	0.0404046	1.40704	5.16184		0.0404046	1.40704	5.16184	0.923968		1.92468	0.0404046	5.16184	0.859935		1.72426	0.0404046	5.16184	0.945744		1.92468	0.0404046	1.40704	0.67843		1.72426	0.0404046	1.40704	0.732915		1.72426	1.92468	0.0404046	0.607716		1.72426	1.92468	1.40704	0.519958		1.72426	1.92468	5.16184	0.890691		1.72426
2	UM-03	Metastatic CRC	0.879254	1.26431	0.0798233	1.16052	2.95775		0.0798233	1.16052	2.95775	0.584005		1.26431	0.0798233	2.95775	0.647408		0.879254	0.0798233	2.95775	0.861735		1.26431	0.0798233	1.16052	0.644773		0.879254	0.0798233	1.16052	0.593017		0.879254	1.26431	0.0798233	0.556467		0.879254	1.26431	1.16052	0.441092		0.879254	1.26431	2.95775	0.74009		0.879254
2	UM-04	Metastatic CRC	0.818081	1.82664	0.309084	1.45448	1.18237		0.309084	1.45448	1.18237	0.142584		1.82664	0.309084	1.18237	0.0937748		0.818081	0.309084	1.18237	0.209437		1.82664	0.309084	1.45448	0.589507		0.818081	0.309084	1.45448	0.614107		0.818081	1.82664	0.309084	0.275314		0.818081	1.82664	1.45448	0.361873		0.818081	1.82664	1.18237	0.146907		0.818081
2	UM-05	Metastatic CRC	0.815542	1.18799	0.143452	1.39574	2.42874		0.143452	1.39574	2.42874	0.425701		1.18799	0.143452	2.42874	0.523126		0.815542	0.143452	2.42874	0.737712		1.18799	0.143452	1.39574	0.810628		0.815542	0.143452	1.39574	0.677703		0.815542	1.18799	0.143452	0.534269		0.815542	1.18799	1.39574	0.586384		0.815542	1.18799	2.42874	0.606867		0.815542
2	UM-06	Metastatic CRC	0.788259	0.990149	0.358087	1.24357	6.45862		0.358087	1.24357	6.45862	0.960167		0.990149	0.358087	6.45862	0.973307		0.788259	0.358087	6.45862	0.998863		0.990149	0.358087	1.24357	0.639247		0.788259	0.358087	1.24357	0.469946		0.788259	0.990149	0.358087	0.49252		0.788259	0.990149	1.24357	0.575949		0.788259	0.990149	6.45862	0.998699		0.788259
2	UM-07	Metastatic CRC	1.33469	1.67255	0.517742	1.20386	6.75417		0.517742	1.20386	6.75417	0.960131		1.67255	0.517742	6.75417	0.930911		1.33469	0.517742	6.75417	0.994588		1.67255	0.517742	1.20386	0.279302		1.33469	0.517742	1.20386	0.352564		1.33469	1.67255	0.517742	0.365834		1.33469	1.67255	1.20386	0.4129		1.33469	1.67255	6.75417	0.995925		1.33469
2	UM-08	Metastatic CRC	2.75866	2.82167	0.51702	1.78602	16.1199		0.51702	1.78602	16.1199	0.999994		2.82167	0.51702	16.1199	0.999934		2.75866	0.51702	16.1199	1		2.82167	0.51702	1.78602	0.434645		2.75866	0.51702	1.78602	0.66083		2.75866	2.82167	0.51702	0.411366		2.75866	2.82167	1.78602	0.621951		2.75866	2.82167	16.1199	1		2.75866
2	UM-09	Metastatic CRC	1.71645	1.1989	0.0485734	1.04636	3.23869		0.0485734	1.04636	3.23869	0.662227		1.1989	0.0485734	3.23869	0.73477		1.71645	0.0485734	3.23869	0.47248		1.1989	0.0485734	1.04636	0.578876		1.71645	0.0485734	1.04636	0.546826		1.71645	1.1989	0.0485734	0.791201		1.71645	1.1989	1.04636	0.612146		1.71645	1.1989	3.23869	0.399316		1.71645
2	UM-10	Metastatic CRC	1.93783	1.29192	0.0958976	1.13605	5.17029		0.0958976	1.13605	5.17029	0.918937		1.29192	0.0958976	5.17029	0.928363		1.93783	0.0958976	5.17029	0.890659		1.29192	0.0958976	1.13605	0.602984		1.93783	0.0958976	1.13605	0.566928		1.93783	1.29192	0.0958976	0.80005		1.93783	1.29192	1.13605	0.674458		1.93783	1.29192	5.17029	0.873967		1.93783
2	UM-11	Metastatic CRC	2.30986	1.54805	0.112188	1.56321	4.35935		0.112188	1.56321	4.35935	0.83026		1.54805	0.112188	4.35935	0.80812		2.30986	0.112188	4.35935	0.428774		1.54805	0.112188	1.56321	0.844101		2.30986	0.112188	1.56321	0.76342		2.30986	1.54805	0.112188	0.812066		2.30986	1.54805	1.56321	0.837081		2.30986	1.54805	4.35935	0.436372		2.30986
2	UM-12	Metastatic CRC	1.59597	1.04698	0.224153	1.19264	3.58842		0.224153	1.19264	3.58842	0.664001		1.04698	0.224153	3.58842	0.763789		1.59597	0.224153	3.58842	0.58065		1.04698	0.224153	1.19264	0.655806		1.59597	0.224153	1.19264	0.52142		1.59597	1.04698	0.224153	0.744999		1.59597	1.04698	1.19264	0.713584		1.59597	1.04698	3.58842	0.614089		1.59597
2	UM-13	Metastatic CRC	1.67463	1.3077	0.0456342	1.45681	9.4705		0.0456342	1.45681	9.4705	0.998644		1.3077	0.0456342	9.4705	0.998621		1.67463	0.0456342	9.4705	0.999935		1.3077	0.0456342	1.45681	0.855696		1.67463	0.0456342	1.45681	0.751397		1.67463	1.3077	0.0456342	0.759889		1.67463	1.3077	1.45681	0.760211		1.67463	1.3077	9.4705	0.999874		1.67463
2	UM-14	Metastatic CRC	0.751814	0.883018	0.656041	1.02763	2.3653		0.656041	1.02763	2.3653	0.223106		0.883018	0.656041	2.3653	0.345118		0.751814	0.656041	2.3653	0.447496		0.883018	0.656041	1.02763	0.288456		0.751814	0.656041	1.02763	0.209298		0.751814	0.883018	0.656041	0.384479		0.751814	0.883018	1.02763	0.490787		0.751814	0.883018	2.3653	0.653782		0.751814
2	UM-15	Metastatic CRC	0.945367	1.0788	0.221216	0.882711	4.71508		0.221216	0.882711	4.71508	0.857007		1.0788	0.221216	4.71508	0.897412		0.945367	0.221216	4.71508	0.981691		1.0788	0.221216	0.882711	0.353833		0.945367	0.221216	0.882711	0.35758		0.945367	1.0788	0.221216	0.570662		0.945367	1.0788	0.882711	0.380481		0.945367	1.0788	4.71508	0.97402		0.945367
2	UM-16	Metastatic CRC	1.92005	1.32951	0.0798988	1.37535	5.92906		0.0798988	1.37535	5.92906	0.959383		1.32951	0.0798988	5.92906	0.962291		1.92005	0.0798988	5.92906	0.966545		1.32951	0.0798988	1.37535	0.792557		1.92005	0.0798988	1.37535	0.69808		1.92005	1.32951	0.0798988	0.793534		1.92005	1.32951	1.37535	0.765222		1.92005	1.32951	5.92906	0.956788		1.92005
[truncated: 7 more columns]

## Sheet: FN
Cohort 1 (Study-Cohort)									Cohort 2 (Validation-cohort)
Cutoff	Sensitivity%	95% CI	Specificity%	95% CI	Likelihood ratio	Sum %			Cutoff	Sensitivity%	95% CI	Specificity%	95% CI	Likelihood ratio	Sum %
> 0.05325	90	55.50% to 99.75%	0	0.000% to 30.85%	0.9	90%			< 0.04302	6.25	0.1581% to 30.23%	100	76.84% to 100.0%		106%
> 0.06803	80	44.39% to 97.48%	0	0.000% to 30.85%	0.8	80%			< 0.04710	12.5	1.551% to 38.35%	100	76.84% to 100.0%		113%
> 0.08398	80	44.39% to 97.48%	10	0.2529% to 44.50%	0.8889	90%			< 0.05476	18.75	4.047% to 45.65%	100	76.84% to 100.0%		119%
> 0.1054	80	44.39% to 97.48%	20	2.521% to 55.61%	1	100%			< 0.07039	18.75	4.047% to 45.65%	92.86	66.13% to 99.82%	2.625	112%
> 0.1195	70	34.75% to 93.33%	20	2.521% to 55.61%	0.875	90%			< 0.07986	25	7.266% to 52.38%	92.86	66.13% to 99.82%	3.5	118%
> 0.1323	70	34.75% to 93.33%	30	6.674% to 65.25%	1	100%			< 0.08266	31.25	11.02% to 58.66%	92.86	66.13% to 99.82%	4.375	124%
> 0.1443	70	34.75% to 93.33%	40	12.16% to 73.76%	1.167	110%			< 0.09066	37.5	15.20% to 64.57%	92.86	66.13% to 99.82%	5.25	130%
> 0.1452	70	34.75% to 93.33%	50	18.71% to 81.29%	1.4	120%			< 0.1040	43.75	19.75% to 70.12%	92.86	66.13% to 99.82%	6.125	137%
> 0.1480	60	26.24% to 87.84%	50	18.71% to 81.29%	1.2	110%			< 0.1150	50	24.65% to 75.35%	92.86	66.13% to 99.82%	7	143%
> 0.1637	50	18.71% to 81.29%	50	18.71% to 81.29%	1	100%			< 0.1264	50	24.65% to 75.35%	85.71	57.19% to 98.22%	3.5	136%
> 0.1885	40	12.16% to 73.76%	50	18.71% to 81.29%	0.8	90%			< 0.1392	50	24.65% to 75.35%	78.57	49.20% to 95.34%	2.333	129%
> 0.2009	40	12.16% to 73.76%	60	26.24% to 87.84%	1	100%			< 0.1437	56.25	29.88% to 80.25%	78.57	49.20% to 95.34%	2.625	135%
> 0.2191	30	6.674% to 65.25%	60	26.24% to 87.84%	0.75	90%			< 0.1677	56.25	29.88% to 80.25%	71.43	41.90% to 91.61%	1.969	128%
> 0.2493	30	6.674% to 65.25%	70	34.75% to 93.33%	1	100%			< 0.2007	56.25	29.88% to 80.25%	64.29	35.14% to 87.24%	1.575	121%
> 0.2783	30	6.674% to 65.25%	80	44.39% to 97.48%	1.5	110%			< 0.2115	56.25	29.88% to 80.25%	57.14	28.86% to 82.34%	1.313	113%
> 0.2961	30	6.674% to 65.25%	90	55.50% to 99.75%	3	120%			< 0.2172	56.25	29.88% to 80.25%	50	23.04% to 76.96%	1.125	106%
> 0.3820	20	2.521% to 55.61%	90	55.50% to 99.75%	2	110%			< 0.2227	62.5	35.43% to 84.80%	50	23.04% to 76.96%	1.25	113%
> 0.5240	10	0.2529% to 44.50%	90	55.50% to 99.75%	1	100%			< 0.2469	68.75	41.34% to 88.98%	50	23.04% to 76.96%	1.375	119%
> 0.6151	10	0.2529% to 44.50%	100	69.15% to 100.0%		110%			< 0.2894	68.75	41.34% to 88.98%	42.86	17.66% to 71.14%	1.203	112%
									< 0.3137	75	47.62% to 92.73%	42.86	17.66% to 71.14%	1.313	118%
									< 0.3238	75	47.62% to 92.73%	35.71	12.76% to 64.86%	1.167	111%
									< 0.3437	75	47.62% to 92.73%	28.57	8.389% to 58.10%	1.05	104%
									< 0.3764	81.25	54.35% to 95.95%	28.57	8.389% to 58.10%	1.138	110%
	Yellow highlight = highest sum of %Sensitivity and %Specificity								< 0.3999	81.25	54.35% to 95.95%	21.43	4.658% to 50.80%	1.034	103%
	Blue highlight = highest likelihood ratio								< 0.4610	81.25	54.35% to 95.95%	14.29	1.779% to 42.81%	0.9479	96%
									< 0.5174	87.5	61.65% to 98.45%	14.29	1.779% to 42.81%	1.021	102%
									< 0.5869	93.75	69.77% to 99.84%	14.29	1.779% to 42.81%	1.094	108%
									< 0.8346	100	79.41% to 100.0%	14.29	1.779% to 42.81%	1.167	114%
									< 1.066	100	79.41% to 100.0%	7.143	0.1807% to 33.87%	1.077	107%

## Sheet: C9
Cohort 1 (Study-Cohort)									Cohort 2 (Validation-cohort)
Cutoff	Sensitivity%	95% CI	Specificity%	95% CI	Likelihood ratio	Sum %			Cutoff	Sensitivity%	95% CI	Specificity%	95% CI	Likelihood ratio	Sum %
> 0.9123	90	55.50% to 99.75%	0	0.000% to 30.85%	0.9	90%			< 0.8390	0	0.000% to 20.59%	92.86	66.13% to 99.82%	0	93%
> 1.138	90	55.50% to 99.75%	10	0.2529% to 44.50%	1	100%			< 0.9366	6.25	0.1581% to 30.23%	92.86	66.13% to 99.82%	0.875	99%
> 1.324	90	55.50% to 99.75%	20	2.521% to 55.61%	1.125	110%			< 1.019	12.5	1.551% to 38.35%	92.86	66.13% to 99.82%	1.75	105%
> 1.427	90	55.50% to 99.75%	30	6.674% to 65.25%	1.286	120%			< 1.063	18.75	4.047% to 45.65%	92.86	66.13% to 99.82%	2.625	112%
> 1.534	80	44.39% to 97.48%	30	6.674% to 65.25%	1.143	110%			< 1.111	25	7.266% to 52.38%	92.86	66.13% to 99.82%	3.5	118%
> 1.722	80	44.39% to 97.48%	40	12.16% to 73.76%	1.333	120%			< 1.163	25	7.266% to 52.38%	85.71	57.19% to 98.22%	1.75	111%
> 1.874	80	44.39% to 97.48%	50	18.71% to 81.29%	1.6	130%			< 1.185	25	7.266% to 52.38%	78.57	49.20% to 95.34%	1.167	104%
> 1.935	70	34.75% to 93.33%	50	18.71% to 81.29%	1.4	120%			< 1.193	31.25	11.02% to 58.66%	78.57	49.20% to 95.34%	1.458	110%
> 2.114	70	34.75% to 93.33%	60	26.24% to 87.84%	1.75	130%			< 1.204	37.5	15.20% to 64.57%	78.57	49.20% to 95.34%	1.75	116%
> 2.287	70	34.75% to 93.33%	70	34.75% to 93.33%	2.333	140%			< 1.236	37.5	15.20% to 64.57%	71.43	41.90% to 91.61%	1.313	109%
> 2.305	60	26.24% to 87.84%	70	34.75% to 93.33%	2	130%			< 1.278	43.75	19.75% to 70.12%	71.43	41.90% to 91.61%	1.531	115%
> 2.422	60	26.24% to 87.84%	80	44.39% to 97.48%	3	140%			< 1.300	50	24.65% to 75.35%	71.43	41.90% to 91.61%	1.75	121%
> 2.670	60	26.24% to 87.84%	90	55.50% to 99.75%	6	150%			< 1.319	56.25	29.88% to 80.25%	71.43	41.90% to 91.61%	1.969	128%
> 2.898	50	18.71% to 81.29%	90	55.50% to 99.75%	5	140%			< 1.346	62.5	35.43% to 84.80%	71.43	41.90% to 91.61%	2.188	134%
> 3.012	40	12.16% to 73.76%	90	55.50% to 99.75%	4	130%			< 1.363	62.5	35.43% to 84.80%	64.29	35.14% to 87.24%	1.75	127%
> 3.046	40	12.16% to 73.76%	100	69.15% to 100.0%		140%			< 1.398	62.5	35.43% to 84.80%	57.14	28.86% to 82.34%	1.458	120%
> 3.294	30	6.674% to 65.25%	100	69.15% to 100.0%		130%			< 1.447	62.5	35.43% to 84.80%	50	23.04% to 76.96%	1.25	113%
> 3.620	20	2.521% to 55.61%	100	69.15% to 100.0%		120%			< 1.502	62.5	35.43% to 84.80%	42.86	17.66% to 71.14%	1.094	105%
> 4.711	10	0.2529% to 44.50%	100	69.15% to 100.0%		110%			< 1.545	62.5	35.43% to 84.80%	35.71	12.76% to 64.86%	0.9722	98%
									< 1.610	68.75	41.34% to 88.98%	35.71	12.76% to 64.86%	1.069	104%
									< 1.735	75	47.62% to 92.73%	35.71	12.76% to 64.86%	1.167	111%
									< 1.812	81.25	54.35% to 95.95%	35.71	12.76% to 64.86%	1.264	117%
	Yellow highlight = highest sum of %Sensitivity and %Specificity								< 1.839	87.5	61.65% to 98.45%	35.71	12.76% to 64.86%	1.361	123%
	Blue highlight = highest likelihood ratio								< 1.888	87.5	61.65% to 98.45%	28.57	8.389% to 58.10%	1.225	116%
									< 1.937	93.75	69.77% to 99.84%	28.57	8.389% to 58.10%	1.313	122%
									< 1.956	93.75	69.77% to 99.84%	21.43	4.658% to 50.80%	1.193	115%
									< 2.211	93.75	69.77% to 99.84%	14.29	1.779% to 42.81%	1.094	108%
									< 2.621	93.75	69.77% to 99.84%	7.143	0.1807% to 33.87%	1.01	101%
									< 2.802	93.75	69.77% to 99.84%	0	0.000% to 23.16%	0.9375	94%

## Sheet: LRG
Cohort 1 (Study-Cohort)									Cohort 2 (Validation-cohort)
Cutoff	Sensitivity%	95% CI	Specificity%	95% CI	Likelihood ratio	Sum %		Cutoff	Sensitivity%	95% CI	Specificity%	95% CI	Likelihood ratio	Sum %
> 0.8107	100	69.15% to 100.0%	10	0.2529% to 44.50%	1.111	110%		> 0.7597	93.75	69.77% to 99.84%	0	0.000% to 23.16%	0.9375	94%
> 0.9855	100	69.15% to 100.0%	20	2.521% to 55.61%	1.25	120%		> 0.7779	93.75	69.77% to 99.84%	7.143	0.1807% to 33.87%	1.01	101%
> 1.093	100	69.15% to 100.0%	30	6.674% to 65.25%	1.429	130%		> 0.8019	87.5	61.65% to 98.45%	7.143	0.1807% to 33.87%	0.9423	95%
> 1.151	90	55.50% to 99.75%	30	6.674% to 65.25%	1.286	120%		> 0.8159	81.25	54.35% to 95.95%	7.143	0.1807% to 33.87%	0.875	88%
> 1.275	90	55.50% to 99.75%	40	12.16% to 73.76%	1.5	130%		> 0.8172	81.25	54.35% to 95.95%	14.29	1.779% to 42.81%	0.9479	96%
> 1.447	90	55.50% to 99.75%	50	18.71% to 81.29%	1.8	140%		> 0.8487	75	47.62% to 92.73%	14.29	1.779% to 42.81%	0.875	89%
> 1.523	80	44.39% to 97.48%	50	18.71% to 81.29%	1.6	130%		> 0.9123	68.75	41.34% to 88.98%	14.29	1.779% to 42.81%	0.8021	83%
> 1.547	70	34.75% to 93.33%	50	18.71% to 81.29%	1.4	120%		> 1.003	62.5	35.43% to 84.80%	14.29	1.779% to 42.81%	0.7292	77%
> 1.582	70	34.75% to 93.33%	60	26.24% to 87.84%	1.75	130%		> 1.100	62.5	35.43% to 84.80%	21.43	4.658% to 50.80%	0.7955	84%
> 1.630	70	34.75% to 93.33%	70	34.75% to 93.33%	2.333	140%		> 1.160	62.5	35.43% to 84.80%	28.57	8.389% to 58.10%	0.875	91%
> 1.718	60	26.24% to 87.84%	70	34.75% to 93.33%	2	130%		> 1.195	62.5	35.43% to 84.80%	35.71	12.76% to 64.86%	0.9722	98%
> 1.807	50	18.71% to 81.29%	70	34.75% to 93.33%	1.667	120%		> 1.241	62.5	35.43% to 84.80%	42.86	17.66% to 71.14%	1.094	105%
> 1.843	40	12.16% to 73.76%	70	34.75% to 93.33%	1.333	110%		> 1.280	62.5	35.43% to 84.80%	50	23.04% to 76.96%	1.25	113%
> 1.873	30	6.674% to 65.25%	70	34.75% to 93.33%	1	100%		> 1.297	62.5	35.43% to 84.80%	57.14	28.86% to 82.34%	1.458	120%
> 1.904	30	6.674% to 65.25%	80	44.39% to 97.48%	1.5	110%		> 1.322	62.5	35.43% to 84.80%	64.29	35.14% to 87.24%	1.75	127%
> 1.960	20	2.521% to 55.61%	80	44.39% to 97.48%	1	100%		> 1.357	56.25	29.88% to 80.25%	64.29	35.14% to 87.24%	1.575	121%
> 2.088	10	0.2529% to 44.50%	80	44.39% to 97.48%	0.5	90%		> 1.487	56.25	29.88% to 80.25%	71.43	41.90% to 91.61%	1.969	128%
> 2.213	10	0.2529% to 44.50%	90	55.50% to 99.75%	1	100%		> 1.614	50	24.65% to 75.35%	71.43	41.90% to 91.61%	1.75	121%
> 2.304	0	0.000% to 30.85%	90	55.50% to 99.75%	0	90%		> 1.653	43.75	19.75% to 70.12%	71.43	41.90% to 91.61%	1.531	115%
								> 1.682	37.5	15.20% to 64.57%	71.43	41.90% to 91.61%	1.313	109%
								> 1.697	37.5	15.20% to 64.57%	78.57	49.20% to 95.34%	1.75	116%
								> 1.711	37.5	15.20% to 64.57%	85.71	57.19% to 98.22%	2.625	123%
	Yellow highlight = highest sum of %Sensitivity and %Specificity							> 1.720	31.25	11.02% to 58.66%	85.71	57.19% to 98.22%	2.188	117%
	Blue highlight = highest likelihood ratio							> 1.782	25	7.266% to 52.38%	85.71	57.19% to 98.22%	1.75	111%
								> 1.880	25	7.266% to 52.38%	92.86	66.13% to 99.82%	3.5	118%
								> 1.929	18.75	4.047% to 45.65%	92.86	66.13% to 99.82%	2.625	112%
								> 1.983	12.5	1.551% to 38.35%	92.86	66.13% to 99.82%	1.75	105%
								> 2.169	12.5	1.551% to 38.35%	100	76.84% to 100.0%		113%
								> 2.534	6.25	0.1581% to 30.23%	100	76.84% to 100.0%		106%

## Sheet: A1AT
Cohort 1 (Study-Cohort)									Cohort 2 (Validation-cohort)
Cutoff	Sensitivity%	95% CI	Specificity%	95% CI	Likelihood ratio	Sum %			Cutoff	Sensitivity%	95% CI	Specificity%	95% CI	Likelihood ratio	Sum %
> 1.017	100	69.15% to 100.0%	10	0.2529% to 44.50%	1.111	110%			> 0.9099	93.75	69.77% to 99.84%	0	0.000% to 23.16%	0.9375	94%
> 1.097	90	55.50% to 99.75%	10	0.2529% to 44.50%	1	100%			> 0.9714	93.75	69.77% to 99.84%	7.143	0.1807% to 33.87%	1.01	101%
> 1.202	80	44.39% to 97.48%	10	0.2529% to 44.50%	0.8889	90%			> 1.017	93.75	69.77% to 99.84%	14.29	1.779% to 42.81%	1.094	108%
> 1.349	80	44.39% to 97.48%	20	2.521% to 55.61%	1	100%			> 1.037	87.5	61.65% to 98.45%	14.29	1.779% to 42.81%	1.021	102%
> 1.424	80	44.39% to 97.48%	30	6.674% to 65.25%	1.143	110%			> 1.091	81.25	54.35% to 95.95%	14.29	1.779% to 42.81%	0.9479	96%
> 1.505	80	44.39% to 97.48%	40	12.16% to 73.76%	1.333	120%			> 1.140	75	47.62% to 92.73%	14.29	1.779% to 42.81%	0.875	89%
> 1.593	80	44.39% to 97.48%	50	18.71% to 81.29%	1.6	130%			> 1.148	75	47.62% to 92.73%	21.43	4.658% to 50.80%	0.9545	96%
> 1.637	70	34.75% to 93.33%	50	18.71% to 81.29%	1.4	120%			> 1.156	75	47.62% to 92.73%	28.57	8.389% to 58.10%	1.05	104%
> 1.661	60	26.24% to 87.84%	50	18.71% to 81.29%	1.2	110%			> 1.170	68.75	41.34% to 88.98%	28.57	8.389% to 58.10%	0.9625	97%
> 1.703	60	26.24% to 87.84%	60	26.24% to 87.84%	1.5	120%			> 1.186	68.75	41.34% to 88.98%	35.71	12.76% to 64.86%	1.069	104%
> 1.741	50	18.71% to 81.29%	60	26.24% to 87.84%	1.25	110%			> 1.198	62.5	35.43% to 84.80%	35.71	12.76% to 64.86%	0.9722	98%
> 1.766	50	18.71% to 81.29%	70	34.75% to 93.33%	1.667	120%			> 1.211	56.25	29.88% to 80.25%	35.71	12.76% to 64.86%	0.875	92%
> 1.785	40	12.16% to 73.76%	70	34.75% to 93.33%	1.333	110%			> 1.225	56.25	29.88% to 80.25%	42.86	17.66% to 71.14%	0.9844	99%
> 1.808	30	6.674% to 65.25%	70	34.75% to 93.33%	1	100%			> 1.238	56.25	29.88% to 80.25%	50	23.04% to 76.96%	1.125	106%
> 1.825	20	2.521% to 55.61%	70	34.75% to 93.33%	0.6667	90%			> 1.271	50	24.65% to 75.35%	50	23.04% to 76.96%	1	100%
> 1.878	20	2.521% to 55.61%	80	44.39% to 97.48%	1	100%			> 1.308	50	24.65% to 75.35%	57.14	28.86% to 82.34%	1.167	107%
> 1.926	10	0.2529% to 44.50%	80	44.39% to 97.48%	0.5	90%			> 1.318	50	24.65% to 75.35%	64.29	35.14% to 87.24%	1.4	114%
> 2.032	0	0.000% to 30.85%	80	44.39% to 97.48%	0	80%			> 1.327	50	24.65% to 75.35%	71.43	41.90% to 91.61%	1.75	121%
> 2.357	0	0.000% to 30.85%	90	55.50% to 99.75%	0	90%			> 1.339	50	24.65% to 75.35%	78.57	49.20% to 95.34%	2.333	129%
									> 1.359	50	24.65% to 75.35%	85.71	57.19% to 98.22%	3.5	136%
									> 1.386	43.75	19.75% to 70.12%	85.71	57.19% to 98.22%	3.063	129%	*
									> 1.401	37.5	15.20% to 64.57%	85.71	57.19% to 98.22%	2.625	123%
	Yellow highlight = highest sum of %Sensitivity and %Specificity								> 1.431	31.25	11.02% to 58.66%	85.71	57.19% to 98.22%	2.188	117%
	Blue highlight = highest likelihood ratio								> 1.455	25	7.266% to 52.38%	85.71	57.19% to 98.22%	1.75	111%
									> 1.456	25	7.266% to 52.38%	92.86	66.13% to 99.82%	3.5	118%
									> 1.469	18.75	4.047% to 45.65%	92.86	66.13% to 99.82%	2.625	112%
									> 1.512	18.75	4.047% to 45.65%	100	76.84% to 100.0%		119%
									> 1.553	12.5	1.551% to 38.35%	100	76.84% to 100.0%		113%
									> 1.675	6.25	0.1581% to 30.23%	100	76.84% to 100.0%		106%

## Sheet: AGP1
Cohort 1 (Study-Cohort)									Cohort 2 (Validation-cohort)
Cutoff	Sensitivity%	95% CI	Specificity%	95% CI	Likelihood ratio	Sum %			Cutoff	Sensitivity%	95% CI	Specificity%	95% CI	Likelihood ratio	Sum %
> 0.6060	90	55.50% to 99.75%	0	0.000% to 30.85%	0.9	90%			> 0.7812	100	79.41% to 100.0%	7.143	0.1807% to 33.87%	1.077	107%
> 0.6851	90	55.50% to 99.75%	10	0.2529% to 44.50%	1	100%			> 1.074	100	79.41% to 100.0%	14.29	1.779% to 42.81%	1.167	114%
> 0.7386	90	55.50% to 99.75%	20	2.521% to 55.61%	1.125	110%			> 1.189	93.75	69.77% to 99.84%	14.29	1.779% to 42.81%	1.094	108%
> 0.8130	90	55.50% to 99.75%	30	6.674% to 65.25%	1.286	120%			> 1.283	93.75	69.77% to 99.84%	21.43	4.658% to 50.80%	1.193	115%
> 1.042	90	55.50% to 99.75%	40	12.16% to 73.76%	1.5	130%			> 1.421	93.75	69.77% to 99.84%	28.57	8.389% to 58.10%	1.313	122%
> 1.247	80	44.39% to 97.48%	40	12.16% to 73.76%	1.333	120%			> 1.549	93.75	69.77% to 99.84%	35.71	12.76% to 64.86%	1.458	129%
> 1.362	80	44.39% to 97.48%	50	18.71% to 81.29%	1.6	130%			> 1.690	93.75	69.77% to 99.84%	42.86	17.66% to 71.14%	1.641	137%
> 1.475	70	34.75% to 93.33%	50	18.71% to 81.29%	1.4	120%			> 1.878	93.75	69.77% to 99.84%	50	23.04% to 76.96%	1.875	144%
> 1.650	70	34.75% to 93.33%	60	26.24% to 87.84%	1.75	130%			> 2.047	93.75	69.77% to 99.84%	57.14	28.86% to 82.34%	2.188	151%
> 2.008	70	34.75% to 93.33%	70	34.75% to 93.33%	2.333	140%			> 2.228	93.75	69.77% to 99.84%	64.29	35.14% to 87.24%	2.625	158%
> 2.226	70	34.75% to 93.33%	80	44.39% to 97.48%	3.5	150%			> 2.366	87.5	61.65% to 98.45%	64.29	35.14% to 87.24%	2.45	152%
> 2.412	70	34.75% to 93.33%	90	55.50% to 99.75%	7	160%			> 2.397	87.5	61.65% to 98.45%	71.43	41.90% to 91.61%	3.063	159%
> 2.643	70	34.75% to 93.33%	100	69.15% to 100.0%		170%			> 2.583	81.25	54.35% to 95.95%	71.43	41.90% to 91.61%	2.844	153%
> 2.998	60	26.24% to 87.84%	100	69.15% to 100.0%		160%			> 2.771	81.25	54.35% to 95.95%	78.57	49.20% to 95.34%	3.792	160%
> 3.478	50	18.71% to 81.29%	100	69.15% to 100.0%		150%			> 2.881	81.25	54.35% to 95.95%	85.71	57.19% to 98.22%	5.688	167%
> 4.288	40	12.16% to 73.76%	100	69.15% to 100.0%		140%			> 2.992	75	47.62% to 92.73%	85.71	57.19% to 98.22%	5.25	161%
> 5.129	30	6.674% to 65.25%	100	69.15% to 100.0%		130%			> 3.133	75	47.62% to 92.73%	92.86	66.13% to 99.82%	10.5	168%
> 5.609	20	2.521% to 55.61%	100	69.15% to 100.0%		120%			> 3.414	68.75	41.34% to 88.98%	92.86	66.13% to 99.82%	9.625	162%
> 6.024	10	0.2529% to 44.50%	100	69.15% to 100.0%		110%			> 3.974	62.5	35.43% to 84.80%	92.86	66.13% to 99.82%	8.75	155%
									> 4.537	56.25	29.88% to 80.25%	92.86	66.13% to 99.82%	7.875	149%
									> 4.718	50	24.65% to 75.35%	92.86	66.13% to 99.82%	7	143%
									> 4.941	43.75	19.75% to 70.12%	92.86	66.13% to 99.82%	6.125	137%
	Yellow highlight = highest sum of %Sensitivity and %Specificity								> 5.166	37.5	15.20% to 64.57%	92.86	66.13% to 99.82%	5.25	130%
	Blue highlight = highest likelihood ratio								> 5.292	31.25	11.02% to 58.66%	92.86	66.13% to 99.82%	4.375	124%
									> 5.671	31.25	11.02% to 58.66%	100	76.84% to 100.0%		131%
									> 6.194	25	7.266% to 52.38%	100	76.84% to 100.0%		125%
									> 6.606	18.75	4.047% to 45.65%	100	76.84% to 100.0%		119%
									> 8.112	12.5	1.551% to 38.35%	100	76.84% to 100.0%		113%
									> 12.80	6.25	0.1581% to 30.23%	100	76.84% to 100.0%		106%

## Sheet: S100A8
Cohort 1 (Study-Cohort)									Cohort 2 (Validation-cohort)
Cutoff	Sensitivity%	95% CI	c	95% CI	Likelihood ratio	Sum %		Cutoff	Sensitivity%	95% CI	Specificity%	95% CI	Likelihood ratio	Sum %
> 0.02363	100	69.15% to 100.0%	10	0.2529% to 44.50%	1.111	110%		> 0.05686	100	73.54% to 100.0%	10	0.2529% to 44.50%	1.111	110%
> 0.07979	100	69.15% to 100.0%	20	2.521% to 55.61%	1.25	120%		> 0.06983	100	73.54% to 100.0%	20	2.521% to 55.61%	1.25	120%
> 0.1581	100	69.15% to 100.0%	30	6.674% to 65.25%	1.429	130%		> 0.09588	100	73.54% to 100.0%	30	6.674% to 65.25%	1.429	130%
> 0.4219	100	69.15% to 100.0%	40	12.16% to 73.76%	1.667	140%		> 0.1228	100	73.54% to 100.0%	40	12.16% to 73.76%	1.667	140%
> 0.8877	100	69.15% to 100.0%	50	18.71% to 81.29%	2	150%		> 0.1450	91.67	61.52% to 99.79%	40	12.16% to 73.76%	1.528	132%
> 1.323	90	55.50% to 99.75%	50	18.71% to 81.29%	1.8	140%		> 0.1585	83.33	51.59% to 97.91%	40	12.16% to 73.76%	1.389	123%
> 1.523	80	44.39% to 97.48%	50	18.71% to 81.29%	1.6	130%		> 0.2093	75	42.81% to 94.51%	40	12.16% to 73.76%	1.25	115%
> 1.595	70	34.75% to 93.33%	50	18.71% to 81.29%	1.4	120%		> 0.2635	66.67	34.89% to 90.08%	40	12.16% to 73.76%	1.111	107%
> 1.718	60	26.24% to 87.84%	50	18.71% to 81.29%	1.2	110%		> 0.2862	66.67	34.89% to 90.08%	50	18.71% to 81.29%	1.333	117%
> 1.807	50	18.71% to 81.29%	50	18.71% to 81.29%	1	100%		> 0.3370	66.67	34.89% to 90.08%	60	26.24% to 87.84%	1.667	127%
> 1.843	40	12.16% to 73.76%	50	18.71% to 81.29%	0.8	90%		> 0.4090	66.67	34.89% to 90.08%	70	34.75% to 93.33%	2.222	137%
> 1.878	30	6.674% to 65.25%	50	18.71% to 81.29%	0.6	80%		> 0.4869	66.67	34.89% to 90.08%	80	44.39% to 97.48%	3.333	147%
> 1.960	20	2.521% to 55.61%	50	18.71% to 81.29%	0.4	70%		> 0.6137	58.33	27.67% to 84.83%	80	44.39% to 97.48%	2.917	138%
> 2.085	10	0.2529% to 44.50%	50	18.71% to 81.29%	0.2	60%		> 1.136	50	21.09% to 78.91%	80	44.39% to 97.48%	2.5	130%
> 2.210	10	0.2529% to 44.50%	60	26.24% to 87.84%	0.25	70%		> 1.795	50	21.09% to 78.91%	90	55.50% to 99.75%	5	140%
> 2.930	0	0.000% to 30.85%	60	26.24% to 87.84%	0	60%		> 2.155	41.67	15.17% to 72.33%	90	55.50% to 99.75%	4.167	132%
> 4.714	0	0.000% to 30.85%	70	34.75% to 93.33%	0	70%		> 2.837	41.67	15.17% to 72.33%	100	69.15% to 100.0%		142%
> 6.939	0	0.000% to 30.85%	80	44.39% to 97.48%	0	80%		> 3.683	33.33	9.925% to 65.11%	100	69.15% to 100.0%		133%
> 8.843	0	0.000% to 30.85%	90	55.50% to 99.75%	0	90%		> 5.255	25	5.486% to 57.19%	100	69.15% to 100.0%		125%
								> 11.67	16.67	2.086% to 48.41%	100	69.15% to 100.0%		117%
								> 19.34	8.333	0.2108% to 38.48%	100	69.15% to 100.0%		108%
	Yellow highlight = highest sum of %Sensitivity and %Specificity
	Blue highlight = highest likelihood ratio

[truncated: 10 more sheets: FN+A1AT+AGP1, LRG+C9+FN, LRG+C9+A1AT, LRG+C9+AGP1, LRG+FN+A1AT, LRG+FN+AGP1, LRG+A1AT+AGP1, C9+FN+A1AT, C9+FN+AGP1, C9+A1AT+AGP1]
